# Supplementary material for: Two new Rb–Ga arsenates: RbGa(HAsO4)2 and RbGa2As(HAsO4)6
Source: Acta Crystallogr E Crystallogr Commun. 2018 Aug 14;74(Pt 9):1244–9. doi: 10.1107/S2056989018011180 (PMC6127722; doi:10.1107/S2056989018011180)
Supplement: Supplementary file 1 [file e-74-01244-sup1.cif]

##############################################################################
#                                                                            #
# This CIF contains the data in a paper accepted for publication in          #
# Acta Crystallographica Section E. It conforms to the requirements of       #
# Notes for Authors for Acta Crystallographica Section E, and has been       #
# peer reviewed under the auspices of the IUCr Commission on Journals.       #
#                                                                            #
# Full details of the Crystallographic Information File format               #
# are given in the paper "The Crystallographic Information File (CIF):       #
# a New Standard Archive File for Crystallography" by S. R. Hall, F. H.      #
# Allen and I. D. Brown [Acta Cryst. (1991), A47, 655-685].                  #
#                                                                            #
# The current version of the core CIF dictionary is obtainable from          #
# ftp://ftp.iucr.org/pub/cif_core.dic.                                       #
#                                                                            #
# Software is freely available for graphical display of the structure(s)     #
# in this CIF. For information consult the CIF software page                 #
# http://www.iucr.org/resources/cif/software.                                #
#                                                                            #
# This file may be used for bona fide research purposes within the           #
# scientific community so long as proper attribution is given to the journal # 
# article from which it was obtained.                                        #
#                                                                            #
##############################################################################
data_RbGa2AsHAsO46
_database_code_depnum_ccdc_archive 'CCDC 1860365'
_audit_creation_method     'SHELXL-2016/6'
_chemical_name_systematic
                   'Rubidium digallium arsenic(V) hexakis[hydrogen arsenate(V)]'
_chemical_name_common
                         'Rubidium digallium arsenic hexakis(hydrogen arsenate)'
_chemical_formula_moiety     RbGa2As(HAsO4)6
_chemical_formula_sum     'As7 Ga2 H6 O24 Rb'
_chemical_formula_iupac     'Rb Ga2 As (H As O4)6'
_chemical_formula_weight     1139.40
_chemical_melting_point     ?
_shelx_space_group_comment
;
The symmetry employed for this shelxl refinement is uniquely defined
by the following loop, which should always be used as a source of
symmetry information in preference to the above space-group names.
They are only intended as comments.
;
_space_group_crystal_system     trigonal
_space_group_name_H-M_alt     'R -3 c :H'
_space_group_name_Hall     '-R 3 2"c'
loop_
    _space_group_symop_operation_xyz
    'x, y, z'
    '-y, x-y, z'
    '-x+y, -x, z'
    'y, x, -z+1/2'
    'x-y, -y, -z+1/2'
    '-x, -x+y, -z+1/2'
    'x+2/3, y+1/3, z+1/3'
    '-y+2/3, x-y+1/3, z+1/3'
    '-x+y+2/3, -x+1/3, z+1/3'
    'y+2/3, x+1/3, -z+5/6'
    'x-y+2/3, -y+1/3, -z+5/6'
    '-x+2/3, -x+y+1/3, -z+5/6'
    'x+1/3, y+2/3, z+2/3'
    '-y+1/3, x-y+2/3, z+2/3'
    '-x+y+1/3, -x+2/3, z+2/3'
    'y+1/3, x+2/3, -z+7/6'
    'x-y+1/3, -y+2/3, -z+7/6'
    '-x+1/3, -x+y+2/3, -z+7/6'
    '-x, -y, -z'
    'y, -x+y, -z'
    'x-y, x, -z'
    '-y, -x, z-1/2'
    '-x+y, y, z-1/2'
    'x, x-y, z-1/2'
    '-x+2/3, -y+1/3, -z+1/3'
    'y+2/3, -x+y+1/3, -z+1/3'
    'x-y+2/3, x+1/3, -z+1/3'
    '-y+2/3, -x+1/3, z-1/6'
    '-x+y+2/3, y+1/3, z-1/6'
    'x+2/3, x-y+1/3, z-1/6'
    '-x+1/3, -y+2/3, -z+2/3'
    'y+1/3, -x+y+2/3, -z+2/3'
    'x-y+1/3, x+2/3, -z+2/3'
    '-y+1/3, -x+2/3, z+1/6'
    '-x+y+1/3, y+2/3, z+1/6'
    'x+1/3, x-y+2/3, z+1/6'
_cell_length_a     8.4910(10)
_cell_length_b     8.4910(10)
_cell_length_c     50.697(11)
_cell_angle_alpha     90
_cell_angle_beta     90
_cell_angle_gamma     120
_cell_volume     3165.4(10)
_cell_formula_units_Z     6
_cell_measurement_reflns_used     2570
_cell_measurement_theta_min     2.037
_cell_measurement_theta_max     32.577
_cell_measurement_temperature     293(2)
_exptl_crystal_description     'large pseudo-octahedra'
_exptl_crystal_colour     'colourless'
_exptl_crystal_size_max     0.130
_exptl_crystal_size_mid     0.120
_exptl_crystal_size_min     0.120
_exptl_crystal_density_diffrn     3.586
_exptl_crystal_density_meas     ?
_exptl_crystal_density_method     'not measured'
_exptl_crystal_F_000     3168
_exptl_absorpt_coefficient_mu     15.851
_exptl_absorpt_correction_type     multi-scan
_exptl_absorpt_process_details
;
(SCALEPACK; Otwinowski <i>et al.</i>,  2003)
;
_shelx_estimated_absorpt_T_min     0.232
_shelx_estimated_absorpt_T_max     0.252
_exptl_absorpt_correction_T_min     0.232
_exptl_absorpt_correction_T_max     0.252
_diffrn_ambient_temperature     293(2)
_diffrn_radiation_type     MoK\a
_diffrn_radiation_wavelength     0.71073
_diffrn_measurement_device_type     'Nonius KappaCCD single-crystal four-circle'
_diffrn_measurement_method     '\f and \w scans'
_diffrn_detector_area_resol_mean     ?
_diffrn_reflns_number     4684
_diffrn_reflns_av_R_equivalents     0.0163
_diffrn_reflns_theta_min     2.410
_diffrn_reflns_theta_max     32.541
_diffrn_reflns_theta_full     25.242
_diffrn_measured_fraction_theta_max     0.999
_diffrn_measured_fraction_theta_full     0.998
_diffrn_reflns_limit_h_min     -12
_diffrn_reflns_limit_h_max     12
_diffrn_reflns_limit_k_min     -10
_diffrn_reflns_limit_k_max     10
_diffrn_reflns_limit_l_min     -75
_diffrn_reflns_limit_l_max     76
_refine_special_details     ?
_reflns_number_total     1287
_reflns_number_gt     1196
_reflns_threshold_expression     'I > 2\s(I)'
_refine_ls_structure_factor_coef     Fsqd
_refine_ls_matrix_type     full
_refine_ls_R_factor_all     0.0169
_refine_ls_R_factor_gt     0.0144
_refine_ls_wR_factor_gt     0.0336
_refine_ls_wR_factor_ref     0.0343
_refine_ls_goodness_of_fit_ref     1.128
_refine_ls_restrained_S_all     1.130
_refine_ls_number_reflns     1287
_refine_ls_number_parameters     65
_refine_ls_number_restraints     2
_refine_ls_hydrogen_treatment     refall
_refine_ls_weighting_scheme     calc
_refine_ls_weighting_details
             'w=1/[\s^2^(Fo^2^)+(0.0136P)^2^+10.4877P] where P=(Fo^2^+2Fc^2^)/3'
_atom_sites_solution_hydrogens     difmap
_atom_sites_solution_primary     direct
_atom_sites_solution_secondary     difmap
_refine_ls_shift/su_max     0.008
_refine_ls_shift/su_mean     0.000
_refine_diff_density_max     0.750
_refine_diff_density_min     -0.835
_refine_ls_extinction_method
;
SHELXL2016 (Sheldrick, 2015)
;
_refine_ls_extinction_coef     0.000271(17)
_refine_ls_extinction_expression
                                  'Fc^*^=kFc[1+0.001xFc^2^\l^3^/sin(2\q)]^-1/4^'
loop_
    _atom_type_symbol
    _atom_type_description
    _atom_type_scat_dispersion_real
    _atom_type_scat_dispersion_imag
    _atom_type_scat_source
    'O' 'O' 0.0106 0.0060
                         'International Tables Vol C Tables 4.2.6.8 and 6.1.1.4'
    'As' 'As' 0.0499 2.0058
                         'International Tables Vol C Tables 4.2.6.8 and 6.1.1.4'
    'Ga' 'Ga' 0.2307 1.6083
                         'International Tables Vol C Tables 4.2.6.8 and 6.1.1.4'
    'Rb' 'Rb' -0.9393 2.9676
                         'International Tables Vol C Tables 4.2.6.8 and 6.1.1.4'
    'H' 'H' 0.0000 0.0000
                         'International Tables Vol C Tables 4.2.6.8 and 6.1.1.4'
_computing_data_collection
;
COLLECT (Nonius, 2003)
;
_computing_cell_refinement
;
SCALEPACK (Otwinowski <i>et al.</i>,  2003)
;
_computing_data_reduction
;
DENZO and SCALEPACK (Otwinowski <i>et al.</i>,  2003)
;
_computing_structure_solution
;
SHELXS97 (Sheldrick, 2008)
;
_computing_structure_refinement
;
SHELXL2016 (Sheldrick, 2015)
;
_computing_molecular_graphics
;
DIAMOND (Brandenburg, 2005)
;
_computing_publication_material
;
publCIF (Westrip, 2010)
;
loop_
    _atom_site_type_symbol
    _atom_site_label
    _atom_site_fract_x
    _atom_site_fract_y
    _atom_site_fract_z
    _atom_site_U_iso_or_equiv
    _atom_site_adp_type
    _atom_site_calc_flag
    _atom_site_occupancy
    _atom_site_disorder_assembly
    _atom_site_disorder_group
    Rb Rb1A 0.000000 0.000000 0.750000 0.055(3) Uani d 0.669(3) . .
    Rb Rb1B 0.000000 -0.048(2) 0.750000 0.0359(11) Uani d 0.1103(9) . .
    Ga Ga1 0.333333 0.666667 0.75604(2) 0.00736(6) Uani d 1 . .
    As As1 0.333333 0.666667 0.666667 0.00627(7) Uani d 1 . .
    As As2 -0.44400(2) -0.40772(2) 0.71144(2) 0.00735(5) Uani d 1 . .
    O O1 0.40249(16) -0.46597(15) 0.68629(2) 0.01016(19) Uani d 1 . .
    O O2 -0.45254(15) -0.27043(15) 0.73416(2) 0.01025(19) Uani d 1 . .
    O O3 -0.22887(17) -0.28592(18) 0.69874(3) 0.0194(3) Uani d 1 . .
    O O4 0.48817(15) -0.12495(15) 0.77869(2) 0.0108(2) Uani d 1 . .
    H H -0.176(4) -0.337(4) 0.7027(6) 0.046(9) Uiso d 1 . .
loop_
    _atom_site_aniso_label
    _atom_site_aniso_U_11
    _atom_site_aniso_U_22
    _atom_site_aniso_U_33
    _atom_site_aniso_U_12
    _atom_site_aniso_U_13
    _atom_site_aniso_U_23
    Rb1A 0.050(4) 0.050(4) 0.066(2) 0.0251(18) 0.000 0.000
    Rb1B 0.024(4) 0.034(4) 0.046(4) 0.012(2) 0.0044(14) 0.0022(7)
    Ga1 0.00807(8) 0.00807(8) 0.00596(12) 0.00403(4) 0.000 0.000
    As1 0.00747(10) 0.00747(10) 0.00389(14) 0.00373(5) 0.000 0.000
    As2 0.00844(7) 0.00803(7) 0.00670(7) 0.00495(5) 0.00010(5) 0.00053(5)
    O1 0.0138(5) 0.0110(5) 0.0078(4) 0.0077(4) -0.0031(4) 0.0000(4)
    O2 0.0109(5) 0.0099(5) 0.0098(5) 0.0051(4) 0.0005(4) -0.0022(4)
    O3 0.0121(5) 0.0203(6) 0.0264(7) 0.0084(5) 0.0076(5) 0.0075(5)
    O4 0.0124(5) 0.0095(5) 0.0125(5) 0.0070(4) -0.0030(4) -0.0042(4)
_geom_special_details
;
 All esds (except the esd in the dihedral angle between two l.s. planes)
 are estimated using the full covariance matrix.  The cell esds are taken
 into account individually in the estimation of esds in distances, angles
 and torsion angles; correlations between esds in cell parameters are only
 used when they are defined by crystal symmetry.  An approximate (isotropic)
 treatment of cell esds is used for estimating esds involving l.s. planes.
;
loop_
    _geom_bond_atom_site_label_1
    _geom_bond_atom_site_label_2
    _geom_bond_site_symmetry_2
    _geom_bond_distance
    _geom_bond_publ_flag
    Rb1A Rb1B 2 0.41(2) ?
    Rb1A Rb1B 3 0.41(2) ?
    Rb1A O3 5_556 3.4212(16) y
    Rb1A O3 6_556 3.4212(16) y
    Rb1A O3 3 3.4212(15) y
    Rb1A O3 4_556 3.4212(16) y
    Rb1A O3 2 3.4212(15) y
    Rb1A O3 . 3.4213(16) y
    Rb1A O2 6_556 3.4438(12) y
    Rb1A O2 3 3.4438(12) y
    Rb1A O2 . 3.4438(12) y
    Rb1A O2 4_556 3.4438(12) y
    Rb1A O2 5_556 3.4438(12) y
    Rb1A O2 2 3.4438(12) y
    Rb1A As2 6_556 4.1192(5) ?
    Rb1A As2 5_556 4.1192(5) ?
    Rb1A As2 4_556 4.1192(5) ?
    Rb1A As2 3 4.1192(4) ?
    Rb1B Rb1B 2 0.70(3) ?
    Rb1B Rb1B 3 0.70(3) ?
    Rb1B O2 4_556 3.136(14) ?
    Rb1B O2 2 3.136(14) ?
    Rb1B O3 6_556 3.269(6) ?
    Rb1B O3 . 3.269(6) ?
    Rb1B O3 4_556 3.358(2) ?
    Rb1B O3 2 3.358(2) ?
    Rb1B O2 . 3.4234(12) ?
    Rb1B O2 6_556 3.4234(12) ?
    Rb1B O3 5_556 3.694(14) ?
    Rb1B O3 3 3.694(14) ?
    Rb1B O2 3 3.810(18) ?
    Rb1B O2 5_556 3.810(18) ?
    Rb1B O4 4_546 3.819(18) ?
    Rb1B O4 2_545 3.819(18) ?
    Rb1B As2 4_556 3.934(8) ?
    Rb1B As2 2 3.934(8) ?
    Ga1 O4 1_565 1.9623(12) y
    Ga1 O4 2 1.9623(11) y
    Ga1 O4 3_665 1.9623(11) y
    Ga1 O2 2_565 1.9625(11) y
    Ga1 O2 3 1.9625(11) y
    Ga1 O2 1_665 1.9625(11) y
    As1 O1 27_456 1.8067(11) y
    As1 O1 26_566 1.8068(11) y
    As1 O1 25_556 1.8068(11) y
    As1 O1 2 1.8068(11) y
    As1 O1 3_665 1.8068(11) y
    As1 O1 1_565 1.8068(11) y
    As2 O2 . 1.6658(11) y
    As2 O4 6_556 1.6670(11) y
    As2 O1 1_455 1.7100(11) y
    As2 O3 . 1.7122(13) y
loop_
    _geom_angle_atom_site_label_1
    _geom_angle_atom_site_label_2
    _geom_angle_atom_site_label_3
    _geom_angle_site_symmetry_1
    _geom_angle_site_symmetry_3
    _geom_angle
    _geom_angle_publ_flag
    Rb1B Rb1A Rb1B 2 3 120.00(7) ?
    Rb1B Rb1A O3 2 5_556 64.81(2) ?
    Rb1B Rb1A O3 3 5_556 77.69(5) ?
    Rb1B Rb1A O3 2 6_556 77.69(2) ?
    Rb1B Rb1A O3 3 6_556 129.70(3) ?
    O3 Rb1A O3 5_556 6_556 68.57(4) ?
    Rb1B Rb1A O3 2 3 77.69(2) ?
    Rb1B Rb1A O3 3 3 64.81(5) ?
    O3 Rb1A O3 5_556 3 100.59(5) ?
    O3 Rb1A O3 6_556 3 155.38(5) ?
    Rb1B Rb1A O3 2 4_556 129.70(2) ?
    Rb1B Rb1A O3 3 4_556 64.81(5) ?
    O3 Rb1A O3 5_556 4_556 68.57(4) ?
    O3 Rb1A O3 6_556 4_556 68.57(4) ?
    O3 Rb1A O3 3 4_556 129.62(5) ?
    Rb1B Rb1A O3 2 2 64.81(2) ?
    Rb1B Rb1A O3 3 2 129.70(3) ?
    O3 Rb1A O3 5_556 2 129.62(5) ?
    O3 Rb1A O3 6_556 2 100.59(5) ?
    O3 Rb1A O3 3 2 68.57(4) ?
    O3 Rb1A O3 4_556 2 155.38(4) ?
    Rb1B Rb1A O3 2 . 129.70(2) ?
    Rb1B Rb1A O3 3 . 77.69(5) ?
    O3 Rb1A O3 5_556 . 155.38(4) ?
    O3 Rb1A O3 6_556 . 129.62(5) ?
    O3 Rb1A O3 3 . 68.57(4) ?
    O3 Rb1A O3 4_556 . 100.59(5) ?
    O3 Rb1A O3 2 . 68.57(4) ?
    Rb1B Rb1A O2 2 6_556 38.519(18) ?
    Rb1B Rb1A O2 3 6_556 153.03(7) ?
    O3 Rb1A O2 5_556 6_556 76.93(3) ?
    O3 Rb1A O2 6_556 6_556 45.66(3) ?
    O3 Rb1A O2 3 6_556 111.42(3) ?
    O3 Rb1A O2 4_556 6_556 113.17(3) ?
    O3 Rb1A O2 2 6_556 63.90(3) ?
    O3 Rb1A O2 . 6_556 127.31(3) ?
    Rb1B Rb1A O2 2 3 38.519(18) ?
    Rb1B Rb1A O2 3 3 83.75(7) ?
    O3 Rb1A O2 5_556 3 63.90(3) ?
    O3 Rb1A O2 6_556 3 111.42(3) ?
    O3 Rb1A O2 3 3 45.66(3) ?
    O3 Rb1A O2 4_556 3 127.31(3) ?
    O3 Rb1A O2 2 3 76.93(3) ?
    O3 Rb1A O2 . 3 113.17(3) ?
    O2 Rb1A O2 6_556 3 77.04(4) ?
    Rb1B Rb1A O2 2 . 153.035(19) ?
    Rb1B Rb1A O2 3 . 38.52(7) ?
    O3 Rb1A O2 5_556 . 111.42(3) ?
    O3 Rb1A O2 6_556 . 127.31(3) ?
    O3 Rb1A O2 3 . 76.93(3) ?
    O3 Rb1A O2 4_556 . 63.90(3) ?
    O3 Rb1A O2 2 . 113.17(3) ?
    O3 Rb1A O2 . . 45.67(3) ?
    O2 Rb1A O2 6_556 . 167.50(4) ?
    O2 Rb1A O2 3 . 114.733(13) ?
    Rb1B Rb1A O2 2 4_556 153.03(2) ?
    Rb1B Rb1A O2 3 4_556 83.75(8) ?
    O3 Rb1A O2 5_556 4_556 113.17(3) ?
    O3 Rb1A O2 6_556 4_556 76.93(3) ?
    O3 Rb1A O2 3 4_556 127.31(3) ?
    O3 Rb1A O2 4_556 4_556 45.66(3) ?
    O3 Rb1A O2 2 4_556 111.42(3) ?
    O3 Rb1A O2 . 4_556 63.91(3) ?
    O2 Rb1A O2 6_556 4_556 114.733(13) ?
    O2 Rb1A O2 3 4_556 167.50(4) ?
    O2 Rb1A O2 . 4_556 53.93(4) ?
    Rb1B Rb1A O2 2 5_556 83.749(19) ?
    Rb1B Rb1A O2 3 5_556 38.52(7) ?
    O3 Rb1A O2 5_556 5_556 45.66(3) ?
    O3 Rb1A O2 6_556 5_556 113.17(3) ?
    O3 Rb1A O2 3 5_556 63.90(3) ?
    O3 Rb1A O2 4_556 5_556 76.93(3) ?
    O3 Rb1A O2 2 5_556 127.31(3) ?
    O3 Rb1A O2 . 5_556 111.42(3) ?
    O2 Rb1A O2 6_556 5_556 114.732(14) ?
    O2 Rb1A O2 3 5_556 53.93(4) ?
    O2 Rb1A O2 . 5_556 77.04(4) ?
    O2 Rb1A O2 4_556 5_556 114.731(14) ?
    Rb1B Rb1A O2 2 2 83.749(19) ?
    Rb1B Rb1A O2 3 2 153.03(7) ?
    O3 Rb1A O2 5_556 2 127.31(3) ?
    O3 Rb1A O2 6_556 2 63.90(3) ?
    O3 Rb1A O2 3 2 113.17(3) ?
    O3 Rb1A O2 4_556 2 111.42(3) ?
    O3 Rb1A O2 2 2 45.66(3) ?
    O3 Rb1A O2 . 2 76.93(3) ?
    O2 Rb1A O2 6_556 2 53.93(4) ?
    O2 Rb1A O2 3 2 114.732(13) ?
    O2 Rb1A O2 . 2 114.732(13) ?
    O2 Rb1A O2 4_556 2 77.04(4) ?
    O2 Rb1A O2 5_556 2 167.50(4) ?
    Rb1B Rb1A As2 2 6_556 60.329(4) ?
    Rb1B Rb1A As2 3 6_556 151.382(12) ?
    O3 Rb1A As2 5_556 6_556 77.70(2) ?
    O3 Rb1A As2 6_556 6_556 24.04(2) ?
    O3 Rb1A As2 3 6_556 134.60(2) ?
    O3 Rb1A As2 4_556 6_556 92.58(3) ?
    O3 Rb1A As2 2 6_556 77.98(3) ?
    O3 Rb1A As2 . 6_556 125.97(2) ?
    O2 Rb1A As2 6_556 6_556 23.324(18) ?
    O2 Rb1A As2 3 6_556 98.261(18) ?
    O2 Rb1A As2 . 6_556 146.607(19) ?
    O2 Rb1A As2 4_556 6_556 92.721(19) ?
    O2 Rb1A As2 5_556 6_556 122.596(19) ?
    O2 Rb1A As2 2 6_556 49.72(2) ?
    Rb1B Rb1A As2 2 5_556 67.492(4) ?
    Rb1B Rb1A As2 3 5_556 60.33(6) ?
    O3 Rb1A As2 5_556 5_556 24.04(2) ?
    O3 Rb1A As2 6_556 5_556 92.58(3) ?
    O3 Rb1A As2 3 5_556 77.98(3) ?
    O3 Rb1A As2 4_556 5_556 77.70(2) ?
    O3 Rb1A As2 2 5_556 125.97(2) ?
    O3 Rb1A As2 . 5_556 134.60(2) ?
    O2 Rb1A As2 6_556 5_556 92.720(19) ?
    O2 Rb1A As2 3 5_556 49.72(2) ?
    O2 Rb1A As2 . 5_556 98.261(18) ?
    O2 Rb1A As2 4_556 5_556 122.595(19) ?
    O2 Rb1A As2 5_556 5_556 23.323(18) ?
    O2 Rb1A As2 2 5_556 146.608(19) ?
    As2 Rb1A As2 6_556 5_556 99.334(9) ?
    Rb1B Rb1A As2 2 4_556 151.382(7) ?
    Rb1B Rb1A As2 3 4_556 67.49(6) ?
    O3 Rb1A As2 5_556 4_556 92.58(3) ?
    O3 Rb1A As2 6_556 4_556 77.70(2) ?
    O3 Rb1A As2 3 4_556 125.97(2) ?
    O3 Rb1A As2 4_556 4_556 24.04(2) ?
    O3 Rb1A As2 2 4_556 134.60(2) ?
    O3 Rb1A As2 . 4_556 77.98(3) ?
    O2 Rb1A As2 6_556 4_556 122.596(19) ?
    O2 Rb1A As2 3 4_556 146.608(19) ?
    O2 Rb1A As2 . 4_556 49.72(2) ?
    O2 Rb1A As2 4_556 4_556 23.323(17) ?
    O2 Rb1A As2 5_556 4_556 92.72(2) ?
    O2 Rb1A As2 2 4_556 98.261(19) ?
    As2 Rb1A As2 6_556 4_556 99.334(9) ?
    As2 Rb1A As2 5_556 4_556 99.334(9) ?
    Rb1B Rb1A As2 2 3 60.329(3) ?
    Rb1B Rb1A As2 3 3 67.49(6) ?
    O3 Rb1A As2 5_556 3 77.98(3) ?
    O3 Rb1A As2 6_556 3 134.60(2) ?
    O3 Rb1A As2 3 3 24.04(2) ?
    O3 Rb1A As2 4_556 3 125.97(2) ?
    O3 Rb1A As2 2 3 77.70(2) ?
    O3 Rb1A As2 . 3 92.58(2) ?
    O2 Rb1A As2 6_556 3 98.261(18) ?
    O2 Rb1A As2 3 3 23.324(18) ?
    O2 Rb1A As2 . 3 92.721(19) ?
    O2 Rb1A As2 4_556 3 146.607(19) ?
    O2 Rb1A As2 5_556 3 49.72(2) ?
    O2 Rb1A As2 2 3 122.596(19) ?
    As2 Rb1A As2 6_556 3 120.658(6) ?
    As2 Rb1A As2 5_556 3 57.236(12) ?
    As2 Rb1A As2 4_556 3 134.983(5) ?
    Rb1B Rb1B Rb1B 2 3 60.00(2) ?
    Rb1B Rb1B O2 2 4_556 161.6(2) ?
    Rb1B Rb1B O2 3 4_556 108.4(3) ?
    Rb1B Rb1B O2 2 2 108.4(2) ?
    Rb1B Rb1B O2 3 2 161.60(17) ?
    O2 Rb1B O2 4_556 2 86.3(5) ?
    Rb1B Rb1B O3 2 6_556 91.2(3) ?
    Rb1B Rb1B O3 3 6_556 122.4(3) ?
    O2 Rb1B O3 4_556 6_556 83.6(3) ?
    O2 Rb1B O3 2 6_556 69.1(3) ?
    Rb1B Rb1B O3 2 . 122.4(3) ?
    Rb1B Rb1B O3 3 . 91.2(3) ?
    O2 Rb1B O3 4_556 . 69.1(3) ?
    O2 Rb1B O3 2 . 83.6(3) ?
    O3 Rb1B O3 6_556 . 142.5(7) ?
    Rb1B Rb1B O3 2 4_556 113.4(3) ?
    Rb1B Rb1B O3 3 4_556 76.7(3) ?
    O2 Rb1B O3 4_556 4_556 48.28(11) ?
    O2 Rb1B O3 2 4_556 121.7(5) ?
    O3 Rb1B O3 6_556 4_556 71.12(11) ?
    O3 Rb1B O3 . 4_556 105.18(19) ?
    Rb1B Rb1B O3 2 2 76.7(3) ?
    Rb1B Rb1B O3 3 2 113.4(3) ?
    O2 Rb1B O3 4_556 2 121.7(5) ?
    O2 Rb1B O3 2 2 48.28(11) ?
    O3 Rb1B O3 6_556 2 105.18(19) ?
    O3 Rb1B O3 . 2 71.12(11) ?
    O3 Rb1B O3 4_556 2 169.0(7) ?
    Rb1B Rb1B O2 2 . 118.6(3) ?
    Rb1B Rb1B O2 3 . 60.4(4) ?
    O2 Rb1B O2 4_556 . 56.66(12) ?
    O2 Rb1B O2 2 . 124.3(5) ?
    O3 Rb1B O2 6_556 . 133.6(2) ?
    O3 Rb1B O2 . . 46.84(5) ?
    O3 Rb1B O2 4_556 . 64.78(4) ?
    O3 Rb1B O2 2 . 115.33(5) ?
    Rb1B Rb1B O2 2 6_556 60.4(3) ?
    Rb1B Rb1B O2 3 6_556 118.6(3) ?
    O2 Rb1B O2 4_556 6_556 124.3(5) ?
    O2 Rb1B O2 2 6_556 56.66(12) ?
    O3 Rb1B O2 6_556 6_556 46.84(5) ?
    O3 Rb1B O2 . 6_556 133.6(2) ?
    O3 Rb1B O2 4_556 6_556 115.33(5) ?
    O3 Rb1B O2 2 6_556 64.78(4) ?
    O2 Rb1B O2 . 6_556 179.0(7) ?
    Rb1B Rb1B O3 2 5_556 48.36(16) ?
    Rb1B Rb1B O3 3 5_556 56.58(15) ?
    O2 Rb1B O3 4_556 5_556 113.81(3) ?
    O2 Rb1B O3 2 5_556 128.32(3) ?
    O3 Rb1B O3 6_556 5_556 66.90(12) ?
    O3 Rb1B O3 . 5_556 147.5(4) ?
    O3 Rb1B O3 4_556 5_556 66.07(15) ?
    O3 Rb1B O3 2 5_556 122.7(4) ?
    O2 Rb1B O3 . 5_556 105.6(3) ?
    O2 Rb1B O3 6_556 5_556 73.63(18) ?
    Rb1B Rb1B O3 2 3 56.58(18) ?
    Rb1B Rb1B O3 3 3 48.36(15) ?
    O2 Rb1B O3 4_556 3 128.32(3) ?
    O2 Rb1B O3 2 3 113.81(3) ?
    O3 Rb1B O3 6_556 3 147.5(4) ?
    O3 Rb1B O3 . 3 66.90(12) ?
    O3 Rb1B O3 4_556 3 122.7(4) ?
    O3 Rb1B O3 2 3 66.07(15) ?
    O2 Rb1B O3 . 3 73.63(18) ?
    O2 Rb1B O3 6_556 3 105.6(3) ?
    O3 Rb1B O3 5_556 3 90.9(4) ?
    Rb1B Rb1B O2 2 3 15.05(2) ?
    Rb1B Rb1B O2 3 3 52.10(7) ?
    O2 Rb1B O2 4_556 3 160.5(4) ?
    O2 Rb1B O2 2 3 112.87(12) ?
    O3 Rb1B O2 6_556 3 106.2(3) ?
    O3 Rb1B O2 . 3 107.8(3) ?
    O3 Rb1B O2 4_556 3 118.1(4) ?
    O3 Rb1B O2 2 3 72.8(2) ?
    O2 Rb1B O2 . 3 106.5(4) ?
    O2 Rb1B O2 6_556 3 72.5(2) ?
    O3 Rb1B O2 5_556 3 57.9(3) ?
    O3 Rb1B O2 3 3 41.55(19) ?
    Rb1B Rb1B O2 2 5_556 52.10(12) ?
    Rb1B Rb1B O2 3 5_556 15.05(5) ?
    O2 Rb1B O2 4_556 5_556 112.87(12) ?
    O2 Rb1B O2 2 5_556 160.5(4) ?
    O3 Rb1B O2 6_556 5_556 107.8(3) ?
    O3 Rb1B O2 . 5_556 106.2(3) ?
    O3 Rb1B O2 4_556 5_556 72.8(2) ?
    O3 Rb1B O2 2 5_556 118.1(4) ?
    O2 Rb1B O2 . 5_556 72.5(2) ?
    O2 Rb1B O2 6_556 5_556 106.5(4) ?
    O3 Rb1B O2 5_556 5_556 41.55(19) ?
    O3 Rb1B O2 3 5_556 57.9(3) ?
    O2 Rb1B O2 3 5_556 48.4(2) ?
    Rb1B Rb1B O4 2 4_546 153.31(5) ?
    Rb1B Rb1B O4 3 4_546 130.76(15) ?
    O2 Rb1B O4 4_556 4_546 45.1(2) ?
    O2 Rb1B O4 2 4_546 53.4(3) ?
    O3 Rb1B O4 6_556 4_546 98.0(5) ?
    O3 Rb1B O4 . 4_546 44.50(19) ?
    O3 Rb1B O4 4_556 4_546 93.3(3) ?
    O3 Rb1B O4 2 4_546 76.7(3) ?
    O2 Rb1B O4 . 4_546 71.6(2) ?
    O2 Rb1B O4 6_556 4_546 109.4(4) ?
    O3 Rb1B O4 5_556 4_546 157.2(3) ?
    O3 Rb1B O4 3 4_546 109.34(9) ?
    O2 Rb1B O4 3 4_546 144.95(3) ?
    O2 Rb1B O4 5_556 4_546 144.11(3) ?
    Rb1B Rb1B O4 2 2_545 130.76(11) ?
    Rb1B Rb1B O4 3 2_545 153.31(7) ?
    O2 Rb1B O4 4_556 2_545 53.4(3) ?
    O2 Rb1B O4 2 2_545 45.1(2) ?
    O3 Rb1B O4 6_556 2_545 44.49(19) ?
    O3 Rb1B O4 . 2_545 98.0(5) ?
    O3 Rb1B O4 4_556 2_545 76.7(3) ?
    O3 Rb1B O4 2 2_545 93.3(3) ?
    O2 Rb1B O4 . 2_545 109.4(4) ?
    O2 Rb1B O4 6_556 2_545 71.6(2) ?
    O3 Rb1B O4 5_556 2_545 109.34(9) ?
    O3 Rb1B O4 3 2_545 157.2(3) ?
    O2 Rb1B O4 3 2_545 144.11(3) ?
    O2 Rb1B O4 5_556 2_545 144.95(3) ?
    O4 Rb1B O4 4_546 2_545 53.5(3) ?
    Rb1B Rb1B As2 2 4_556 137.8(2) ?
    Rb1B Rb1B As2 3 4_556 88.8(3) ?
    O2 Rb1B As2 4_556 4_556 24.03(3) ?
    O2 Rb1B As2 2 4_556 107.9(5) ?
    O3 Rb1B As2 6_556 4_556 82.2(2) ?
    O3 Rb1B As2 . 4_556 82.5(2) ?
    O3 Rb1B As2 4_556 4_556 25.63(7) ?
    O3 Rb1B As2 2 4_556 145.3(5) ?
    O2 Rb1B As2 . 4_556 51.65(8) ?
    O2 Rb1B As2 6_556 4_556 128.9(3) ?
    O3 Rb1B As2 5_556 4_556 91.62(8) ?
    O3 Rb1B As2 3 4_556 123.66(15) ?
    O2 Rb1B As2 3 4_556 138.7(4) ?
    O2 Rb1B As2 5_556 4_556 90.34(14) ?
    O4 Rb1B As2 4_546 4_556 68.6(3) ?
    O4 Rb1B As2 2_545 4_556 67.9(3) ?
    Rb1B Rb1B As2 2 2 88.8(2) ?
    Rb1B Rb1B As2 3 2 137.8(2) ?
    O2 Rb1B As2 4_556 2 107.9(5) ?
    O2 Rb1B As2 2 2 24.03(3) ?
    O3 Rb1B As2 6_556 2 82.5(2) ?
    O3 Rb1B As2 . 2 82.2(2) ?
    O3 Rb1B As2 4_556 2 145.3(5) ?
    O3 Rb1B As2 2 2 25.63(7) ?
    O2 Rb1B As2 . 2 128.9(3) ?
    O2 Rb1B As2 6_556 2 51.65(8) ?
    O3 Rb1B As2 5_556 2 123.66(15) ?
    O3 Rb1B As2 3 2 91.62(8) ?
    O2 Rb1B As2 3 2 90.34(14) ?
    O2 Rb1B As2 5_556 2 138.7(4) ?
    O4 Rb1B As2 4_546 2 67.9(3) ?
    O4 Rb1B As2 2_545 2 68.6(3) ?
    As2 Rb1B As2 4_556 2 131.0(5) ?
    O4 Ga1 O4 1_565 2 89.24(5) ?
    O4 Ga1 O4 1_565 3_665 89.24(5) ?
    O4 Ga1 O4 2 3_665 89.24(5) ?
    O4 Ga1 O2 1_565 2_565 91.13(5) ?
    O4 Ga1 O2 2 2_565 88.49(5) ?
    O4 Ga1 O2 3_665 2_565 177.69(5) ?
    O4 Ga1 O2 1_565 3 177.69(5) ?
    O4 Ga1 O2 2 3 91.13(5) ?
    O4 Ga1 O2 3_665 3 88.48(5) ?
    O2 Ga1 O2 2_565 3 91.17(5) ?
    O4 Ga1 O2 1_565 1_665 88.48(5) ?
    O4 Ga1 O2 2 1_665 177.69(5) ?
    O4 Ga1 O2 3_665 1_665 91.12(5) ?
    O2 Ga1 O2 2_565 1_665 91.16(5) ?
    O2 Ga1 O2 3 1_665 91.16(5) ?
    O4 Ga1 Rb1B 1_565 1_565 82.77(12) ?
    O4 Ga1 Rb1B 2 1_565 55.65(8) ?
    O4 Ga1 Rb1B 3_665 1_565 143.89(7) ?
    O2 Ga1 Rb1B 2_565 1_565 33.99(5) ?
    O2 Ga1 Rb1B 3 1_565 99.31(13) ?
    O2 Ga1 Rb1B 1_665 1_565 123.61(10) ?
    O4 Ga1 Rb1B 1_565 2 143.89(6) ?
    O4 Ga1 Rb1B 2 2 82.77(12) ?
    O4 Ga1 Rb1B 3_665 2 55.65(8) ?
    O2 Ga1 Rb1B 2_565 2 123.61(9) ?
    O2 Ga1 Rb1B 3 2 33.99(5) ?
    O2 Ga1 Rb1B 1_665 2 99.31(12) ?
    Rb1B Ga1 Rb1B 1_565 2 119.554(12) ?
    O4 Ga1 Rb1B 1_565 3_665 55.65(10) ?
    O4 Ga1 Rb1B 2 3_665 143.89(7) ?
    O4 Ga1 Rb1B 3_665 3_665 82.77(13) ?
    O2 Ga1 Rb1B 2_565 3_665 99.31(14) ?
    O2 Ga1 Rb1B 3 3_665 123.61(9) ?
    O2 Ga1 Rb1B 1_665 3_665 33.99(6) ?
    Rb1B Ga1 Rb1B 1_565 3_665 119.554(7) ?
    Rb1B Ga1 Rb1B 2 3_665 119.554(2) ?
    O4 Ga1 Rb1A 1_565 1_565 80.57(3) ?
    O4 Ga1 Rb1A 2 1_565 57.14(3) ?
    O4 Ga1 Rb1A 3_665 1_565 144.67(3) ?
    O2 Ga1 Rb1A 2_565 1_565 33.28(3) ?
    O2 Ga1 Rb1A 3 1_565 101.54(3) ?
    O2 Ga1 Rb1A 1_665 1_565 122.02(3) ?
    Rb1B Ga1 Rb1A 1_565 1_565 2.56(14) ?
    Rb1B Ga1 Rb1A 2 1_565 122.12(13) ?
    Rb1B Ga1 Rb1A 3_665 1_565 117.05(14) ?
    O4 Ga1 Rb1A 1_565 . 144.67(3) ?
    O4 Ga1 Rb1A 2 . 80.57(3) ?
    O4 Ga1 Rb1A 3_665 . 57.14(3) ?
    O2 Ga1 Rb1A 2_565 . 122.02(3) ?
    O2 Ga1 Rb1A 3 . 33.28(3) ?
    O2 Ga1 Rb1A 1_665 . 101.53(3) ?
    Rb1B Ga1 Rb1A 1_565 . 117.05(14) ?
    Rb1B Ga1 Rb1A 2 . 2.56(13) ?
    Rb1B Ga1 Rb1A 3_665 . 122.12(13) ?
    Rb1A Ga1 Rb1A 1_565 . 119.6140(10)
                                     ?
    O4 Ga1 Rb1A 1_565 1_665 57.14(3) ?
    O4 Ga1 Rb1A 2 1_665 144.67(4) ?
    O4 Ga1 Rb1A 3_665 1_665 80.57(3) ?
    O2 Ga1 Rb1A 2_565 1_665 101.53(3) ?
    O2 Ga1 Rb1A 3 1_665 122.02(3) ?
    O2 Ga1 Rb1A 1_665 1_665 33.28(3) ?
    Rb1B Ga1 Rb1A 1_565 1_665 122.12(14) ?
    Rb1B Ga1 Rb1A 2 1_665 117.05(13) ?
    Rb1B Ga1 Rb1A 3_665 1_665 2.56(14) ?
    Rb1A Ga1 Rb1A 1_565 1_665 119.6140(10)
                                         ?
    Rb1A Ga1 Rb1A . 1_665 119.6140(10)
                                     ?
    O1 As1 O1 27_456 26_566 92.59(5) ?
    O1 As1 O1 27_456 25_556 92.59(5) ?
    O1 As1 O1 26_566 25_556 92.59(5) ?
    O1 As1 O1 27_456 2 87.41(5) ?
    O1 As1 O1 26_566 2 180.00(9) ?
    O1 As1 O1 25_556 2 87.41(5) ?
    O1 As1 O1 27_456 3_665 180.0 ?
    O1 As1 O1 26_566 3_665 87.41(5) ?
    O1 As1 O1 25_556 3_665 87.41(5) ?
    O1 As1 O1 2 3_665 92.58(5) ?
    O1 As1 O1 27_456 1_565 87.42(5) ?
    O1 As1 O1 26_566 1_565 87.42(5) ?
    O1 As1 O1 25_556 1_565 180.00(6) ?
    O1 As1 O1 2 1_565 92.58(5) ?
    O1 As1 O1 3_665 1_565 92.58(5) ?
    O2 As2 O4 . 6_556 117.31(6) ?
    O2 As2 O1 . 1_455 115.10(6) ?
    O4 As2 O1 6_556 1_455 100.43(5) ?
    O2 As2 O3 . . 104.11(6) ?
    O4 As2 O3 6_556 . 111.03(6) ?
    O1 As2 O3 1_455 . 108.86(6) ?
    O2 As2 Rb1B . 3 50.1(3) ?
    O4 As2 Rb1B 6_556 3 114.68(16) ?
    O1 As2 Rb1B 1_455 3 144.86(16) ?
    O3 As2 Rb1B . 3 58.0(2) ?
    O2 As2 Rb1B . . 58.6(2) ?
    O4 As2 Rb1B 6_556 . 106.7(3) ?
    O1 As2 Rb1B 1_455 . 151.7(2) ?
    O3 As2 Rb1B . . 53.57(7) ?
    Rb1B As2 Rb1B 3 . 10.2(5) ?
    O2 As2 Rb1A . . 54.94(4) ?
    O4 As2 Rb1A 6_556 . 111.68(4) ?
    O1 As2 Rb1A 1_455 . 147.34(4) ?
    O3 As2 Rb1A . . 54.48(5) ?
    Rb1B As2 Rb1A 3 . 5.1(3) ?
    Rb1B As2 Rb1A . . 5.4(3) ?
    O2 As2 Rb1B . 2 56.09(6) ?
    O4 As2 Rb1B 6_556 2 113.41(9) ?
    O1 As2 Rb1B 1_455 2 145.26(10) ?
    O3 As2 Rb1B . 2 52.42(10) ?
    Rb1B As2 Rb1B 3 2 6.1(3) ?
    Rb1B As2 Rb1B . 2 6.7(3) ?
    Rb1A As2 Rb1B . 2 2.49(11) ?
    O2 As2 Rb1B . 2_445 93.36(7) ?
    O4 As2 Rb1B 6_556 2_445 42.23(4) ?
    O1 As2 Rb1B 1_455 2_445 80.78(10) ?
    O3 As2 Rb1B . 2_445 153.23(5) ?
    Rb1B As2 Rb1B 3 2_445 126.58(16) ?
    Rb1B As2 Rb1B . 2_445 125.4(2) ?
    Rb1A As2 Rb1B . 2_445 127.56(9) ?
    Rb1B As2 Rb1B 2 2_445 130.05(2) ?
    O2 As2 Rb1A . 1_445 94.58(4) ?
    O4 As2 Rb1A 6_556 1_445 42.53(4) ?
    O1 As2 Rb1A 1_455 1_445 79.08(4) ?
    O3 As2 Rb1A . 1_445 153.36(5) ?
    Rb1B As2 Rb1A 3 1_445 128.36(6) ?
    Rb1B As2 Rb1A . 1_445 127.17(12) ?
    Rb1A As2 Rb1A . 1_445 129.347(10) ?
    Rb1B As2 Rb1A 2 1_445 131.84(12) ?
    Rb1B As2 Rb1A 2_445 1_445 1.79(10) ?
    O2 As2 Rb1B . 3_445 92.74(11) ?
    O4 As2 Rb1B 6_556 3_445 46.4(2) ?
    O1 As2 Rb1B 1_455 3_445 76.75(13) ?
    O3 As2 Rb1B . 3_445 157.05(19) ?
    Rb1B As2 Rb1B 3 3_445 129.10(5) ?
    Rb1B As2 Rb1B . 3_445 128.75(3) ?
    Rb1A As2 Rb1B . 3_445 130.52(5) ?
    Rb1B As2 Rb1B 2 3_445 132.99(17) ?
    Rb1B As2 Rb1B 2_445 3_445 4.8(2) ?
    Rb1A As2 Rb1B 1_445 3_445 3.88(18) ?
    O2 As2 Rb1B . 1_445 97.48(15) ?
    O4 As2 Rb1B 6_556 1_445 39.02(18) ?
    O1 As2 Rb1B 1_455 1_445 79.91(7) ?
    O3 As2 Rb1B . 1_445 149.72(18) ?
    Rb1B As2 Rb1B 3 1_445 129.012(18) ?
    Rb1B As2 Rb1B . 1_445 127.02(15) ?
    Rb1A As2 Rb1B . 1_445 129.587(13) ?
    Rb1B As2 Rb1B 2 1_445 132.07(12) ?
    Rb1B As2 Rb1B 2_445 1_445 4.2(2) ?
    Rb1A As2 Rb1B 1_445 1_445 3.66(17) ?
    Rb1B As2 Rb1B 3_445 1_445 7.4(3) ?
    As2 O1 As1 1_655 1_545 131.96(6) ?
    As2 O1 Rb1B 1_655 2_545 79.11(18) ?
    As1 O1 Rb1B 1_545 2_545 129.23(10) ?
    As2 O2 Ga1 . 1_445 123.99(6) ?
    As2 O2 Rb1B . 3 105.9(2) ?
    Ga1 O2 Rb1B 1_445 3 125.54(18) ?
    As2 O2 Rb1B . . 96.8(3) ?
    Ga1 O2 Rb1B 1_445 . 130.47(10) ?
    Rb1B O2 Rb1B 3 . 11.2(6) ?
    As2 O2 Rb1A . . 101.74(4) ?
    Ga1 O2 Rb1A 1_445 . 128.51(4) ?
    Rb1B O2 Rb1A 3 . 4.6(2) ?
    Rb1B O2 Rb1A . . 6.8(3) ?
    As2 O2 Rb1B . 2 102.64(6) ?
    Ga1 O2 Rb1B 1_445 2 128.80(4) ?
    Rb1B O2 Rb1B 3 2 3.34(18) ?
    Rb1B O2 Rb1B . 2 9.3(4) ?
    Rb1A O2 Rb1B . 2 2.77(12) ?
    As2 O3 Rb1B . . 101.51(6) ?
    As2 O3 Rb1B . 3 96.3(3) ?
    Rb1B O3 Rb1B . 3 12.1(6) ?
    As2 O3 Rb1A . . 101.48(6) ?
    Rb1B O3 Rb1A . . 6.5(3) ?
    Rb1B O3 Rb1A 3 . 6.8(3) ?
    As2 O3 Rb1B . 2 106.0(2) ?
    Rb1B O3 Rb1B . 2 9.3(5) ?
    Rb1B O3 Rb1B 3 2 10.1(5) ?
    Rb1A O3 Rb1B . 2 4.9(2) ?
    As2 O4 Ga1 6_556 1_545 126.28(6) ?
    As2 O4 Rb1B 6_556 3_655 120.71(10) ?
    Ga1 O4 Rb1B 1_545 3_655 99.25(5) ?
    As2 O4 Rb1A 6_556 1_655 121.85(5) ?
    Ga1 O4 Rb1A 1_545 1_655 99.67(4) ?
    Rb1B O4 Rb1A 3_655 1_655 2.51(13) ?
    As2 O4 Rb1B 6_556 1_655 126.9(3) ?
    Ga1 O4 Rb1B 1_545 1_655 96.29(16) ?
    Rb1B O4 Rb1B 3_655 1_655 7.1(3) ?
    Rb1A O4 Rb1B 1_655 1_655 5.2(2) ?
    As2 O4 Rb1B 6_556 2_655 117.91(18) ?
    Ga1 O4 Rb1B 1_545 2_655 103.25(18) ?
    Rb1B O4 Rb1B 3_655 2_655 4.1(2) ?
    Rb1A O4 Rb1B 1_655 2_655 3.99(18) ?
    Rb1B O4 Rb1B 1_655 2_655 9.0(4) ?
    As2 O4 Rb1B 6_556 . 53.63(19) ?
    Ga1 O4 Rb1B 1_545 . 72.96(19) ?
    Rb1B O4 Rb1B 3_655 . 134.20(8) ?
    Rb1A O4 Rb1B 1_655 . 136.70(6) ?
    Rb1B O4 Rb1B 1_655 . 139.53(16) ?
    Rb1B O4 Rb1B 2_655 . 135.79(4) ?
    As2 O4 Rb1B 6_556 2 47.20(15) ?
    Ga1 O4 Rb1B 1_545 2 80.09(19) ?
    Rb1B O4 Rb1B 3_655 2 130.0(3) ?
    Rb1A O4 Rb1B 1_655 2 132.53(17) ?
    Rb1B O4 Rb1B 1_655 2 136.12(3) ?
    Rb1B O4 Rb1B 2_655 2 131.0(3) ?
    Rb1B O4 Rb1B . 2 8.2(4) ?
    As2 O4 Rb1A 6_556 . 50.21(3) ?
    Ga1 O4 Rb1A 1_545 . 76.56(3) ?
    Rb1B O4 Rb1A 3_655 . 133.03(14) ?
    Rb1A O4 Rb1A 1_655 . 135.53(3) ?
    Rb1B O4 Rb1A 1_655 . 138.77(15) ?
    Rb1B O4 Rb1A 2_655 . 134.28(7) ?
    Rb1B O4 Rb1A . . 3.8(2) ?
    Rb1B O4 Rb1A 2 . 4.5(2) ?
loop_
    _geom_hbond_atom_site_label_D
    _geom_hbond_atom_site_label_H
    _geom_hbond_atom_site_label_A
    _geom_hbond_site_symmetry_A
    _geom_hbond_distance_DH
    _geom_hbond_distance_HA
    _geom_hbond_distance_DA
    _geom_hbond_angle_DHA
    O3 H O4 4_546 0.80(3) 1.98(3) 2.7314(17) 158(3)
_shelx_hkl_file
;
   0   0   6 1499.30   33.40   1
   0   0  -6 1415.20   31.80   1
   0   0   9    1.00    0.20   1
   0   0  -9    0.70    0.20   1
   0   0  12 1869.50   29.80   1
   0   0 -12 1776.20   28.60   1
   0   0  15    1.00    0.30   1
   0   0 -15    0.50    0.30   1
   0   0  18    9.70    0.90   1
   0   0 -18    9.30    0.60   1
   0   0  21    0.80    0.50   1
   0   0 -21    1.10    0.50   1
   0   0  24 4211.80   67.10   1
   0   0 -24 3796.90   60.60   1
   0   0  27    0.70    0.80   1
   0   0 -27    1.30    0.60   1
   0   0  30 1124.10   37.60   1
   0   0 -30 1088.30   18.20   1
   0   0  33    3.40    0.90   1
   0   0 -33    3.60    0.90   1
   0   0  36  432.00   11.20   1
   0   0 -36  410.20    8.60   1
   0   0  39    1.20    0.80   1
   0   0 -39    2.70    1.00   1
   0   0  42 1676.10   32.70   1
   0   0 -42 1648.60   31.70   1
   0   0  45    3.70    1.00   1
   0   0 -45    2.40    1.30   1
   0   0  48  944.50   19.80   1
   0   0 -48  925.30   16.50   1
   0   0  51    1.70    1.20   1
   0   0 -51    3.40    1.40   1
   0   0  54  315.30   10.00   1
   0   0 -54  321.20    7.30   1
   0   0  57    1.50    2.30   1
   0   0 -57    0.60    2.40   1
   0   0  60   22.70    2.10   1
   0   0 -60   25.30    2.70   1
   0   0  63    1.00    1.90   1
   0   0 -63    0.40    2.70   1
   0   0  66 1223.40   29.60   1
   0   0 -66 1206.20   51.10   1
   0   0  69   -2.30    2.00   1
   0   0 -69   -2.70    4.00   1
   0   0  72   12.10    2.50   1
   0   0  75    0.50    2.70   1
   1   0 -74    5.00    6.80   1
  -1   0  74   -1.80    2.10   1
   1   0 -71    2.10    3.10   1
  -1   0  71   -1.90    1.50   1
   1   0 -68  285.30    8.30   1
  -1   0  68  302.00    6.60   1
   1   0 -65    2.10    1.60   1
  -1   0  65   -0.30    1.00   1
   1   0 -62   33.70    2.10   1
  -1   0  62   33.30    1.40   1
   1   0 -59   -0.50    1.50   1
  -1   0  59    1.50    0.90   1
   1   0 -56  180.90    3.80   1
  -1   0  56  179.00    3.70   1
   1   0 -53    1.30    1.00   1
  -1   0  53    0.20    1.20   1
   1   0 -50    2.60    1.00   1
  -1   0  50    1.20    0.70   1
   1   0 -47    2.50    0.80   1
  -1   0  47    0.60    0.70   1
   1   0 -44 1929.10   19.50   1
  -1   0  44 1947.70   27.10   1
   1   0 -41   -0.30    0.60   1
  -1   0  41    0.50    0.70   1
   1   0 -38  671.90    7.20   1
  -1   0  38  698.90   10.10   1
   1   0 -35   -0.70    0.50   1
  -1   0  35    2.50    0.60   1
   1   0 -32   74.80    1.10   1
  -1   0  32   73.90    1.70   1
   1   0 -29    1.40    0.30   1
  -1   0  29    1.00    0.30   1
   1   0 -26   82.10    1.00   1
  -1   0  26   79.10    1.00   1
   1   0 -23    1.20    0.20   1
  -1   0  23    0.80    0.20   1
   1   0 -20  699.30    6.10   1
  -1   0  20  720.90    5.60   1
   1   0 -17    1.30    0.20   1
  -1   0  17    1.80    0.10   1
   1   0 -14  347.60    3.10   1
  -1   0  14  351.00    2.60   1
   1   0 -11    0.60    0.10   1
  -1   0  11    1.10    0.10   1
   1   0  -8  442.50    3.70   1
  -1   0   8  445.60    3.30   1
   1   0  -5    2.90    0.10   1
  -1   0   5    3.30    0.10   1
   1   0  -2 2249.20   24.90   1
  -1   0   2 2204.90   23.10   1
   1   0   1    0.30    0.10   1
  -1   0  -1    0.30    0.10   1
   1   0   4   47.10    0.60   1
  -1   0  -4   47.10    0.50   1
   1   0   7    1.80    0.10   1
  -1   0  -7    1.60    0.10   1
   1   0  10   28.30    0.30   1
  -1   0 -10   28.10    0.40   1
   1   0  13    2.20    0.20   1
  -1   0 -13    1.80    0.10   1
   1   0  16  482.00    3.90   1
  -1   0 -16  473.10    4.00   1
   1   0  19    0.80    0.10   1
  -1   0 -19    1.00    0.20   1
   1   0  22  208.30    1.90   1
  -1   0 -22  201.10    1.90   1
   1   0  25    1.20    0.30   1
  -1   0 -25    1.30    0.20   1
   1   0  28  169.40    2.60   1
  -1   0 -28  174.30    2.10   1
   1   0  31    1.40    0.40   1
  -1   0 -31    0.80    0.30   1
   1   0  34   40.00    1.40   1
  -1   0 -34   37.90    0.90   1
   1   0  37    0.50    0.70   1
  -1   0 -37    1.40    0.60   1
   1   0  40   48.80    1.50   1
  -1   0 -40   53.90    1.20   1
   1   0  43    0.40    0.80   1
  -1   0 -43    1.10    0.70   1
   1   0  46 1005.30   13.50   1
  -1   0 -46 1002.70   11.10   1
   1   0  49    0.60    0.70   1
  -1   0 -49    0.70    0.80   1
   1   0  52   44.10    1.50   1
  -1   0 -52   45.10    1.40   1
   1   0  55    1.40    1.10   1
  -1   0 -55    0.50    1.00   1
   1   0  58   24.00    1.20   1
  -1   0 -58   21.60    1.60   1
   1   0  61    1.30    0.90   1
  -1   0 -61    0.40    1.80   1
   1   0  64  170.40    3.50   1
  -1   0 -64  176.90    5.10   1
   1   0  67    1.30    1.10   1
  -1   0 -67    0.60    1.90   1
   1   0  70   16.20    1.70   1
  -1   0 -70   25.90    4.90   1
   1   0  73   -0.90    1.40   1
  -1   0 -73    3.50    4.80   1
   1   0  76    3.50    2.20   1
  -2   1  75   98.90    5.20   1
   2  -1 -72   15.10    3.90   1
  -2   1  72   11.40    2.50   1
   2  -1 -69   67.00    3.90   1
  -2   1  69   67.40    2.90   1
   2  -1 -66   -0.40    1.80   1
  -2   1  66    0.10    1.20   1
   2  -1 -63  229.90    5.60   1
  -2   1  63  228.60    4.30   1
   2  -1 -60   23.90    2.00   1
  -2   1  60   21.60    1.70   1
   2  -1 -57  100.10    3.00   1
  -2   1  57   98.00    2.70   1
   2  -1 -54  497.50    8.00   1
  -2   1  54  491.50    7.70   1
   2  -1 -51  453.70    7.20   1
  -2   1  51  451.70    9.60   1
   2  -1 -48   -0.10    1.30   1
  -2   1  48    1.30    0.80   1
   2  -1 -45   16.40    1.10   1
  -2   1  45   17.20    1.10   1
   2  -1 -42   39.40    1.30   1
  -2   1  42   40.70    1.40   1
   2  -1 -39  616.10    7.90   1
  -2   1  39  598.30    8.60   1
   2  -1 -36  894.60    8.30   1
  -2   1  36  888.20   12.40   1
   2  -1 -33  132.30    1.80   1
  -2   1  33  131.60    2.10   1
   2  -1 -30   10.20    0.40   1
  -2   1  30    9.20    0.40   1
   2  -1 -27  601.40    5.50   1
  -2   1  27  609.80    6.60   1
   2  -1 -24   81.10    1.00   1
  -2   1  24   82.20    1.10   1
   2  -1 -21  493.70    4.50   1
  -2   1  21  496.70    3.70   1
   2  -1 -18  386.60    3.50   1
  -2   1  18  393.10    2.90   1
   2  -1 -15  930.30    8.60   1
  -2   1  15  951.80    6.80   1
   2  -1 -12 4810.80   36.50   1
  -2   1  12 4858.30   33.10   1
   2  -1  -9  759.60    5.90   1
  -2   1   9  776.70    6.30   1
   2  -1  -6  474.80    4.30   1
  -2   1   6  479.40    4.30   1
   2  -1  -3 1303.90   10.90   1
  -2   1   3 1308.10   12.20   1
   2  -1   0  317.50    2.90   1
  -2   1   0  317.30    3.10   1
   2  -1   3 1308.90   11.30   1
  -2   1  -3 1324.20   11.90   1
   2  -1   6  481.40    4.30   1
  -2   1  -6  475.40    4.30   1
   2  -1   9  773.40    6.40   1
  -2   1  -9  772.80    6.60   1
   2  -1  12 4860.40   37.90   1
  -2   1 -12 4764.10   38.60   1
   2  -1  15  955.50    7.20   1
  -2   1 -15  937.70    7.50   1
   2  -1  18  391.10    3.00   1
  -2   1 -18  392.00    3.50   1
   2  -1  21  498.20    3.60   1
  -2   1 -21  492.10    4.40   1
   2  -1  24   83.00    0.90   1
  -2   1 -24   84.10    1.00   1
   2  -1  27  605.70    6.00   1
  -2   1 -27  607.70    6.00   1
   2  -1  30    9.70    0.40   1
  -2   1 -30    9.60    0.40   1
   2  -1  33  133.20    1.70   1
  -2   1 -33  129.80    1.60   1
   2  -1  36  885.70   11.30   1
  -2   1 -36  901.10    8.80   1
   2  -1  39  611.70    9.80   1
  -2   1 -39  626.70    7.40   1
   2  -1  42   42.80    1.40   1
  -2   1 -42   41.60    1.30   1
   2  -1  45   15.60    1.00   1
  -2   1 -45   19.10    1.20   1
   2  -1  48    2.00    0.80   1
  -2   1 -48   -0.30    0.90   1
   2  -1  51  445.90    7.60   1
  -2   1 -51  448.20    7.00   1
   2  -1  54  491.10    8.60   1
  -2   1 -54  496.20    7.70   1
   2  -1  57   96.10    2.30   1
  -2   1 -57   97.60    2.70   1
   2  -1  60   23.20    1.50   1
  -2   1 -60   22.80    2.00   1
   2  -1  63  234.10    4.90   1
  -2   1 -63  227.70    5.40   1
   2  -1  66    1.90    1.30   1
  -2   1 -66    0.40    1.90   1
   2  -1  69   69.90    2.80   1
  -2   1 -69   68.10    3.70   1
   2  -1  72   14.20    2.40   1
  -2   1 -72   14.20    3.50   1
   2  -1  75   91.10    3.80   1
  -2   1 -75  104.20    7.90   1
   2   0 -73    2.40    2.70   1
  -2   0  73   -1.80    1.70   1
   2   0 -70   79.70    3.80   1
  -2   0  70   82.00    3.30   1
   2   0 -67   -0.60    2.00   1
  -2   0  67   -2.10    1.40   1
   2   0 -64  180.00    4.90   1
  -2   0  64  191.90    4.40   1
   2   0 -61   -2.80    1.50   1
  -2   0  61   -0.70    1.10   1
   2   0 -58  143.80    3.70   1
  -2   0  58  140.50    3.10   1
   2   0 -55    1.20    1.40   1
  -2   0  55    0.70    1.00   1
   2   0 -52  701.50   11.40   1
  -2   0  52  707.90   11.50   1
   2   0 -49    0.20    0.90   1
  -2   0  49    1.70    1.20   1
   2   0 -46    5.70    0.90   1
  -2   0  46    3.90    0.90   1
   2   0 -43    0.70    0.80   1
  -2   0  43    0.10    0.70   1
   2   0 -40 1011.30   10.40   1
  -2   0  40 1002.20   12.10   1
   2   0 -37    0.40    0.40   1
  -2   0  37    0.70    0.30   1
   2   0 -34  953.20    8.60   1
  -2   0  34  956.30    9.30   1
   2   0 -31    1.30    0.30   1
  -2   0  31    0.70    0.30   1
   2   0 -28 1535.90   14.50   1
  -2   0  28 1515.30   14.30   1
   2   0 -25    0.80    0.30   1
  -2   0  25    0.60    0.20   1
   2   0 -22    3.00    0.30   1
  -2   0  22    3.50    0.20   1
   2   0 -19    0.40    0.20   1
  -2   0  19    0.70    0.20   1
   2   0 -16 1837.70   14.40   1
  -2   0  16 1858.80   14.10   1
   2   0 -13    0.60    0.20   1
  -2   0  13    0.80    0.20   1
   2   0 -10 4074.80   32.00   1
  -2   0  10 4043.80   29.00   1
   2   0  -7    1.00    0.20   1
  -2   0   7    1.10    0.20   1
   2   0  -4 1659.60   12.60   1
  -2   0   4 1659.00   12.90   1
   2   0  -1    0.60    0.10   1
  -2   0   1    0.60    0.20   1
   2   0   2 1024.00    8.20   1
  -2   0  -2 1029.60    9.30   1
   2   0   5    0.80    0.10   1
  -2   0  -5    0.80    0.20   1
   2   0   8    6.40    0.20   1
  -2   0  -8    6.50    0.20   1
   2   0  11    1.10    0.20   1
  -2   0 -11    1.30    0.20   1
   2   0  14 1058.80    8.70   1
  -2   0 -14 1044.60    9.00   1
   2   0  17    0.80    0.20   1
  -2   0 -17    0.60    0.20   1
   2   0  20  406.10    3.10   1
  -2   0 -20  399.20    3.50   1
   2   0  23    1.40    0.20   1
  -2   0 -23    1.50    0.30   1
   2   0  26 2158.00   17.90   1
  -2   0 -26 2138.30   18.50   1
   2   0  29    0.20    0.30   1
  -2   0 -29   -0.10    0.30   1
   2   0  32 2043.10   20.90   1
  -2   0 -32 2025.80   18.20   1
   2   0  35    0.80    0.30   1
  -2   0 -35    0.40    0.30   1
   2   0  38  657.90    7.50   1
  -2   0 -38  665.70    6.70   1
   2   0  41    2.10    0.80   1
  -2   0 -41    0.20    0.40   1
   2   0  44   81.00    2.20   1
  -2   0 -44   84.90    2.00   1
   2   0  47   -1.40    0.90   1
  -2   0 -47   -0.50    1.00   1
   2   0  50  853.40   12.80   1
  -2   0 -50  842.70   11.90   1
   2   0  53    0.60    0.90   1
  -2   0 -53   -0.50    1.10   1
   2   0  56  838.50   13.00   1
  -2   0 -56  848.70   13.60   1
   2   0  59    1.90    0.90   1
  -2   0 -59    0.80    1.50   1
   2   0  62  132.00    3.20   1
  -2   0 -62  133.70    4.30   1
   2   0  65    1.40    1.40   1
  -2   0 -65    3.00    2.20   1
   2   0  68    3.00    1.40   1
  -2   0 -68    3.90    2.40   1
   2   0  71    0.90    1.50   1
  -2   0 -71   -0.30    2.70   1
   2   0  74  146.40    5.90   1
  -2   0 -74  151.50    7.70   1
   3  -2 -73   54.90    4.70   1
  -3   2  73   46.00    3.60   1
   3  -2 -70   14.10    2.60   1
  -3   2  70   16.00    2.40   1
   3  -2 -67   26.90    2.60   1
  -3   2  67   26.10    2.00   1
   3  -2 -64   30.40    2.40   1
  -3   2  64   23.30    2.40   1
   3  -2 -61  176.50    5.20   1
  -3   2  61  169.90    4.70   1
   3  -2 -58  214.40    5.00   1
  -3   2  58  211.10    4.60   1
   3  -2 -55   79.40    2.70   1
  -3   2  55   78.00    2.40   1
   3  -2 -52    3.60    1.30   1
  -3   2  52    5.40    1.00   1
   3  -2 -49  548.30    9.50   1
  -3   2  49  531.50    8.80   1
   3  -2 -46    5.80    0.80   1
  -3   2  46    5.10    1.20   1
   3  -2 -43   14.70    0.80   1
  -3   2  43   14.80    0.60   1
   3  -2 -40   78.90    1.40   1
  -3   2  40   82.00    1.70   1
   3  -2 -37  763.20    7.60   1
  -3   2  37  748.20    8.60   1
   3  -2 -34 1223.00   11.80   1
  -3   2  34 1189.40   13.40   1
   3  -2 -31   26.30    0.60   1
  -3   2  31   26.30    0.60   1
   3  -2 -28  373.40    3.90   1
  -3   2  28  375.50    3.80   1
   3  -2 -25  991.30    9.20   1
  -3   2  25 1015.30    9.20   1
   3  -2 -22  750.50    6.60   1
  -3   2  22  758.00    6.30   1
   3  -2 -19   57.50    0.80   1
  -3   2  19   58.10    0.70   1
   3  -2 -16  287.30    2.80   1
  -3   2  16  289.20    2.60   1
   3  -2 -13 1455.40   11.60   1
  -3   2  13 1482.30   11.70   1
   3  -2 -10   17.30    0.40   1
  -3   2  10   17.50    0.40   1
   3  -2  -7  306.10    2.90   1
  -3   2   7  315.90    2.90   1
   3  -2  -4  143.40    1.70   1
  -3   2   4  144.60    1.50   1
   3  -2  -1  225.90    2.40   1
  -3   2   1  222.70    2.40   1
   3  -2   2    7.00    0.30   1
  -3   2  -2    7.40    0.30   1
   3  -2   5  788.90    6.90   1
  -3   2  -5  785.90    6.80   1
   3  -2   8 1628.30   14.20   1
  -3   2  -8 1614.10   12.70   1
   3  -2  11   59.60    0.70   1
  -3   2 -11   58.90    0.70   1
   3  -2  14   24.40    0.40   1
  -3   2 -14   24.00    0.40   1
   3  -2  17  626.00    5.00   1
  -3   2 -17  611.90    5.80   1
   3  -2  20  198.00    1.80   1
  -3   2 -20  195.60    2.10   1
   3  -2  23   63.60    0.90   1
  -3   2 -23   65.60    1.10   1
   3  -2  26    3.20    0.30   1
  -3   2 -26    3.30    0.40   1
   3  -2  29  706.80    7.20   1
  -3   2 -29  713.40    7.40   1
   3  -2  32 1170.00   11.70   1
  -3   2 -32 1174.00   11.40   1
   3  -2  35   80.40    1.20   1
  -3   2 -35   84.50    1.20   1
   3  -2  38  140.30    2.00   1
  -3   2 -38  142.10    2.00   1
   3  -2  41  608.30    6.50   1
  -3   2 -41  614.40    6.20   1
   3  -2  44   65.10    1.50   1
  -3   2 -44   65.50    1.60   1
   3  -2  47    3.20    0.90   1
  -3   2 -47    0.90    0.90   1
   3  -2  50    0.70    0.80   1
  -3   2 -50    1.00    1.10   1
   3  -2  53  334.80    6.20   1
  -3   2 -53  327.30    5.80   1
   3  -2  56  576.60   10.60   1
  -3   2 -56  582.00   10.40   1
   3  -2  59   15.20    1.70   1
  -3   2 -59   15.50    1.60   1
   3  -2  62  214.40    6.20   1
  -3   2 -62  217.90    5.40   1
   3  -2  65  206.50    5.80   1
  -3   2 -65  210.80    6.20   1
   3  -2  68  216.00    7.50   1
  -3   2 -68  214.50    6.90   1
   3  -2  71   20.70    2.20   1
  -3   2 -71   21.30    3.30   1
   3  -2  74   33.10    2.60   1
  -3   2 -74   41.50    6.30   1
   3  -1 -74   27.10    5.00   1
  -3   1  74   33.00    3.20   1
   3  -1 -71   19.70    2.80   1
  -3   1  71   15.30    2.30   1
   3  -1 -68  210.70    6.80   1
  -3   1  68  216.40    6.50   1
   3  -1 -65  217.60    5.90   1
  -3   1  65  203.50    5.40   1
   3  -1 -62  215.20    5.80   1
  -3   1  62  213.60    5.50   1
   3  -1 -59   13.90    1.80   1
  -3   1  59   14.40    1.40   1
   3  -1 -56  589.90   10.40   1
  -3   1  56  576.20   10.20   1
   3  -1 -53  332.40    5.70   1
  -3   1  53  335.60    6.40   1
   3  -1 -50   -0.30    1.10   1
  -3   1  50    1.00    0.80   1
   3  -1 -47    1.90    1.10   1
  -3   1  47    0.80    1.30   1
   3  -1 -44   67.00    1.40   1
  -3   1  44   65.90    1.20   1
   3  -1 -41  613.90    6.40   1
  -3   1  41  607.30    6.80   1
   3  -1 -38  141.10    1.90   1
  -3   1  38  137.10    1.80   1
   3  -1 -35   81.90    1.20   1
  -3   1  35   80.20    1.20   1
   3  -1 -32 1159.40   11.40   1
  -3   1  32 1148.60   11.60   1
   3  -1 -29  714.30    6.80   1
  -3   1  29  706.30    6.70   1
   3  -1 -26    4.70    0.40   1
  -3   1  26    4.50    0.30   1
   3  -1 -23   64.10    0.90   1
  -3   1  23   64.40    0.80   1
   3  -1 -20  194.10    1.90   1
  -3   1  20  193.90    1.70   1
   3  -1 -17  622.10    5.50   1
  -3   1  17  617.80    4.80   1
   3  -1 -14   23.40    0.50   1
  -3   1  14   23.50    0.40   1
   3  -1 -11   59.90    0.70   1
  -3   1  11   60.30    0.70   1
   3  -1  -8 1593.00   12.90   1
  -3   1   8 1599.60   12.60   1
   3  -1  -5  766.80    6.20   1
  -3   1   5  780.30    6.60   1
   3  -1  -2    7.50    0.30   1
  -3   1   2    6.80    0.30   1
   3  -1   1  220.20    2.20   1
  -3   1  -1  222.80    2.30   1
   3  -1   4  145.10    1.50   1
  -3   1  -4  143.90    1.40   1
   3  -1   7  314.00    3.00   1
  -3   1  -7  312.50    2.90   1
   3  -1  10   17.80    0.40   1
  -3   1 -10   16.60    0.40   1
   3  -1  13 1517.40   12.40   1
  -3   1 -13 1465.40   12.80   1
   3  -1  16  288.60    2.50   1
  -3   1 -16  282.50    2.60   1
   3  -1  19   57.20    0.70   1
  -3   1 -19   56.50    0.80   1
   3  -1  22  764.50    6.60   1
  -3   1 -22  747.60    6.80   1
   3  -1  25 1021.30    9.80   1
  -3   1 -25  997.60    9.20   1
   3  -1  28  375.70    3.90   1
  -3   1 -28  379.20    4.10   1
   3  -1  31   24.10    0.70   1
  -3   1 -31   26.40    0.70   1
   3  -1  34 1209.90   13.60   1
  -3   1 -34 1209.00   12.20   1
   3  -1  37  753.60    7.90   1
  -3   1 -37  766.50    7.80   1
   3  -1  40   78.50    1.30   1
  -3   1 -40   83.10    1.40   1
   3  -1  43   14.80    0.70   1
  -3   1 -43   15.90    0.80   1
   3  -1  46    4.30    0.80   1
  -3   1 -46    4.80    0.80   1
   3  -1  49  563.00   11.10   1
  -3   1 -49  552.30    8.90   1
   3  -1  52    6.00    1.00   1
  -3   1 -52    6.00    1.40   1
   3  -1  55   75.50    2.20   1
  -3   1 -55   78.30    2.60   1
   3  -1  58  204.50    5.80   1
  -3   1 -58  215.20    5.10   1
   3  -1  61  170.20    4.40   1
  -3   1 -61  178.30    4.70   1
   3  -1  64   22.20    1.80   1
  -3   1 -64   24.10    2.20   1
   3  -1  67   22.10    2.10   1
  -3   1 -67   28.70    3.60   1
   3  -1  70   18.70    2.10   1
  -3   1 -70   21.40    3.40   1
   3  -1  73   44.00    2.90   1
  -3   1 -73   50.30    4.70   1
   3   0 -72   56.40    3.80   1
  -3   0  72   48.50    2.90   1
   3   0 -69   -2.10    2.20   1
  -3   0  69    0.20    1.70   1
   3   0 -66  368.40    9.00   1
  -3   0  66  364.10    9.60   1
   3   0 -63    1.40    1.90   1
  -3   0  63    1.30    2.50   1
   3   0 -60   95.50    3.30   1
  -3   0  60  100.40    4.40   1
   3   0 -57   -0.40    1.50   1
  -3   0  57    0.50    1.40   1
   3   0 -54  130.30    3.30   1
  -3   0  54  128.80    3.20   1
   3   0 -51   -2.10    1.10   1
  -3   0  51    0.80    0.90   1
   3   0 -48  175.00    4.10   1
  -3   0  48  177.10    3.80   1
   3   0 -45    0.50    0.70   1
  -3   0  45    0.00    0.60   1
   3   0 -42   20.60    0.80   1
  -3   0  42   21.20    0.70   1
   3   0 -39    0.80    0.40   1
  -3   0  39    0.10    0.40   1
   3   0 -36   13.00    0.50   1
  -3   0  36   12.50    0.50   1
   3   0 -33    1.00    0.40   1
  -3   0  33    0.50    0.30   1
   3   0 -30   45.80    0.90   1
  -3   0  30   45.70    0.80   1
   3   0 -27    0.70    0.30   1
  -3   0  27    1.60    0.30   1
   3   0 -24 2642.60   24.30   1
  -3   0  24 2664.30   21.40   1
   3   0 -21    0.90    0.20   1
  -3   0  21    1.00    0.20   1
   3   0 -18  723.20    6.10   1
  -3   0  18  722.50    6.10   1
   3   0 -15    1.00    0.20   1
  -3   0  15    0.80    0.20   1
   3   0 -12 2058.60   16.10   1
  -3   0  12 2085.30   16.90   1
   3   0  -9    1.20    0.20   1
  -3   0   9    1.00    0.20   1
   3   0  -6   85.00    0.90   1
  -3   0   6   83.90    1.00   1
   3   0  -3    1.00    0.10   1
  -3   0   3    0.70    0.20   1
   3   0   0 1432.70   12.00   1
  -3   0   0 1401.20   12.80   1
   3   0   3    1.50    0.20   1
  -3   0  -3    1.30    0.20   1
   3   0   6  595.00    5.10   1
  -3   0  -6  578.10    5.60   1
   3   0   9    0.90    0.20   1
  -3   0  -9    0.70    0.20   1
   3   0  12   75.00    0.80   1
  -3   0 -12   72.60    0.90   1
   3   0  15    0.40    0.20   1
  -3   0 -15    1.10    0.20   1
   3   0  18    2.60    0.30   1
  -3   0 -18    2.60    0.30   1
   3   0  21    1.00    0.20   1
  -3   0 -21   -0.10    0.30   1
   3   0  24 1227.90   11.30   1
  -3   0 -24 1209.50   11.60   1
   3   0  27    1.40    0.30   1
  -3   0 -27    0.60    0.40   1
   3   0  30  239.50    2.70   1
  -3   0 -30  237.50    2.80   1
   3   0  33    1.30    0.40   1
  -3   0 -33    0.90    0.50   1
   3   0  36  719.70    7.40   1
  -3   0 -36  729.40    7.20   1
   3   0  39    0.30    0.40   1
  -3   0 -39    0.70    0.50   1
   3   0  42  374.60    5.30   1
  -3   0 -42  373.30    4.90   1
   3   0  45    0.30    0.70   1
  -3   0 -45    0.10    0.80   1
   3   0  48    5.90    1.10   1
  -3   0 -48    7.50    1.30   1
   3   0  51   -0.60    1.00   1
  -3   0 -51    1.70    1.40   1
   3   0  54   41.40    1.70   1
  -3   0 -54   42.00    2.10   1
   3   0  57   -0.10    1.60   1
  -3   0 -57    3.20    1.50   1
   3   0  60   17.10    1.50   1
  -3   0 -60   15.10    2.10   1
   3   0  63    1.10    1.40   1
  -3   0 -63   -2.30    2.40   1
   3   0  66  307.70    7.70   1
  -3   0 -66  320.70   10.20   1
   3   0  69   -1.30    1.70   1
  -3   0 -69    5.50    3.10   1
   3   0  72  111.60    4.70   1
  -3   0 -72  120.20    7.00   1
   4  -3 -71    4.20    2.40   1
  -4   3  71    0.50    2.20   1
   4  -3 -68  424.60   12.00   1
  -4   3  68  412.50   12.40   1
   4  -3 -65  351.90   10.10   1
  -4   3  65  356.90    9.60   1
   4  -3 -62  117.80    4.30   1
  -4   3  62  116.10    4.00   1
   4  -3 -59   82.20    3.50   1
  -4   3  59   84.20    3.10   1
   4  -3 -56    4.30    1.60   1
  -4   3  56    4.50    1.40   1
   4  -3 -53  583.40   11.40   1
  -4   3  53  574.80   10.30   1
   4  -3 -50   38.20    2.20   1
  -4   3  50   44.10    1.90   1
   4  -3 -47  191.20    4.30   1
  -4   3  47  186.30    4.60   1
   4  -3 -44 1000.80   13.00   1
  -4   3  44 1006.80   13.60   1
   4  -3 -41  700.30    8.70   1
  -4   3  41  698.00    9.90   1
   4  -3 -38  421.30    4.90   1
  -4   3  38  419.10    5.60   1
   4  -3 -35  302.90    3.60   1
  -4   3  35  303.50    3.60   1
   4  -3 -32  358.50    4.10   1
  -4   3  32  369.50    4.10   1
   4  -3 -29  612.80    6.60   1
  -4   3  29  629.40    6.50   1
   4  -3 -26  212.60    2.50   1
  -4   3  26  212.80    2.40   1
   4  -3 -23 1187.60   12.10   1
  -4   3  23 1202.60   11.10   1
   4  -3 -20  866.30    8.60   1
  -4   3  20  879.50    8.10   1
   4  -3 -17  149.30    1.60   1
  -4   3  17  154.30    1.70   1
   4  -3 -14  490.50    4.80   1
  -4   3  14  505.90    5.00   1
   4  -3 -11 2328.70   21.70   1
  -4   3  11 2391.80   20.60   1
   4  -3  -8   25.80    0.50   1
  -4   3   8   27.20    0.50   1
   4  -3  -5   45.70    0.70   1
  -4   3   5   44.40    0.70   1
   4  -3  -2  489.70    5.00   1
  -4   3   2  503.30    4.60   1
   4  -3   1 1523.50   14.50   1
  -4   3  -1 1559.70   14.20   1
   4  -3   4    2.40    0.30   1
  -4   3  -4    1.60    0.20   1
   4  -3   7  129.10    1.60   1
  -4   3  -7  129.10    1.40   1
   4  -3  10  114.80    1.50   1
  -4   3 -10  112.80    1.30   1
   4  -3  13 1560.60   14.70   1
  -4   3 -13 1528.40   12.90   1
   4  -3  16  107.50    1.30   1
  -4   3 -16  104.30    1.30   1
   4  -3  19  270.40    2.90   1
  -4   3 -19  270.30    2.70   1
   4  -3  22 2216.40   20.10   1
  -4   3 -22 2198.50   19.20   1
   4  -3  25 1653.90   15.30   1
  -4   3 -25 1640.40   15.80   1
   4  -3  28  187.90    2.20   1
  -4   3 -28  188.00    2.40   1
   4  -3  31  317.80    3.70   1
  -4   3 -31  320.40    3.60   1
   4  -3  34   11.70    0.60   1
  -4   3 -34   12.20    0.60   1
   4  -3  37  735.10    8.40   1
  -4   3 -37  740.90    8.00   1
   4  -3  40  172.10    2.60   1
  -4   3 -40  171.90    2.60   1
   4  -3  43  197.90    3.00   1
  -4   3 -43  200.30    2.90   1
   4  -3  46  381.30    6.90   1
  -4   3 -46  393.50    5.50   1
   4  -3  49  249.90    5.30   1
  -4   3 -49  249.70    4.70   1
   4  -3  52  149.50    6.60   1
  -4   3 -52  164.10    3.50   1
   4  -3  55  254.80    7.30   1
  -4   3 -55  256.80    5.50   1
   4  -3  58   23.40    2.40   1
  -4   3 -58   25.20    2.00   1
   4  -3  61  100.10    4.50   1
  -4   3 -61  102.80    3.50   1
   4  -3  64  256.50    8.30   1
  -4   3 -64  249.30    7.60   1
   4  -3  67  373.30   11.40   1
  -4   3 -67  365.50   10.50   1
   4  -3  70   47.80    3.10   1
  -4   3 -70   50.30    3.40   1
   4  -2 -72    4.20    3.40   1
  -4   2  72    5.40    2.60   1
   4  -2 -69    5.40    2.30   1
  -4   2  69    3.60    2.70   1
   4  -2 -66  322.10    9.20   1
  -4   2  66  322.00   11.80   1
   4  -2 -63    3.30    2.00   1
  -4   2  63    6.90    1.90   1
   4  -2 -60    8.90    2.00   1
  -4   2  60   11.40    2.00   1
   4  -2 -57    9.50    1.70   1
  -4   2  57    7.60    1.60   1
   4  -2 -54    2.40    1.40   1
  -4   2  54    3.10    1.30   1
   4  -2 -51    0.60    1.30   1
  -4   2  51    1.50    1.00   1
   4  -2 -48  105.10    3.00   1
  -4   2  48  105.70    2.70   1
   4  -2 -45    2.10    0.70   1
  -4   2  45    0.60    0.60   1
   4  -2 -42  101.70    1.90   1
  -4   2  42  102.70    2.00   1
   4  -2 -39    4.30    0.70   1
  -4   2  39    4.40    0.60   1
   4  -2 -36   45.40    1.10   1
  -4   2  36   45.30    1.10   1
   4  -2 -33   94.30    1.40   1
  -4   2  33   93.90    1.40   1
   4  -2 -30   47.50    0.90   1
  -4   2  30   47.80    0.90   1
   4  -2 -27   72.90    1.20   1
  -4   2  27   74.90    1.10   1
   4  -2 -24 1689.30   16.10   1
  -4   2  24 1696.30   16.20   1
   4  -2 -21    2.70    0.30   1
  -4   2  21    2.40    0.30   1
   4  -2 -18   91.20    1.10   1
  -4   2  18   94.50    1.10   1
   4  -2 -15   40.30    0.60   1
  -4   2  15   41.60    0.60   1
   4  -2 -12  531.80    4.70   1
  -4   2  12  541.00    5.00   1
   4  -2  -9  198.40    2.00   1
  -4   2   9  200.40    2.20   1
   4  -2  -6  304.10    3.00   1
  -4   2   6  309.80    3.30   1
   4  -2  -3   61.80    0.80   1
  -4   2   3   63.20    0.90   1
   4  -2   0 1956.60   15.80   1
  -4   2   0 1927.70   17.40   1
   4  -2   3   62.90    0.80   1
  -4   2  -3   64.00    0.90   1
   4  -2   6  308.60    3.10   1
  -4   2  -6  313.60    3.00   1
   4  -2   9  199.50    2.20   1
  -4   2  -9  196.60    2.00   1
   4  -2  12  559.20    5.40   1
  -4   2 -12  545.40    6.00   1
   4  -2  15   42.00    0.80   1
  -4   2 -15   40.90    0.80   1
   4  -2  18   91.40    1.30   1
  -4   2 -18   89.50    1.20   1
   4  -2  21    2.40    0.40   1
  -4   2 -21    1.80    0.40   1
   4  -2  24 1704.60   18.90   1
  -4   2 -24 1706.30   16.40   1
   4  -2  27   74.00    1.20   1
  -4   2 -27   71.50    1.10   1
   4  -2  30   48.50    0.80   1
  -4   2 -30   49.00    1.00   1
   4  -2  33   94.60    1.30   1
  -4   2 -33   92.40    1.40   1
   4  -2  36   45.40    0.90   1
  -4   2 -36   46.50    1.00   1
   4  -2  39    3.30    0.50   1
  -4   2 -39    3.70    0.60   1
   4  -2  42  102.00    2.00   1
  -4   2 -42  103.30    2.10   1
   4  -2  45    1.80    0.60   1
  -4   2 -45    0.10    0.70   1
   4  -2  48  105.40    3.70   1
  -4   2 -48  106.70    2.70   1
   4  -2  51   -0.10    1.70   1
  -4   2 -51   -0.40    1.30   1
   4  -2  54    3.30    1.30   1
  -4   2 -54    3.10    1.50   1
   4  -2  57    7.80    1.40   1
  -4   2 -57    8.20    1.60   1
   4  -2  60    7.70    2.10   1
  -4   2 -60   10.60    2.00   1
   4  -2  63    4.90    1.90   1
  -4   2 -63    0.40    2.00   1
   4  -2  66  323.90   10.00   1
  -4   2 -66  333.60    9.40   1
   4  -2  69    2.00    2.30   1
  -4   2 -69    3.20    2.50   1
   4  -2  72    3.40    2.10   1
  -4   2 -72    4.40    3.50   1
   4  -1 -70   50.00    4.00   1
  -4   1  70   51.20    3.60   1
   4  -1 -67  369.70   10.20   1
  -4   1  67  368.10   13.30   1
   4  -1 -64  259.90    7.60   1
  -4   1  64  255.00    9.50   1
   4  -1 -61   94.80    3.70   1
  -4   1  61   99.70    4.70   1
   4  -1 -58   30.20    2.30   1
  -4   1  58   27.60    2.20   1
   4  -1 -55  246.30    6.10   1
  -4   1  55  249.80    6.30   1
   4  -1 -52  163.40    4.30   1
  -4   1  52  164.10    4.10   1
   4  -1 -49  257.00    5.60   1
  -4   1  49  251.70    6.10   1
   4  -1 -46  389.70    5.80   1
  -4   1  46  385.90    6.50   1
   4  -1 -43  194.70    2.90   1
  -4   1  43  190.80    2.90   1
   4  -1 -40  166.90    2.60   1
  -4   1  40  164.50    2.80   1
   4  -1 -37  744.20    8.00   1
  -4   1  37  722.30    8.40   1
   4  -1 -34   11.10    0.60   1
  -4   1  34   10.90    0.50   1
   4  -1 -31  309.60    3.50   1
  -4   1  31  308.70    3.60   1
   4  -1 -28  190.00    2.20   1
  -4   1  28  186.00    2.40   1
   4  -1 -25 1621.40   14.40   1
  -4   1  25 1603.50   15.30   1
   4  -1 -22 2128.40   19.10   1
  -4   1  22 2136.10   20.20   1
   4  -1 -19  271.80    2.80   1
  -4   1  19  272.20    3.00   1
   4  -1 -16  106.30    1.20   1
  -4   1  16  105.40    1.40   1
   4  -1 -13 1543.10   13.50   1
  -4   1  13 1517.80   13.90   1
   4  -1 -10  114.70    1.30   1
  -4   1  10  116.60    1.30   1
   4  -1  -7  127.90    1.30   1
  -4   1   7  126.90    1.50   1
   4  -1  -4    2.10    0.30   1
  -4   1   4    1.70    0.20   1
   4  -1  -1 1537.30   14.10   1
  -4   1   1 1514.70   13.30   1
   4  -1   2  497.60    5.00   1
  -4   1  -2  487.90    4.80   1
   4  -1   5   44.90    0.80   1
  -4   1  -5   45.00    0.80   1
   4  -1   8   25.90    0.50   1
  -4   1  -8   26.60    0.60   1
   4  -1  11 2386.10   21.40   1
  -4   1 -11 2288.20   21.30   1
   4  -1  14  520.30    5.30   1
  -4   1 -14  505.50    5.40   1
   4  -1  17  161.00    1.70   1
  -4   1 -17  149.70    1.70   1
   4  -1  20  904.00    7.90   1
  -4   1 -20  862.70    8.20   1
   4  -1  23 1222.60   11.40   1
  -4   1 -23 1155.00   11.20   1
   4  -1  26  213.30    2.90   1
  -4   1 -26  213.90    2.60   1
   4  -1  29  630.00    6.60   1
  -4   1 -29  618.00    7.00   1
   4  -1  32  364.70    4.00   1
  -4   1 -32  370.60    3.90   1
   4  -1  35  309.70    3.30   1
  -4   1 -35  304.90    3.30   1
   4  -1  38  424.50    5.70   1
  -4   1 -38  426.30    4.90   1
   4  -1  41  713.30   10.50   1
  -4   1 -41  715.20    8.70   1
   4  -1  44 1002.40   13.70   1
  -4   1 -44 1000.90   14.70   1
   4  -1  47  181.60    4.50   1
  -4   1 -47  188.80    3.60   1
   4  -1  50   42.70    2.80   1
  -4   1 -50   41.50    1.90   1
   4  -1  53  573.70   14.20   1
  -4   1 -53  601.10   10.40   1
   4  -1  56    2.10    1.70   1
  -4   1 -56    6.00    1.50   1
   4  -1  59   81.10    3.40   1
  -4   1 -59   85.40    3.10   1
   4  -1  62  121.30    3.90   1
  -4   1 -62  128.30    4.40   1
   4  -1  65  355.10    9.90   1
  -4   1 -65  343.20   10.70   1
   4  -1  68  431.10   13.00   1
  -4   1 -68  442.30   15.60   1
   4  -1  71    5.60    2.40   1
  -4   1 -71    5.00    3.20   1
   4   0 -71   -1.60    3.00   1
  -4   0  71   -1.60    2.30   1
   4   0 -68  335.40   10.00   1
  -4   0  68  330.00   11.80   1
   4   0 -65    0.10    2.10   1
  -4   0  65    4.60    3.00   1
   4   0 -62    6.30    2.00   1
  -4   0  62    9.50    2.50   1
   4   0 -59   -1.30    1.60   1
  -4   0  59    1.20    2.50   1
   4   0 -56  152.20    4.10   1
  -4   0  56  157.40    5.90   1
   4   0 -53    1.30    1.20   1
  -4   0  53    1.20    1.70   1
   4   0 -50  223.30    4.90   1
  -4   0  50  214.60    5.60   1
   4   0 -47   -0.50    1.00   1
  -4   0  47   -0.50    1.00   1
   4   0 -44  816.70   11.80   1
  -4   0  44  825.40   10.20   1
   4   0 -41    0.60    0.80   1
  -4   0  41   -0.10    0.50   1
   4   0 -38   14.10    0.90   1
  -4   0  38   13.20    0.70   1
   4   0 -35    0.00    0.60   1
  -4   0  35    1.20    0.40   1
   4   0 -32    5.80    0.60   1
  -4   0  32    5.80    0.40   1
   4   0 -29    1.10    0.50   1
  -4   0  29    0.90    0.30   1
   4   0 -26    2.90    0.50   1
  -4   0  26    3.00    0.50   1
   4   0 -23   -0.30    0.40   1
  -4   0  23    0.30    0.40   1
   4   0 -20 2238.50   20.90   1
  -4   0  20 2262.90   26.10   1
   4   0 -17    1.10    0.30   1
  -4   0  17    1.50    0.40   1
   4   0 -14   28.00    0.60   1
  -4   0  14   27.90    0.60   1
   4   0 -11    0.80    0.20   1
  -4   0  11    0.70    0.40   1
   4   0  -8  101.80    1.20   1
  -4   0   8  102.30    1.60   1
   4   0  -5    0.80    0.20   1
  -4   0   5    0.60    0.30   1
   4   0  -2  227.60    2.40   1
  -4   0   2  223.40    2.80   1
   4   0   1    0.50    0.30   1
  -4   0  -1    2.10    0.50   1
   4   0   4  597.20    5.80   1
  -4   0  -4  568.40    7.00   1
   4   0   7    0.60    0.30   1
  -4   0  -7    0.20    0.30   1
   4   0  10    8.30    0.40   1
  -4   0 -10    7.20    0.40   1
   4   0  13    0.90    0.30   1
  -4   0 -13    0.40    0.30   1
   4   0  16  190.80    2.20   1
  -4   0 -16  184.00    2.20   1
   4   0  19    0.90    0.30   1
  -4   0 -19    0.50    0.40   1
   4   0  22  986.80   10.10   1
  -4   0 -22  945.80   10.30   1
   4   0  25    1.20    0.40   1
  -4   0 -25    0.90    0.60   1
   4   0  28   11.20    0.60   1
  -4   0 -28   10.90    0.70   1
   4   0  31    1.30    0.50   1
  -4   0 -31    0.60    0.60   1
   4   0  34  181.70    2.80   1
  -4   0 -34  183.60    2.70   1
   4   0  37   -0.20    0.50   1
  -4   0 -37   -0.40    0.60   1
   4   0  40   13.80    0.90   1
  -4   0 -40   12.80    0.90   1
   4   0  43   -0.50    0.60   1
  -4   0 -43    0.60    0.90   1
   4   0  46  734.60   16.30   1
  -4   0 -46  752.80   11.10   1
   4   0  49    1.60    1.70   1
  -4   0 -49    2.70    1.30   1
   4   0  52    0.90    1.30   1
  -4   0 -52    5.40    1.70   1
   4   0  55    0.30    1.50   1
  -4   0 -55   -0.40    1.60   1
   4   0  58   44.40    3.30   1
  -4   0 -58   44.10    2.70   1
   4   0  61   -1.40    1.90   1
  -4   0 -61    3.00    2.70   1
   4   0  64    9.50    1.80   1
  -4   0 -64    6.00    2.50   1
   4   0  67    2.50    1.90   1
  -4   0 -67    0.70    2.60   1
   4   0  70  116.80    4.80   1
  -4   0 -70  133.80    7.50   1
   5  -4 -69   19.90    4.00   1
  -5   4  69   11.60    2.50   1
   5  -4 -66   36.90    3.20   1
  -5   4  66   32.60    3.20   1
   5  -4 -63  123.70    4.80   1
  -5   4  63  131.10    4.80   1
   5  -4 -60   34.70    2.60   1
  -5   4  60   34.80    2.80   1
   5  -4 -57   69.50    3.20   1
  -5   4  57   72.20    3.00   1
   5  -4 -54  198.30    5.40   1
  -5   4  54  207.10    6.00   1
   5  -4 -51  189.80    5.00   1
  -5   4  51  172.80    5.80   1
   5  -4 -48  142.00    4.00   1
  -5   4  48  145.50    4.80   1
   5  -4 -45   86.60    2.20   1
  -5   4  45   85.30    2.50   1
   5  -4 -42    5.70    1.00   1
  -5   4  42    7.00    0.80   1
   5  -4 -39  338.20    5.10   1
  -5   4  39  345.20    5.50   1
   5  -4 -36   36.60    1.20   1
  -5   4  36   34.90    1.20   1
   5  -4 -33  440.60    6.20   1
  -5   4  33  442.20    6.20   1
   5  -4 -30  111.30    2.00   1
  -5   4  30  111.70    1.90   1
   5  -4 -27  264.10    3.50   1
  -5   4  27  265.20    3.40   1
   5  -4 -24  724.90    8.00   1
  -5   4  24  759.10    7.80   1
   5  -4 -21 1410.60   14.80   1
  -5   4  21 1463.20   14.80   1
   5  -4 -18  450.90    5.10   1
  -5   4  18  471.70    5.30   1
   5  -4 -15   85.30    1.30   1
  -5   4  15   89.60    1.40   1
   5  -4 -12  519.00    6.00   1
  -5   4  12  530.20    5.60   1
   5  -4  -9 1148.90   14.70   1
  -5   4   9 1207.30   12.10   1
   5  -4  -6   14.80    0.60   1
  -5   4   6   15.40    0.50   1
   5  -4  -3   85.90    1.50   1
  -5   4   3   87.60    1.20   1
   5  -4   0 1384.00   17.50   1
  -5   4   0 1426.90   13.70   1
   5  -4   3  803.50   11.30   1
  -5   4  -3  836.50    8.20   1
   5  -4   6  769.30   11.10   1
  -5   4  -6  786.40    7.70   1
   5  -4   9   30.00    0.80   1
  -5   4  -9   30.00    0.60   1
   5  -4  12 1360.10   15.90   1
  -5   4 -12 1339.20   13.40   1
   5  -4  15  695.30    9.00   1
  -5   4 -15  682.10    7.00   1
   5  -4  18   39.90    0.90   1
  -5   4 -18   41.40    0.80   1
   5  -4  21  392.60    4.60   1
  -5   4 -21  392.00    4.30   1
   5  -4  24  139.70    2.00   1
  -5   4 -24  141.80    1.90   1
   5  -4  27  318.40    3.90   1
  -5   4 -27  317.70    3.90   1
   5  -4  30  144.00    2.10   1
  -5   4 -30  144.50    2.00   1
   5  -4  33  226.20    3.50   1
  -5   4 -33  226.60    3.10   1
   5  -4  36  444.60    6.30   1
  -5   4 -36  453.00    6.00   1
   5  -4  39  150.60    2.60   1
  -5   4 -39  149.40    2.50   1
   5  -4  42  128.90    2.90   1
  -5   4 -42  130.40    2.60   1
   5  -4  45  152.40    3.70   1
  -5   4 -45  155.90    2.80   1
   5  -4  48   14.40    2.20   1
  -5   4 -48   17.80    1.70   1
   5  -4  51  122.10    4.70   1
  -5   4 -51  119.10    3.30   1
   5  -4  54   36.10    3.00   1
  -5   4 -54   32.90    2.00   1
   5  -4  57  309.80    9.50   1
  -5   4 -57  316.90    6.80   1
   5  -4  60   76.20    4.30   1
  -5   4 -60   73.40    3.20   1
   5  -4  63   40.90    3.50   1
  -5   4 -63   39.60    3.20   1
   5  -4  66  128.30    5.50   1
  -5   4 -66  134.70    6.20   1
   5  -4  69  215.80    8.40   1
  -5   4 -69  218.00    8.80   1
   5  -3 -70   79.00    6.00   1
  -5   3  70   74.60    5.10   1
   5  -3 -67   99.00    4.60   1
  -5   3  67  101.60    5.70   1
   5  -3 -64    6.70    2.70   1
  -5   3  64    6.20    2.50   1
   5  -3 -61   35.40    2.70   1
  -5   3  61   33.20    2.70   1
   5  -3 -58    9.80    1.90   1
  -5   3  58    8.80    1.60   1
   5  -3 -55  241.40    6.00   1
  -5   3  55  247.30    6.70   1
   5  -3 -52  113.00    3.60   1
  -5   3  52  112.30    3.40   1
   5  -3 -49   20.20    1.70   1
  -5   3  49   17.50    1.80   1
   5  -3 -46  347.90    6.30   1
  -5   3  46  336.60    5.80   1
   5  -3 -43  206.40    3.30   1
  -5   3  43  202.80    3.20   1
   5  -3 -40  256.60    4.00   1
  -5   3  40  249.80    4.50   1
   5  -3 -37   13.20    0.90   1
  -5   3  37   13.00    0.70   1
   5  -3 -34  316.00    4.20   1
  -5   3  34  322.50    4.80   1
   5  -3 -31  238.10    3.50   1
  -5   3  31  246.70    3.50   1
   5  -3 -28  254.30    3.40   1
  -5   3  28  261.50    3.40   1
   5  -3 -25   63.50    1.20   1
  -5   3  25   66.10    1.20   1
   5  -3 -22  149.80    2.00   1
  -5   3  22  154.60    2.00   1
   5  -3 -19  348.20    3.90   1
  -5   3  19  360.00    3.80   1
   5  -3 -16  483.30    4.90   1
  -5   3  16  489.30    5.10   1
   5  -3 -13  282.50    3.60   1
  -5   3  13  286.50    3.50   1
   5  -3 -10  468.90    5.50   1
  -5   3  10  479.00    6.00   1
   5  -3  -7  473.90    6.40   1
  -5   3   7  476.00    6.00   1
   5  -3  -4  660.60    8.20   1
  -5   3   4  677.20    8.20   1
   5  -3  -1  162.80    2.40   1
  -5   3   1  157.30    2.30   1
   5  -3   2   47.30    1.00   1
  -5   3  -2   50.90    1.00   1
   5  -3   5  601.10    8.00   1
  -5   3  -5  587.20    6.90   1
   5  -3   8   14.90    0.60   1
  -5   3  -8   13.90    0.40   1
   5  -3  11  290.30    3.60   1
  -5   3 -11  282.60    2.90   1
   5  -3  14  270.10    3.60   1
  -5   3 -14  264.60    3.40   1
   5  -3  17  463.90    5.60   1
  -5   3 -17  456.00    5.70   1
   5  -3  20  711.30    8.40   1
  -5   3 -20  690.60    8.00   1
   5  -3  23  701.80    8.80   1
  -5   3 -23  693.90    8.00   1
   5  -3  26  304.20    4.50   1
  -5   3 -26  302.10    3.90   1
   5  -3  29   98.30    1.90   1
  -5   3 -29  100.10    1.60   1
   5  -3  32  197.60    3.30   1
  -5   3 -32  200.40    2.70   1
   5  -3  35  378.30    6.10   1
  -5   3 -35  378.80    4.80   1
   5  -3  38   46.30    1.50   1
  -5   3 -38   46.40    1.20   1
   5  -3  41    9.20    0.90   1
  -5   3 -41   10.60    0.80   1
   5  -3  44  474.00    9.90   1
  -5   3 -44  500.80    7.20   1
   5  -3  47  177.30    5.80   1
  -5   3 -47  178.00    4.00   1
   5  -3  50  364.30    9.80   1
  -5   3 -50  373.80    7.90   1
   5  -3  53    8.70    2.00   1
  -5   3 -53    7.90    1.60   1
   5  -3  56  324.80    9.60   1
  -5   3 -56  331.00    7.70   1
   5  -3  59  154.30    5.10   1
  -5   3 -59  157.40    4.90   1
   5  -3  62   56.30    3.20   1
  -5   3 -62   53.20    3.30   1
   5  -3  65   45.80    3.30   1
  -5   3 -65   44.90    3.20   1
   5  -3  68   67.90    4.20   1
  -5   3 -68   65.00    3.90   1
   5  -2 -68   78.50    4.70   1
  -5   2  68   69.30    4.60   1
   5  -2 -65   48.30    3.20   1
  -5   2  65   47.50    4.20   1
   5  -2 -62   55.00    3.20   1
  -5   2  62   54.20    3.80   1
   5  -2 -59  156.90    4.70   1
  -5   2  59  159.30    6.20   1
   5  -2 -56  328.00    7.00   1
  -5   2  56  327.30    9.90   1
   5  -2 -53    7.30    1.60   1
  -5   2  53    7.30    1.50   1
   5  -2 -50  368.70    7.00   1
  -5   2  50  367.30    7.70   1
   5  -2 -47  178.40    3.90   1
  -5   2  47  174.10    3.80   1
   5  -2 -44  491.90    6.80   1
  -5   2  44  479.50    7.50   1
   5  -2 -41   10.70    1.00   1
  -5   2  41   11.00    0.80   1
   5  -2 -38   45.50    1.30   1
  -5   2  38   46.10    1.20   1
   5  -2 -35  361.90    4.80   1
  -5   2  35  371.30    5.10   1
   5  -2 -32  194.50    2.80   1
  -5   2  32  197.70    2.80   1
   5  -2 -29   97.00    1.70   1
  -5   2  29   98.10    1.70   1
   5  -2 -26  291.10    4.00   1
  -5   2  26  295.70    4.10   1
   5  -2 -23  681.80    7.90   1
  -5   2  23  692.50    7.70   1
   5  -2 -20  676.00    7.10   1
  -5   2  20  684.80    7.60   1
   5  -2 -17  437.50    4.80   1
  -5   2  17  444.00    5.30   1
   5  -2 -14  265.00    2.80   1
  -5   2  14  260.50    3.30   1
   5  -2 -11  278.40    3.10   1
  -5   2  11  284.20    3.30   1
   5  -2  -8   13.60    0.50   1
  -5   2   8   12.50    0.50   1
   5  -2  -5  576.80    6.30   1
  -5   2   5  581.50    6.30   1
   5  -2  -2   48.00    0.90   1
  -5   2   2   47.60    0.90   1
   5  -2   1  162.60    2.20   1
  -5   2  -1  158.40    2.10   1
   5  -2   4  682.50    7.80   1
  -5   2  -4  657.10    7.00   1
   5  -2   7  476.40    5.70   1
  -5   2  -7  461.50    5.50   1
   5  -2  10  484.00    6.10   1
  -5   2 -10  473.80    5.40   1
   5  -2  13  286.10    3.70   1
  -5   2 -13  277.70    4.00   1
   5  -2  16  498.50    6.00   1
  -5   2 -16  479.50    6.50   1
   5  -2  19  363.70    4.70   1
  -5   2 -19  355.90    4.40   1
   5  -2  22  153.40    2.50   1
  -5   2 -22  147.50    2.10   1
   5  -2  25   64.80    1.60   1
  -5   2 -25   66.30    1.30   1
   5  -2  28  259.30    4.40   1
  -5   2 -28  260.20    3.50   1
   5  -2  31  247.60    4.40   1
  -5   2 -31  251.20    3.70   1
   5  -2  34  324.00    5.30   1
  -5   2 -34  333.40    4.40   1
   5  -2  37   12.10    0.90   1
  -5   2 -37   11.50    0.80   1
   5  -2  40  251.30    6.80   1
  -5   2 -40  257.00    4.30   1
   5  -2  43  201.80    4.00   1
  -5   2 -43  212.00    3.40   1
   5  -2  46  345.90    7.90   1
  -5   2 -46  347.60    5.90   1
   5  -2  49   18.10    1.70   1
  -5   2 -49   18.40    1.60   1
   5  -2  52  110.10    3.80   1
  -5   2 -52  113.10    3.30   1
   5  -2  55  230.60    6.50   1
  -5   2 -55  239.50    6.00   1
   5  -2  58    5.30    1.70   1
  -5   2 -58    9.80    2.00   1
   5  -2  61   35.20    2.80   1
  -5   2 -61   37.50    2.80   1
   5  -2  64    7.10    2.10   1
  -5   2 -64   10.60    2.30   1
   5  -2  67  105.60    5.00   1
  -5   2 -67  110.60    4.90   1
   5  -2  70   76.00    4.50   1
  -5   2 -70  101.70    6.30   1
   5  -1 -69  226.40    7.50   1
  -5   1  69  223.70    9.70   1
   5  -1 -66  128.00    5.00   1
  -5   1  66  133.10    6.60   1
   5  -1 -63   38.10    3.10   1
  -5   1  63   42.70    3.70   1
   5  -1 -60   76.00    3.60   1
  -5   1  60   73.00    3.90   1
   5  -1 -57  303.10    7.60   1
  -5   1  57  305.80    9.50   1
   5  -1 -54   29.30    2.20   1
  -5   1  54   29.20    2.60   1
   5  -1 -51  122.80    3.80   1
  -5   1  51  121.80    5.00   1
   5  -1 -48   17.00    1.60   1
  -5   1  48   19.00    1.80   1
   5  -1 -45  148.20    2.90   1
  -5   1  45  151.10    3.00   1
   5  -1 -42  127.70    2.70   1
  -5   1  42  124.80    2.80   1
   5  -1 -39  151.30    2.80   1
  -5   1  39  145.50    2.80   1
   5  -1 -36  447.00    6.20   1
  -5   1  36  440.50    6.20   1
   5  -1 -33  226.40    3.40   1
  -5   1  33  225.90    3.70   1
   5  -1 -30  140.50    2.20   1
  -5   1  30  140.60    2.30   1
   5  -1 -27  310.00    4.10   1
  -5   1  27  311.90    4.60   1
   5  -1 -24  134.20    1.90   1
  -5   1  24  141.40    2.10   1
   5  -1 -21  385.20    4.20   1
  -5   1  21  385.00    4.50   1
   5  -1 -18   40.00    0.90   1
  -5   1  18   39.90    0.90   1
   5  -1 -15  688.70    7.70   1
  -5   1  15  682.80    7.50   1
   5  -1 -12 1329.80   14.00   1
  -5   1  12 1340.70   14.00   1
   5  -1  -9   30.50    0.60   1
  -5   1   9   30.50    0.80   1
   5  -1  -6  771.90    8.40   1
  -5   1   6  765.90    9.20   1
   5  -1  -3  820.60    8.90   1
  -5   1   3  796.70   10.30   1
   5  -1   0 1380.90   14.50   1
  -5   1   0 1332.80   16.60   1
   5  -1   3   88.10    1.60   1
  -5   1  -3   85.20    1.60   1
   5  -1   6   15.80    0.70   1
  -5   1  -6   15.80    0.60   1
   5  -1   9 1214.90   14.40   1
  -5   1  -9 1148.50   14.40   1
   5  -1  12  542.80    6.40   1
  -5   1 -12  522.70    7.40   1
   5  -1  15   90.50    1.40   1
  -5   1 -15   87.20    1.50   1
   5  -1  18  474.50    5.80   1
  -5   1 -18  447.90    5.10   1
   5  -1  21 1473.30   17.40   1
  -5   1 -21 1402.40   14.90   1
   5  -1  24  742.60    8.80   1
  -5   1 -24  723.10    8.40   1
   5  -1  27  276.10    3.90   1
  -5   1 -27  260.30    3.40   1
   5  -1  30  114.50    2.00   1
  -5   1 -30  113.90    1.90   1
   5  -1  33  449.60    6.90   1
  -5   1 -33  441.90    5.70   1
   5  -1  36   36.10    1.00   1
  -5   1 -36   38.40    1.20   1
   5  -1  39  341.20    6.50   1
  -5   1 -39  345.60    5.10   1
   5  -1  42    6.40    1.00   1
  -5   1 -42    4.40    0.90   1
   5  -1  45   84.40    2.10   1
  -5   1 -45   88.90    2.10   1
   5  -1  48  140.60    4.20   1
  -5   1 -48  140.90    3.50   1
   5  -1  51  187.40    6.10   1
  -5   1 -51  186.30    4.50   1
   5  -1  54  198.20    5.70   1
  -5   1 -54  199.30    4.80   1
   5  -1  57   70.70    3.30   1
  -5   1 -57   76.90    3.60   1
   5  -1  60   33.00    2.60   1
  -5   1 -60   39.30    3.60   1
   5  -1  63  131.80    6.20   1
  -5   1 -63  132.00    6.60   1
   5  -1  66   39.30    3.50   1
  -5   1 -66   36.70    4.20   1
   5  -1  69   18.10    3.00   1
  -5   1 -69   23.50    4.80   1
   5   0 -67   -1.20    2.40   1
  -5   0  67   -3.80    2.70   1
   5   0 -64   74.80    3.80   1
  -5   0  64   62.80    4.80   1
   5   0 -61   -2.10    2.20   1
  -5   0  61    1.90    2.90   1
   5   0 -58   56.10    3.10   1
  -5   0  58   54.90    3.60   1
   5   0 -55    0.90    1.80   1
  -5   0  55   -0.30    1.80   1
   5   0 -52  271.00    5.90   1
  -5   0  52  264.20    8.00   1
   5   0 -49    0.60    1.50   1
  -5   0  49    1.90    1.60   1
   5   0 -46   70.60    2.10   1
  -5   0  46   60.10    2.50   1
   5   0 -43    0.40    1.00   1
  -5   0  43    0.40    1.00   1
   5   0 -40  510.40    7.40   1
  -5   0  40  508.80    8.30   1
   5   0 -37    0.00    0.70   1
  -5   0  37    0.10    0.80   1
   5   0 -34 1021.90   12.40   1
  -5   0  34  999.90   12.50   1
   5   0 -31    0.10    0.70   1
  -5   0  31    0.10    0.50   1
   5   0 -28  376.60    4.60   1
  -5   0  28  372.20    5.40   1
   5   0 -25    1.20    0.50   1
  -5   0  25    2.20    0.60   1
   5   0 -22   14.00    0.70   1
  -5   0  22   14.70    0.70   1
   5   0 -19    0.80    0.40   1
  -5   0  19    0.90    0.60   1
   5   0 -16  391.10    4.40   1
  -5   0  16  383.50    5.00   1
   5   0 -13    0.60    0.40   1
  -5   0  13   -0.20    0.50   1
   5   0 -10 1425.90   15.00   1
  -5   0  10 1438.70   18.10   1
   5   0  -7    0.00    0.30   1
  -5   0   7    0.90    0.70   1
   5   0  -4  341.00    3.70   1
  -5   0   4  330.30    5.20   1
   5   0  -1    0.80    0.40   1
  -5   0   1    0.80    0.60   1
   5   0   2  138.80    1.90   1
  -5   0  -2  129.50    2.40   1
   5   0   5    0.20    0.40   1
  -5   0  -5    1.00    0.60   1
   5   0   8   10.10    0.50   1
  -5   0  -8   10.50    0.50   1
   5   0  11    0.40    0.40   1
  -5   0 -11    0.80    0.40   1
   5   0  14  757.80    8.00   1
  -5   0 -14  718.50    8.80   1
   5   0  17    1.20    0.40   1
  -5   0 -17    0.70    0.40   1
   5   0  20  203.30    2.80   1
  -5   0 -20  195.80    2.90   1
   5   0  23    0.30    0.40   1
  -5   0 -23    0.20    0.60   1
   5   0  26  505.20    6.20   1
  -5   0 -26  487.20    6.50   1
   5   0  29    0.90    0.40   1
  -5   0 -29    2.70    0.70   1
   5   0  32  542.60    7.10   1
  -5   0 -32  546.90    7.20   1
   5   0  35   -0.80    0.80   1
  -5   0 -35    0.50    0.80   1
   5   0  38  234.50    4.30   1
  -5   0 -38  232.00    3.80   1
   5   0  41    0.90    1.00   1
  -5   0 -41   -0.70    0.90   1
   5   0  44  100.30    2.40   1
  -5   0 -44  104.70    2.40   1
   5   0  47    1.30    1.00   1
  -5   0 -47    0.20    1.20   1
   5   0  50  539.70   12.20   1
  -5   0 -50  549.30   11.20   1
   5   0  53    0.00    1.60   1
  -5   0 -53    1.30    1.80   1
   5   0  56  658.00   16.80   1
  -5   0 -56  685.00   16.10   1
   5   0  59    1.20    2.40   1
  -5   0 -59    1.90    2.20   1
   5   0  62   52.40    3.30   1
  -5   0 -62   49.00    3.30   1
   5   0  65    1.40    1.80   1
  -5   0 -65   -0.80    2.70   1
   5   0  68    4.40    2.30   1
  -5   0 -68    0.00    7.20   1
   6  -5 -64   48.60    3.30   1
  -6   5  64   46.20    3.70   1
   6  -5 -61   11.80    2.60   1
  -6   5  61    9.60    2.00   1
   6  -5 -58  325.10    9.00   1
  -6   5  58  312.10    8.80   1
   6  -5 -55   21.90    2.30   1
  -6   5  55   26.10    2.70   1
   6  -5 -52   26.20    2.30   1
  -6   5  52   30.70    2.80   1
   6  -5 -49   86.90    3.20   1
  -6   5  49   90.60    4.20   1
   6  -5 -46   17.10    1.60   1
  -6   5  46   14.90    1.60   1
   6  -5 -43   73.60    2.00   1
  -6   5  43   74.80    2.30   1
   6  -5 -40   38.00    1.50   1
  -6   5  40   40.30    1.90   1
   6  -5 -37  179.90    3.30   1
  -6   5  37  178.40    3.80   1
   6  -5 -34  361.30    5.40   1
  -6   5  34  361.50    6.20   1
   6  -5 -31    2.60    0.80   1
  -6   5  31    3.10    0.80   1
   6  -5 -28  191.90    3.10   1
  -6   5  28  191.50    3.40   1
   6  -5 -25  117.20    2.00   1
  -6   5  25  117.40    2.20   1
   6  -5 -22  139.00    2.30   1
  -6   5  22  140.50    2.10   1
   6  -5 -19    8.70    0.60   1
  -6   5  19    8.90    0.60   1
   6  -5 -16  281.90    3.70   1
  -6   5  16  287.30    3.30   1
   6  -5 -13  435.60    5.70   1
  -6   5  13  448.10    4.90   1
   6  -5 -10  556.10    7.00   1
  -6   5  10  567.70    6.40   1
   6  -5  -7   41.70    1.10   1
  -6   5   7   44.50    0.90   1
   6  -5  -4  411.60    5.90   1
  -6   5   4  420.00    5.60   1
   6  -5  -1  599.20    8.00   1
  -6   5   1  608.60    7.30   1
   6  -5   2  196.80    3.40   1
  -6   5  -2  203.30    2.80   1
   6  -5   5  186.20    3.00   1
  -6   5  -5  188.70    2.60   1
   6  -5   8  834.70   10.90   1
  -6   5  -8  848.50    8.50   1
   6  -5  11   30.20    1.00   1
  -6   5 -11   28.60    0.60   1
   6  -5  14   16.30    1.00   1
  -6   5 -14   14.70    0.60   1
   6  -5  17  179.30    3.00   1
  -6   5 -17  178.50    2.00   1
   6  -5  20   23.30    1.10   1
  -6   5 -20   21.90    0.50   1
   6  -5  23    0.70    0.80   1
  -6   5 -23    1.90    0.50   1
   6  -5  26   31.10    1.40   1
  -6   5 -26   30.70    1.00   1
   6  -5  29   94.40    2.30   1
  -6   5 -29   89.90    1.80   1
   6  -5  32  971.40   14.30   1
  -6   5 -32  984.00   13.80   1
   6  -5  35   63.70    2.00   1
  -6   5 -35   61.10    1.60   1
   6  -5  38  226.50    4.50   1
  -6   5 -38  226.40    3.70   1
   6  -5  41  108.40    2.90   1
  -6   5 -41  111.90    2.50   1
   6  -5  44  175.80    4.00   1
  -6   5 -44  185.60    3.40   1
   6  -5  47    8.40    2.00   1
  -6   5 -47   12.50    1.70   1
   6  -5  50   35.80    3.00   1
  -6   5 -50   38.90    2.10   1
   6  -5  53   58.50    3.90   1
  -6   5 -53   57.40    2.50   1
   6  -5  56  229.30    8.10   1
  -6   5 -56  227.60    5.80   1
   6  -5  59    0.90    3.00   1
  -6   5 -59    2.10    2.00   1
   6  -5  62  131.10    6.60   1
  -6   5 -62  127.40    5.20   1
   6  -5  65   45.40    4.10   1
  -6   5 -65   35.60    3.20   1
   6  -4 -65    0.00    2.40   1
  -6   4  65    6.20    2.90   1
   6  -4 -62  191.20    6.50   1
  -6   4  62  198.90    7.10   1
   6  -4 -59    2.90    2.30   1
  -6   4  59    0.90    1.90   1
   6  -4 -56  401.50    9.40   1
  -6   4  56  400.40    9.40   1
   6  -4 -53   22.90    2.40   1
  -6   4  53   19.90    1.90   1
   6  -4 -50   38.20    2.40   1
  -6   4  50   43.90    2.30   1
   6  -4 -47   33.90    1.90   1
  -6   4  47   29.80    1.70   1
   6  -4 -44  199.30    4.10   1
  -6   4  44  192.80    6.00   1
   6  -4 -41   33.50    1.40   1
  -6   4  41   30.50    1.80   1
   6  -4 -38  298.30    4.70   1
  -6   4  38  294.40    4.90   1
   6  -4 -35    2.90    0.80   1
  -6   4  35    5.00    0.80   1
   6  -4 -32  620.10    8.40   1
  -6   4  32  623.20    9.00   1
   6  -4 -29   74.50    1.70   1
  -6   4  29   76.10    2.10   1
   6  -4 -26   52.70    1.30   1
  -6   4  26   56.60    1.30   1
   6  -4 -23   24.20    0.80   1
  -6   4  23   24.00    0.70   1
   6  -4 -20   28.60    0.90   1
  -6   4  20   29.70    0.80   1
   6  -4 -17  151.40    2.10   1
  -6   4  17  151.80    2.20   1
   6  -4 -14    3.90    0.50   1
  -6   4  14    3.80    0.50   1
   6  -4 -11  116.60    1.90   1
  -6   4  11  117.20    2.40   1
   6  -4  -8 1191.70   13.40   1
  -6   4   8 1186.10   15.10   1
   6  -4  -5   34.80    1.10   1
  -6   4   5   37.60    1.10   1
   6  -4  -2  426.40    5.70   1
  -6   4   2  436.40    5.70   1
   6  -4   1  536.20    7.50   1
  -6   4  -1  534.50    6.70   1
   6  -4   4  456.80    6.40   1
  -6   4  -4  465.00    5.30   1
   6  -4   7    7.20    0.70   1
  -6   4  -7    7.20    0.40   1
   6  -4  10  153.20    2.60   1
  -6   4 -10  155.40    2.00   1
   6  -4  13   75.90    1.60   1
  -6   4 -13   73.60    1.10   1
   6  -4  16  654.20    7.90   1
  -6   4 -16  640.20    7.80   1
   6  -4  19    0.80    0.50   1
  -6   4 -19    0.30    0.50   1
   6  -4  22   92.60    1.80   1
  -6   4 -22   89.20    1.70   1
   6  -4  25   46.60    1.20   1
  -6   4 -25   46.70    1.20   1
   6  -4  28  518.10    8.00   1
  -6   4 -28  512.90    6.60   1
   6  -4  31   32.20    1.40   1
  -6   4 -31   32.90    1.10   1
   6  -4  34  610.20   10.70   1
  -6   4 -34  634.20    8.60   1
   6  -4  37   74.60    2.30   1
  -6   4 -37   80.00    1.70   1
   6  -4  40   60.20    2.00   1
  -6   4 -40   63.20    1.70   1
   6  -4  43   35.10    1.50   1
  -6   4 -43   39.50    1.60   1
   6  -4  46   47.40    2.40   1
  -6   4 -46   48.90    1.80   1
   6  -4  49    8.00    1.80   1
  -6   4 -49   10.50    1.80   1
   6  -4  52   25.60    2.90   1
  -6   4 -52   28.70    2.30   1
   6  -4  55    4.20    2.70   1
  -6   4 -55    0.90    1.80   1
   6  -4  58  314.50   13.90   1
  -6   4 -58  332.90    9.20   1
   6  -4  61   -2.50    2.40   1
  -6   4 -61    4.20    2.10   1
   6  -4  64   50.10    4.40   1
  -6   4 -64   47.80    3.50   1
   6  -4  67    2.90    2.60   1
  -6   4 -67    1.40    2.80   1
   6  -3 -66   -0.30    3.20   1
  -6   3  66    0.20    3.40   1
   6  -3 -63  115.10    4.80   1
  -6   3  63  111.60    6.00   1
   6  -3 -60   28.20    2.60   1
  -6   3  60   27.70    3.10   1
   6  -3 -57    7.70    2.00   1
  -6   3  57    8.90    2.30   1
   6  -3 -54  411.80    8.70   1
  -6   3  54  412.60    9.90   1
   6  -3 -51  162.40    4.10   1
  -6   3  51  165.50    4.60   1
   6  -3 -48    2.30    1.50   1
  -6   3  48    1.50    1.70   1
   6  -3 -45    1.20    1.00   1
  -6   3  45    2.80    0.90   1
   6  -3 -42    8.60    1.00   1
  -6   3  42    6.30    0.90   1
   6  -3 -39  259.00    4.10   1
  -6   3  39  256.80    4.50   1
   6  -3 -36  413.40    5.60   1
  -6   3  36  417.40    6.20   1
   6  -3 -33    1.40    0.70   1
  -6   3  33    3.30    0.60   1
   6  -3 -30   20.30    1.00   1
  -6   3  30   21.40    0.80   1
   6  -3 -27  377.80    4.90   1
  -6   3  27  380.20    5.20   1
   6  -3 -24    4.50    0.60   1
  -6   3  24    4.90    0.70   1
   6  -3 -21   60.00    1.20   1
  -6   3  21   60.30    1.50   1
   6  -3 -18  138.50    1.80   1
  -6   3  18  137.50    2.30   1
   6  -3 -15  460.90    4.90   1
  -6   3  15  467.50    5.70   1
   6  -3 -12 2175.10   21.50   1
  -6   3  12 2219.10   24.10   1
   6  -3  -9  254.40    3.40   1
  -6   3   9  246.40    3.30   1
   6  -3  -6  115.30    1.90   1
  -6   3   6  115.60    1.90   1
   6  -3  -3  313.30    4.20   1
  -6   3   3  314.80    4.20   1
   6  -3   0  334.70    4.20   1
  -6   3   0  327.10    4.00   1
   6  -3   3  324.90    4.10   1
  -6   3  -3  315.10    3.90   1
   6  -3   6  117.10    1.70   1
  -6   3  -6  115.70    1.50   1
   6  -3   9  255.50    3.30   1
  -6   3  -9  250.60    2.90   1
   6  -3  12 2249.10   24.70   1
  -6   3 -12 2250.70   22.60   1
   6  -3  15  477.40    5.90   1
  -6   3 -15  463.10    6.40   1
   6  -3  18  141.20    2.30   1
  -6   3 -18  142.20    2.20   1
   6  -3  21   60.20    1.40   1
  -6   3 -21   59.00    1.20   1
   6  -3  24    3.10    0.70   1
  -6   3 -24    4.20    0.60   1
   6  -3  27  390.30    6.40   1
  -6   3 -27  382.50    5.00   1
   6  -3  30   23.90    1.20   1
  -6   3 -30   22.60    0.90   1
   6  -3  33    2.70    0.80   1
  -6   3 -33    3.80    0.80   1
   6  -3  36  420.30    7.10   1
  -6   3 -36  430.10    6.10   1
   6  -3  39  260.40    5.40   1
  -6   3 -39  259.10    4.20   1
   6  -3  42    6.40    1.00   1
  -6   3 -42    6.40    0.90   1
   6  -3  45    2.80    1.10   1
  -6   3 -45    2.50    1.00   1
   6  -3  48    0.60    1.60   1
  -6   3 -48   -0.70    1.50   1
   6  -3  51  167.70    6.00   1
  -6   3 -51  175.80    4.90   1
   6  -3  54  386.90    9.90   1
  -6   3 -54  408.30    9.10   1
   6  -3  57   12.20    2.10   1
  -6   3 -57   11.10    2.30   1
   6  -3  60   28.40    2.80   1
  -6   3 -60   26.10    2.90   1
   6  -3  63  118.90    5.40   1
  -6   3 -63  124.20    5.00   1
   6  -3  66   -1.10    2.40   1
  -6   3 -66    1.20    2.50   1
   6  -2 -67    6.00    3.00   1
  -6   2  67    1.80    2.90   1
   6  -2 -64   53.10    3.50   1
  -6   2  64   52.60    3.90   1
   6  -2 -61    0.70    2.60   1
  -6   2  61    2.50    2.20   1
   6  -2 -58  324.10    9.00   1
  -6   2  58  322.40   11.70   1
   6  -2 -55    1.00    2.00   1
  -6   2  55   -1.10    2.30   1
   6  -2 -52   21.80    2.10   1
  -6   2  52   23.20    2.90   1
   6  -2 -49   10.20    1.80   1
  -6   2  49   14.00    2.00   1
   6  -2 -46   50.70    2.10   1
  -6   2  46   44.20    2.10   1
   6  -2 -43   36.50    1.50   1
  -6   2  43   36.10    1.40   1
   6  -2 -40   60.80    1.60   1
  -6   2  40   56.50    1.70   1
   6  -2 -37   77.00    1.80   1
  -6   2  37   75.90    1.80   1
   6  -2 -34  606.20    7.70   1
  -6   2  34  604.50    8.30   1
   6  -2 -31   30.50    1.10   1
  -6   2  31   31.90    1.20   1
   6  -2 -28  499.50    6.40   1
  -6   2  28  502.50    7.10   1
   6  -2 -25   47.70    1.20   1
  -6   2  25   46.50    1.30   1
   6  -2 -22   85.70    1.50   1
  -6   2  22   85.90    1.60   1
   6  -2 -19    0.50    0.50   1
  -6   2  19    1.20    0.60   1
   6  -2 -16  621.80    7.40   1
  -6   2  16  627.70    7.40   1
   6  -2 -13   73.80    1.40   1
  -6   2  13   73.60    1.40   1
   6  -2 -10  154.00    2.10   1
  -6   2  10  153.20    2.20   1
   6  -2  -7    7.10    0.60   1
  -6   2   7    7.50    0.50   1
   6  -2  -4  456.00    5.20   1
  -6   2   4  448.80    5.10   1
   6  -2  -1  547.00    7.10   1
  -6   2   1  533.60    6.70   1
   6  -2   2  437.80    5.70   1
  -6   2  -2  427.50    5.50   1
   6  -2   5   36.00    1.00   1
  -6   2  -5   38.80    1.00   1
   6  -2   8 1166.50   16.40   1
  -6   2  -8 1150.10   14.60   1
   6  -2  11  122.90    2.20   1
  -6   2 -11  118.30    1.70   1
   6  -2  14    4.30    0.50   1
  -6   2 -14    5.30    0.50   1
   6  -2  17  155.80    2.50   1
  -6   2 -17  150.10    2.50   1
   6  -2  20   30.60    1.10   1
  -6   2 -20   29.50    0.90   1
   6  -2  23   21.00    1.00   1
  -6   2 -23   23.10    0.80   1
   6  -2  26   54.70    1.70   1
  -6   2 -26   56.20    1.30   1
   6  -2  29   76.90    2.00   1
  -6   2 -29   77.20    1.60   1
   6  -2  32  615.60    9.60   1
  -6   2 -32  626.70    7.90   1
   6  -2  35    3.30    1.00   1
  -6   2 -35    5.80    1.00   1
   6  -2  38  300.90    5.60   1
  -6   2 -38  302.70    4.50   1
   6  -2  41   33.10    1.50   1
  -6   2 -41   36.70    1.30   1
   6  -2  44  203.40    4.90   1
  -6   2 -44  205.80    3.50   1
   6  -2  47   30.70    2.20   1
  -6   2 -47   35.30    1.70   1
   6  -2  50   38.60    2.50   1
  -6   2 -50   41.00    2.40   1
   6  -2  53   19.30    2.30   1
  -6   2 -53   12.20    1.90   1
   6  -2  56  394.80   10.20   1
  -6   2 -56  409.20    9.40   1
   6  -2  59   -1.10    2.30   1
  -6   2 -59   -1.10    2.00   1
   6  -2  62  186.90    6.80   1
  -6   2 -62  195.90    6.50   1
   6  -2  65    2.10    2.80   1
  -6   2 -65   17.20    5.10   1
   6  -1 -65   31.20    3.20   1
  -6   1  65   43.00    3.90   1
   6  -1 -62  121.10    4.90   1
  -6   1  62  120.40    6.20   1
   6  -1 -59    3.20    2.30   1
  -6   1  59    2.60    2.70   1
   6  -1 -56  238.20    6.40   1
  -6   1  56  220.40    7.80   1
   6  -1 -53   66.60    3.20   1
  -6   1  53   64.00    3.90   1
   6  -1 -50   40.70    2.50   1
  -6   1  50   42.50    3.10   1
   6  -1 -47   10.60    1.60   1
  -6   1  47   11.60    1.60   1
   6  -1 -44  175.70    3.50   1
  -6   1  44  176.40    3.90   1
   6  -1 -41  106.90    2.40   1
  -6   1  41  109.40    2.50   1
   6  -1 -38  224.20    4.10   1
  -6   1  38  218.40    4.00   1
   6  -1 -35   64.00    1.80   1
  -6   1  35   61.00    1.70   1
   6  -1 -32  987.80   12.60   1
  -6   1  32  966.70   12.50   1
   6  -1 -29   94.40    2.00   1
  -6   1  29   95.40    1.90   1
   6  -1 -26   32.20    1.10   1
  -6   1  26   30.50    1.00   1
   6  -1 -23    2.10    0.60   1
  -6   1  23    1.80    0.50   1
   6  -1 -20   22.00    0.90   1
  -6   1  20   22.20    0.80   1
   6  -1 -17  172.00    2.70   1
  -6   1  17  179.10    2.50   1
   6  -1 -14   15.20    0.70   1
  -6   1  14   13.10    0.70   1
   6  -1 -11   30.10    0.90   1
  -6   1  11   29.90    1.10   1
   6  -1  -8  855.80    8.50   1
  -6   1   8  838.20   11.10   1
   6  -1  -5  190.70    2.50   1
  -6   1   5  186.90    3.10   1
   6  -1  -2  206.40    2.90   1
  -6   1   2  197.00    3.80   1
   6  -1   1  607.40    7.20   1
  -6   1  -1  594.50    8.70   1
   6  -1   4  423.30    6.00   1
  -6   1  -4  402.20    6.00   1
   6  -1   7   44.10    1.30   1
  -6   1  -7   41.90    1.20   1
   6  -1  10  560.60    7.80   1
  -6   1 -10  542.60    7.90   1
   6  -1  13  438.60    5.20   1
  -6   1 -13  429.70    5.90   1
   6  -1  16  285.60    3.70   1
  -6   1 -16  281.10    4.50   1
   6  -1  19    9.20    0.90   1
  -6   1 -19    8.30    0.60   1
   6  -1  22  144.50    2.40   1
  -6   1 -22  136.90    2.50   1
   6  -1  25  116.80    2.50   1
  -6   1 -25  115.10    2.20   1
   6  -1  28  198.60    3.50   1
  -6   1 -28  194.40    3.40   1
   6  -1  31    4.70    0.80   1
  -6   1 -31    2.80    0.90   1
   6  -1  34  374.90    6.50   1
  -6   1 -34  367.00    5.80   1
   6  -1  37  183.30    3.60   1
  -6   1 -37  185.50    3.60   1
   6  -1  40   37.30    1.50   1
  -6   1 -40   37.30    1.50   1
   6  -1  43   74.00    2.10   1
  -6   1 -43   76.80    2.20   1
   6  -1  46   18.90    2.00   1
  -6   1 -46   17.80    1.70   1
   6  -1  49   85.30    4.10   1
  -6   1 -49   81.90    3.50   1
   6  -1  52   26.20    3.00   1
  -6   1 -52   27.80    2.60   1
   6  -1  55   17.70    2.30   1
  -6   1 -55   20.00    2.70   1
   6  -1  58  321.30   11.40   1
  -6   1 -58  330.80   12.20   1
   6  -1  61   10.90    2.60   1
  -6   1 -61    5.60    2.80   1
   6  -1  64   48.10    4.10   1
  -6   1 -64   48.00    4.60   1
   6   0 -63    2.30    2.50   1
  -6   0  63   -0.60    3.00   1
   6   0 -60  198.50    6.80   1
  -6   0  60  209.80   11.30   1
   6   0 -57   -1.00    2.20   1
  -6   0  57   -2.70    2.90   1
   6   0 -54  833.50   17.40   1
  -6   0  54  818.20   21.30   1
   6   0 -51    2.50    1.80   1
  -6   0  51    0.30    2.60   1
   6   0 -48  295.30    7.00   1
  -6   0  48  281.20    8.60   1
   6   0 -45    1.20    1.10   1
  -6   0  45    1.60    1.30   1
   6   0 -42  494.90    7.40   1
  -6   0  42  459.30    9.30   1
   6   0 -39    1.60    0.90   1
  -6   0  39    2.50    1.40   1
   6   0 -36   17.80    1.00   1
  -6   0  36   19.20    1.50   1
   6   0 -33    0.40    0.70   1
  -6   0  33    1.40    0.90   1
   6   0 -30 1029.50   12.70   1
  -6   0  30 1022.60   15.20   1
   6   0 -27    1.20    0.80   1
  -6   0  27   -0.70    0.70   1
   6   0 -24  396.50    5.30   1
  -6   0  24  407.20    6.60   1
   6   0 -21    0.20    0.70   1
  -6   0  21   -0.50    0.70   1
   6   0 -18 1444.30   16.80   1
  -6   0  18 1439.90   18.70   1
   6   0 -15   -0.50    0.50   1
  -6   0  15   -0.30    0.50   1
   6   0 -12  747.80    8.40   1
  -6   0  12  729.30    9.80   1
   6   0  -9    0.40    0.40   1
  -6   0   9    1.70    0.90   1
   6   0  -6  384.10    5.00   1
  -6   0   6  379.30    6.00   1
   6   0  -3    0.10    0.40   1
  -6   0   3    0.50    0.70   1
   6   0   0   16.80    0.70   1
  -6   0   0   16.70    1.00   1
   6   0   3    1.30    0.40   1
  -6   0  -3    0.30    0.70   1
   6   0   6 1481.60   16.70   1
  -6   0  -6 1390.10   19.00   1
   6   0   9    0.00    0.50   1
  -6   0  -9    0.60    0.70   1
   6   0  12 3608.70   35.60   1
  -6   0 -12 3441.20   45.50   1
   6   0  15   -0.50    0.50   1
  -6   0 -15    1.60    0.50   1
   6   0  18  396.40    5.00   1
  -6   0 -18  387.70    5.00   1
   6   0  21    0.80    0.70   1
  -6   0 -21    2.00    0.60   1
   6   0  24  229.70    4.00   1
  -6   0 -24  228.30    3.60   1
   6   0  27   -0.20    0.90   1
  -6   0 -27    1.00    0.80   1
   6   0  30  358.40    6.70   1
  -6   0 -30  352.60    5.20   1
   6   0  33   -0.50    0.90   1
  -6   0 -33    0.30    0.90   1
   6   0  36 1568.30   21.60   1
  -6   0 -36 1557.50   21.80   1
   6   0  39    0.00    0.90   1
  -6   0 -39    1.30    0.90   1
   6   0  42  151.10    3.30   1
  -6   0 -42  158.30    3.80   1
   6   0  45    1.60    1.20   1
  -6   0 -45    1.70    1.10   1
   6   0  48  536.90   14.40   1
  -6   0 -48  552.70   13.20   1
   6   0  51    2.20    2.20   1
  -6   0 -51    0.40    2.40   1
   6   0  54   68.90    4.10   1
  -6   0 -54   69.70    3.80   1
   6   0  57   -1.10    3.40   1
  -6   0 -57   -1.30    2.20   1
   6   0  60  404.60   14.10   1
  -6   0 -60  398.60   12.50   1
   6   0  63    2.60    3.20   1
  -6   0 -63   -1.50    2.90   1
  -7   6  62    2.40    2.40   1
   7  -6 -59   29.80    3.50   1
  -7   6  59   29.00    2.50   1
   7  -6 -56   97.30    4.40   1
  -7   6  56   94.60    5.30   1
   7  -6 -53    5.10    2.00   1
  -7   6  53    6.10    2.50   1
   7  -6 -50   75.30    3.20   1
  -7   6  50   80.10    4.30   1
   7  -6 -47   73.80    3.10   1
  -7   6  47   74.60    4.00   1
   7  -6 -44  342.30    6.00   1
  -7   6  44  327.80    7.60   1
   7  -6 -41   11.00    1.30   1
  -7   6  41   10.70    1.30   1
   7  -6 -38    2.30    1.20   1
  -7   6  38    0.50    1.00   1
   7  -6 -35    8.30    1.20   1
  -7   6  35    7.60    1.10   1
   7  -6 -32   27.40    1.30   1
  -7   6  32   27.40    1.40   1
   7  -6 -29   11.70    1.00   1
  -7   6  29   10.60    1.10   1
   7  -6 -26    1.00    0.80   1
  -7   6  26    0.90    0.90   1
   7  -6 -23    5.30    0.80   1
  -7   6  23    5.60    1.00   1
   7  -6 -20  570.30    7.30   1
  -7   6  20  590.00    8.50   1
   7  -6 -17   25.10    0.90   1
  -7   6  17   26.10    1.10   1
   7  -6 -14   27.40    1.00   1
  -7   6  14   27.40    1.20   1
   7  -6 -11  131.70    2.30   1
  -7   6  11  127.60    2.40   1
   7  -6  -8    4.30    0.60   1
  -7   6   8    3.90    0.80   1
   7  -6  -5   78.30    1.70   1
  -7   6   5   76.40    1.70   1
   7  -6  -2  159.60    2.70   1
  -7   6   2  160.00    2.80   1
   7  -6   1   80.60    1.50   1
  -7   6  -1   82.60    1.80   1
   7  -6   4  142.40    2.20   1
  -7   6  -4  142.60    2.60   1
   7  -6   7   93.70    2.20   1
  -7   6  -7   96.30    2.00   1
   7  -6  10   42.00    1.60   1
  -7   6 -10   42.40    1.30   1
   7  -6  13   10.40    1.10   1
  -7   6 -13   11.70    0.80   1
   7  -6  16  167.40    3.40   1
  -7   6 -16  166.90    2.60   1
   7  -6  19   84.70    2.30   1
  -7   6 -19   81.70    1.60   1
   7  -6  22  552.80    9.60   1
  -7   6 -22  550.00    7.10   1
   7  -6  25    5.80    1.20   1
  -7   6 -25    5.30    0.80   1
   7  -6  28    9.60    1.10   1
  -7   6 -28    8.30    0.80   1
   7  -6  31  145.50    3.70   1
  -7   6 -31  146.40    2.80   1
   7  -6  34  138.50    3.40   1
  -7   6 -34  138.90    2.70   1
   7  -6  37    3.80    1.30   1
  -7   6 -37    3.90    1.00   1
   7  -6  40   15.80    1.80   1
  -7   6 -40   18.90    1.40   1
   7  -6  43   46.80    2.10   1
  -7   6 -43   50.80    1.80   1
   7  -6  46  290.60    7.70   1
  -7   6 -46  308.10    6.00   1
   7  -6  49   21.40    2.90   1
  -7   6 -49   22.70    1.80   1
   7  -6  52    7.70    2.40   1
  -7   6 -52    3.90    1.70   1
   7  -6  55   -0.10    2.70   1
  -7   6 -55    0.70    1.90   1
   7  -6  58   -6.60    3.20   1
  -7   6 -58    1.40    2.60   1
   7  -6  61   13.80    3.10   1
  -7   6 -61   19.20    4.20   1
   7  -5 -63   54.50    5.20   1
  -7   5  63   42.70    3.60   1
   7  -5 -60   43.40    3.20   1
  -7   5  60   39.20    3.80   1
   7  -5 -57  152.90    5.80   1
  -7   5  57  166.70    6.40   1
   7  -5 -54    1.30    2.00   1
  -7   5  54    3.20    1.60   1
   7  -5 -51    5.00    2.10   1
  -7   5  51    6.80    1.90   1
   7  -5 -48  214.00    5.70   1
  -7   5  48  210.20    5.40   1
   7  -5 -45  499.90    9.20   1
  -7   5  45  498.50   11.20   1
   7  -5 -42  138.30    3.30   1
  -7   5  42  131.80    3.50   1
   7  -5 -39    2.70    1.10   1
  -7   5  39    2.70    1.20   1
   7  -5 -36   57.90    1.80   1
  -7   5  36   57.50    2.20   1
   7  -5 -33  311.30    5.00   1
  -7   5  33  300.80    6.90   1
   7  -5 -30   33.70    1.30   1
  -7   5  30   33.60    1.40   1
   7  -5 -27    1.20    0.80   1
  -7   5  27   -0.50    0.80   1
   7  -5 -24 1252.10   15.60   1
  -7   5  24 1287.10   17.40   1
   7  -5 -21  185.40    2.70   1
  -7   5  21  186.00    3.10   1
   7  -5 -18   21.10    1.00   1
  -7   5  18   21.60    0.90   1
   7  -5 -15    4.20    0.70   1
  -7   5  15    5.40    0.70   1
   7  -5 -12   35.30    1.10   1
  -7   5  12   33.80    1.20   1
   7  -5  -9  536.10    7.10   1
  -7   5   9  546.10    7.20   1
   7  -5  -6   96.10    1.80   1
  -7   5   6   97.30    2.10   1
   7  -5  -3  106.50    2.10   1
  -7   5   3  109.40    2.20   1
   7  -5   0 2359.70   32.10   1
  -7   5   0 2490.20   27.50   1
   7  -5   3  361.50    5.80   1
  -7   5  -3  383.20    4.70   1
   7  -5   6  130.90    2.70   1
  -7   5  -6  137.00    2.10   1
   7  -5   9   40.00    1.40   1
  -7   5  -9   39.30    0.90   1
   7  -5  12   11.40    0.80   1
  -7   5 -12   10.30    0.50   1
   7  -5  15  123.20    2.70   1
  -7   5 -15  130.40    2.20   1
   7  -5  18   16.40    1.20   1
  -7   5 -18   13.00    0.90   1
   7  -5  21  146.50    3.10   1
  -7   5 -21  152.20    2.60   1
   7  -5  24  897.30   13.40   1
  -7   5 -24  921.50   11.70   1
   7  -5  27   84.50    2.30   1
  -7   5 -27   86.60    2.10   1
   7  -5  30  197.00    4.00   1
  -7   5 -30  203.70    3.60   1
   7  -5  33  651.00   10.80   1
  -7   5 -33  649.00    8.80   1
   7  -5  36   10.60    1.20   1
  -7   5 -36    8.90    1.00   1
   7  -5  39   28.10    1.60   1
  -7   5 -39   29.00    1.60   1
   7  -5  42  440.40    8.10   1
  -7   5 -42  444.70    7.10   1
   7  -5  45  499.10    9.90   1
  -7   5 -45  511.90    8.90   1
   7  -5  48   90.30    4.30   1
  -7   5 -48  100.00    3.60   1
   7  -5  51   -0.10    2.00   1
  -7   5 -51    8.20    2.00   1
   7  -5  54   46.70    3.70   1
  -7   5 -54   34.40    2.70   1
   7  -5  57   93.60    5.50   1
  -7   5 -57  104.50    4.40   1
   7  -5  60    3.00    2.50   1
  -7   5 -60    1.90    2.40   1
   7  -5  63   13.40    3.90   1
  -7   5 -63   11.20    2.70   1
   7  -4 -64    3.50    3.10   1
  -7   4  64    1.50    2.80   1
   7  -4 -61  199.00    7.00   1
  -7   4  61  216.70    9.30   1
   7  -4 -58   75.70    3.90   1
  -7   4  58   78.70    4.90   1
   7  -4 -55  120.00    4.60   1
  -7   4  55  120.90    5.00   1
   7  -4 -52   64.30    3.20   1
  -7   4  52   69.70    3.50   1
   7  -4 -49  149.50    4.60   1
  -7   4  49  160.00    5.10   1
   7  -4 -46  139.50    3.70   1
  -7   4  46  137.00    4.00   1
   7  -4 -43  349.30    6.40   1
  -7   4  43  343.20    5.90   1
   7  -4 -40   98.60    2.50   1
  -7   4  40  103.00    2.60   1
   7  -4 -37   66.00    2.00   1
  -7   4  37   70.80    2.00   1
   7  -4 -34  287.40    4.70   1
  -7   4  34  283.80    4.60   1
   7  -4 -31  398.00    6.00   1
  -7   4  31  395.70    5.90   1
   7  -4 -28   35.50    1.30   1
  -7   4  28   37.30    1.40   1
   7  -4 -25   25.20    1.00   1
  -7   4  25   28.80    1.30   1
   7  -4 -22   46.50    1.20   1
  -7   4  22   44.00    1.50   1
   7  -4 -19  558.50    6.70   1
  -7   4  19  555.50    7.30   1
   7  -4 -16  179.70    2.60   1
  -7   4  16  182.20    2.70   1
   7  -4 -13   47.30    1.20   1
  -7   4  13   47.60    1.10   1
   7  -4 -10  816.00    9.20   1
  -7   4  10  819.60   10.10   1
   7  -4  -7  695.90    9.40   1
  -7   4   7  695.10    8.80   1
   7  -4  -4  164.30    2.70   1
  -7   4   4  163.70    2.80   1
   7  -4  -1  191.80    3.20   1
  -7   4   1  194.10    3.10   1
   7  -4   2   12.30    1.00   1
  -7   4  -2   12.60    0.70   1
   7  -4   5  727.60   10.50   1
  -7   4  -5  756.70    8.00   1
   7  -4   8   14.80    0.90   1
  -7   4  -8   15.80    0.60   1
   7  -4  11  125.40    2.40   1
  -7   4 -11  124.00    1.60   1
   7  -4  14  193.60    3.10   1
  -7   4 -14  189.20    3.10   1
   7  -4  17  556.10    7.30   1
  -7   4 -17  545.80    7.50   1
   7  -4  20  115.50    2.60   1
  -7   4 -20  119.60    2.10   1
   7  -4  23  114.30    2.70   1
  -7   4 -23  110.70    2.00   1
   7  -4  26  177.50    3.60   1
  -7   4 -26  180.50    2.90   1
   7  -4  29  381.70    7.10   1
  -7   4 -29  375.20    5.60   1
   7  -4  32  358.50    6.40   1
  -7   4 -32  365.50    5.20   1
   7  -4  35  350.60    7.00   1
  -7   4 -35  358.40    5.70   1
   7  -4  38    8.90    1.20   1
  -7   4 -38   10.60    1.10   1
   7  -4  41  109.60    3.00   1
  -7   4 -41  114.30    2.60   1
   7  -4  44  212.80    5.20   1
  -7   4 -44  210.30    4.30   1
   7  -4  47  283.00    8.70   1
  -7   4 -47  308.00    7.30   1
   7  -4  50   83.30    4.20   1
  -7   4 -50   89.70    3.50   1
   7  -4  53   19.90    2.50   1
  -7   4 -53   27.30    2.30   1
   7  -4  56  294.60   11.10   1
  -7   4 -56  325.20   10.10   1
   7  -4  59  191.80    7.10   1
  -7   4 -59  183.90    6.30   1
   7  -4  62   10.40    2.90   1
  -7   4 -62   13.00    2.80   1
   7  -3 -62   10.40    3.50   1
  -7   3  62    8.80    3.20   1
   7  -3 -59  194.50    7.20   1
  -7   3  59  191.10    8.20   1
   7  -3 -56  303.10    9.80   1
  -7   3  56  297.40   11.10   1
   7  -3 -53   23.90    2.30   1
  -7   3  53   23.90    2.90   1
   7  -3 -50   87.50    3.10   1
  -7   3  50   79.70    3.50   1
   7  -3 -47  306.50    7.00   1
  -7   3  47  300.60    7.90   1
   7  -3 -44  212.50    4.40   1
  -7   3  44  201.40    4.60   1
   7  -3 -41  108.00    2.40   1
  -7   3  41  109.90    2.70   1
   7  -3 -38   10.50    1.00   1
  -7   3  38    9.90    1.10   1
   7  -3 -35  341.10    5.10   1
  -7   3  35  343.30    5.70   1
   7  -3 -32  348.00    5.10   1
  -7   3  32  356.00    5.50   1
   7  -3 -29  362.70    5.20   1
  -7   3  29  369.00    5.50   1
   7  -3 -26  173.50    2.60   1
  -7   3  26  176.30    3.00   1
   7  -3 -23  109.00    1.90   1
  -7   3  23  111.00    2.10   1
   7  -3 -20  113.60    1.90   1
  -7   3  20  115.70    2.20   1
   7  -3 -17  538.40    6.30   1
  -7   3  17  547.80    6.90   1
   7  -3 -14  190.40    2.30   1
  -7   3  14  184.60    2.80   1
   7  -3 -11  123.40    2.00   1
  -7   3  11  125.60    1.90   1
   7  -3  -8   15.10    0.80   1
  -7   3   8   15.70    0.60   1
   7  -3  -5  736.90    9.30   1
  -7   3   5  740.00    8.70   1
   7  -3  -2   13.90    0.90   1
  -7   3   2   12.90    0.60   1
   7  -3   1  192.20    3.50   1
  -7   3  -1  195.50    2.60   1
   7  -3   4  157.20    3.40   1
  -7   3  -4  160.90    2.20   1
   7  -3   7  693.00    9.40   1
  -7   3  -7  693.10    7.70   1
   7  -3  10  840.30   10.50   1
  -7   3 -10  816.50    9.40   1
   7  -3  13   47.80    1.20   1
  -7   3 -13   49.10    1.10   1
   7  -3  16  184.70    3.00   1
  -7   3 -16  184.80    3.10   1
   7  -3  19  557.90    8.70   1
  -7   3 -19  567.00    8.10   1
   7  -3  22   46.30    1.70   1
  -7   3 -22   45.30    1.20   1
   7  -3  25   29.30    1.60   1
  -7   3 -25   27.30    1.10   1
   7  -3  28   35.70    1.60   1
  -7   3 -28   35.50    1.20   1
   7  -3  31  388.40    6.90   1
  -7   3 -31  409.20    6.10   1
   7  -3  34  290.80    6.50   1
  -7   3 -34  296.10    4.50   1
   7  -3  37   66.10    2.10   1
  -7   3 -37   70.90    1.80   1
   7  -3  40  103.20    3.20   1
  -7   3 -40  103.40    2.40   1
   7  -3  43  343.70    7.40   1
  -7   3 -43  371.00    6.10   1
   7  -3  46  133.70    4.50   1
  -7   3 -46  144.30    3.40   1
   7  -3  49  150.40    5.10   1
  -7   3 -49  165.10    4.70   1
   7  -3  52   74.10    3.70   1
  -7   3 -52   66.70    3.10   1
   7  -3  55  117.80    5.00   1
  -7   3 -55  130.50    4.90   1
   7  -3  58   69.10    4.10   1
  -7   3 -58   75.20    3.70   1
   7  -3  61  202.40    7.70   1
  -7   3 -61  222.70    7.50   1
   7  -3  64    2.00    3.00   1
  -7   3 -64   -0.60    4.20   1
   7  -2 -63   13.10    3.60   1
  -7   2  63    9.10    3.60   1
   7  -2 -60    4.40    3.10   1
  -7   2  60   -0.60    2.50   1
   7  -2 -57  102.70    4.40   1
  -7   2  57   95.70    5.40   1
   7  -2 -54   41.70    2.70   1
  -7   2  54   37.10    3.70   1
   7  -2 -51    5.20    2.00   1
  -7   2  51   -2.80    2.60   1
   7  -2 -48   93.90    3.30   1
  -7   2  48   94.00    4.40   1
   7  -2 -45  512.10    8.70   1
  -7   2  45  488.50   11.20   1
   7  -2 -42  440.00    7.00   1
  -7   2  42  436.80    7.20   1
   7  -2 -39   25.10    1.40   1
  -7   2  39   27.50    1.50   1
   7  -2 -36    8.30    1.10   1
  -7   2  36    8.10    1.00   1
   7  -2 -33  651.10    9.30   1
  -7   2  33  641.00    9.00   1
   7  -2 -30  196.70    3.50   1
  -7   2  30  187.50    3.30   1
   7  -2 -27   83.70    1.80   1
  -7   2  27   80.70    1.90   1
   7  -2 -24  900.40   10.90   1
  -7   2  24  903.20   12.30   1
   7  -2 -21  149.40    2.50   1
  -7   2  21  150.10    2.60   1
   7  -2 -18   14.20    0.90   1
  -7   2  18   12.90    1.00   1
   7  -2 -15  131.60    2.40   1
  -7   2  15  129.60    2.30   1
   7  -2 -12   10.20    0.80   1
  -7   2  12    9.50    0.60   1
   7  -2  -9   39.50    0.90   1
  -7   2   9   40.70    1.20   1
   7  -2  -6  132.50    2.00   1
  -7   2   6  132.10    2.50   1
   7  -2  -3  383.80    4.50   1
  -7   2   3  370.60    5.50   1
   7  -2   0 2484.90   26.20   1
  -7   2   0 2407.10   32.50   1
   7  -2   3  105.50    2.00   1
  -7   2  -3  104.60    2.00   1
   7  -2   6   93.70    1.90   1
  -7   2  -6   95.40    1.90   1
   7  -2   9  544.00    7.80   1
  -7   2  -9  528.30    7.40   1
   7  -2  12   36.00    1.30   1
  -7   2 -12   35.30    0.90   1
   7  -2  15    5.20    0.80   1
  -7   2 -15    6.00    0.60   1
   7  -2  18   22.60    1.40   1
  -7   2 -18   22.10    1.20   1
   7  -2  21  191.50    3.80   1
  -7   2 -21  187.30    2.90   1
   7  -2  24 1253.90   18.50   1
  -7   2 -24 1246.70   14.80   1
   7  -2  27    0.40    0.90   1
  -7   2 -27    0.00    0.70   1
   7  -2  30   37.40    1.60   1
  -7   2 -30   36.60    1.30   1
   7  -2  33  312.70    5.30   1
  -7   2 -33  318.50    4.80   1
   7  -2  36   56.80    2.10   1
  -7   2 -36   58.20    1.70   1
   7  -2  39    1.60    1.10   1
  -7   2 -39    0.20    1.00   1
   7  -2  42  132.50    3.20   1
  -7   2 -42  141.90    2.90   1
   7  -2  45  511.10    9.60   1
  -7   2 -45  513.90    8.50   1
   7  -2  48  195.70    5.90   1
  -7   2 -48  194.30    5.20   1
   7  -2  51    4.80    1.90   1
  -7   2 -51    8.70    2.50   1
   7  -2  54    2.10    2.40   1
  -7   2 -54    2.20    2.10   1
   7  -2  57  164.30    6.30   1
  -7   2 -57  158.30    7.30   1
   7  -2  60   42.20    4.00   1
  -7   2 -60   47.50    4.90   1
   7  -2  63   49.90    4.20   1
  -7   2 -63   49.80    6.40   1
   7  -1 -61   13.70    2.60   1
  -7   1  61   14.20    3.30   1
   7  -1 -58   -2.60    2.10   1
  -7   1  58    1.50    2.60   1
   7  -1 -55    3.30    2.30   1
  -7   1  55    1.30    2.40   1
   7  -1 -52    6.20    2.10   1
  -7   1  52    8.40    2.60   1
   7  -1 -49   21.50    2.20   1
  -7   1  49   26.00    3.00   1
   7  -1 -46  300.70    6.40   1
  -7   1  46  293.30    7.90   1
   7  -1 -43   48.90    1.90   1
  -7   1  43   46.80    2.30   1
   7  -1 -40   17.30    1.40   1
  -7   1  40   16.10    1.50   1
   7  -1 -37    4.10    1.10   1
  -7   1  37    4.50    1.10   1
   7  -1 -34  143.60    2.90   1
  -7   1  34  140.90    3.30   1
   7  -1 -31  150.40    2.90   1
  -7   1  31  142.20    3.00   1
   7  -1 -28    7.50    1.00   1
  -7   1  28    9.60    1.10   1
   7  -1 -25    6.00    0.90   1
  -7   1  25    4.30    0.70   1
   7  -1 -22  545.10    8.20   1
  -7   1  22  547.80    8.10   1
   7  -1 -19   81.30    1.80   1
  -7   1  19   83.50    2.00   1
   7  -1 -16  166.50    2.90   1
  -7   1  16  163.30    3.10   1
   7  -1 -13   11.70    0.90   1
  -7   1  13   11.00    1.00   1
   7  -1 -10   41.60    1.20   1
  -7   1  10   44.70    1.60   1
   7  -1  -7   96.50    1.70   1
  -7   1   7   96.50    2.30   1
   7  -1  -4  148.40    2.10   1
  -7   1   4  141.40    2.90   1
   7  -1  -1   81.50    1.50   1
  -7   1   1   81.40    2.00   1
   7  -1   2  163.20    2.80   1
  -7   1  -2  160.70    3.50   1
   7  -1   5   76.90    1.70   1
  -7   1  -5   72.40    1.80   1
   7  -1   8    4.10    0.80   1
  -7   1  -8    4.30    0.70   1
   7  -1  11  132.00    2.60   1
  -7   1 -11  132.00    2.60   1
   7  -1  14   24.90    1.20   1
  -7   1 -14   25.30    1.00   1
   7  -1  17   26.30    1.20   1
  -7   1 -17   24.90    1.20   1
   7  -1  20  567.90    8.30   1
  -7   1 -20  570.80    8.40   1
   7  -1  23    5.70    1.00   1
  -7   1 -23    4.50    1.10   1
   7  -1  26    2.70    1.10   1
  -7   1 -26    1.60    0.90   1
   7  -1  29   12.50    1.30   1
  -7   1 -29   13.50    1.40   1
   7  -1  32   26.60    1.40   1
  -7   1 -32   29.30    1.40   1
   7  -1  35    8.50    1.10   1
  -7   1 -35    8.90    1.30   1
   7  -1  38   -0.50    1.00   1
  -7   1 -38    0.80    1.20   1
   7  -1  41    7.80    1.30   1
  -7   1 -41    9.30    1.30   1
   7  -1  44  334.70    7.40   1
  -7   1 -44  329.80    6.90   1
   7  -1  47   74.90    3.40   1
  -7   1 -47   66.00    3.40   1
   7  -1  50   78.60    4.20   1
  -7   1 -50   86.20    4.20   1
   7  -1  53    6.20    2.70   1
  -7   1 -53    1.50    3.20   1
   7  -1  56   98.80    5.50   1
  -7   1 -56  100.20    5.90   1
   7  -1  59   21.70    3.40   1
  -7   1 -59   34.70    4.50   1
   7  -1  62    7.10    3.00   1
  -7   1 -62    7.00    3.90   1
   7   0 -59   -0.90    2.80   1
  -7   0  59    3.10    3.60   1
   7   0 -56  402.10   12.90   1
  -7   0  56  386.50   14.70   1
   7   0 -53   -1.00    2.80   1
  -7   0  53   -0.80    2.70   1
   7   0 -50  200.60    6.40   1
  -7   0  50  205.90    8.20   1
   7   0 -47    0.40    1.70   1
  -7   0  47    2.40    2.30   1
   7   0 -44   10.40    1.50   1
  -7   0  44   12.10    1.80   1
   7   0 -41   -0.20    1.20   1
  -7   0  41    0.10    1.50   1
   7   0 -38  233.80    4.50   1
  -7   0  38  221.50    6.10   1
   7   0 -35    0.30    1.10   1
  -7   0  35    1.00    1.30   1
   7   0 -32  465.60    7.30   1
  -7   0  32  441.10    9.00   1
   7   0 -29    0.90    0.90   1
  -7   0  29    2.00    1.20   1
   7   0 -26  297.30    4.90   1
  -7   0  26  291.30    5.70   1
   7   0 -23    0.70    0.70   1
  -7   0  23   -0.10    1.10   1
   7   0 -20   84.60    1.90   1
  -7   0  20   85.10    2.70   1
   7   0 -17   -0.50    0.70   1
  -7   0  17    0.40    1.00   1
   7   0 -14  445.70    6.30   1
  -7   0  14  437.40    7.20   1
   7   0 -11    0.30    0.70   1
  -7   0  11   -0.40    0.90   1
   7   0  -8   13.70    0.90   1
  -7   0   8   12.40    1.10   1
   7   0  -5   -0.10    0.50   1
  -7   0   5    0.10    0.80   1
   7   0  -2  119.90    2.50   1
  -7   0   2  115.00    2.60   1
   7   0   1    1.30    0.70   1
  -7   0  -1    1.30    0.80   1
   7   0   4   82.60    1.90   1
  -7   0  -4   78.20    2.10   1
   7   0   7    0.40    0.80   1
  -7   0  -7   -0.30    0.80   1
   7   0  10  841.80   12.10   1
  -7   0 -10  807.00   12.00   1
   7   0  13   -0.10    0.90   1
  -7   0 -13    1.20    0.70   1
   7   0  16   98.60    2.50   1
  -7   0 -16   97.40    2.40   1
   7   0  19    0.70    0.90   1
  -7   0 -19    0.60    0.90   1
   7   0  22   43.20    1.60   1
  -7   0 -22   44.70    1.60   1
   7   0  25   -0.40    0.90   1
  -7   0 -25    1.20    1.10   1
   7   0  28   40.40    1.60   1
  -7   0 -28   40.00    1.60   1
   7   0  31   -0.30    1.00   1
  -7   0 -31    0.50    1.30   1
   7   0  34  715.90   11.20   1
  -7   0 -34  716.20   11.10   1
   7   0  37    1.80    1.20   1
  -7   0 -37   -1.00    1.30   1
   7   0  40  261.90    5.70   1
  -7   0 -40  260.80    5.30   1
   7   0  43    0.30    1.40   1
  -7   0 -43    0.20    1.30   1
   7   0  46    5.60    1.90   1
  -7   0 -46    2.50    1.80   1
   7   0  49   -0.10    2.00   1
  -7   0 -49    5.40    2.70   1
   7   0  52  160.60    8.70   1
  -7   0 -52  153.40    6.20   1
   7   0  55    3.20    2.70   1
  -7   0 -55    0.80    2.30   1
   7   0  58   67.90    5.10   1
  -7   0 -58   78.40    5.50   1
   8  -7 -54  106.20    5.40   1
  -8   7  54   94.20    5.70   1
   8  -7 -51   39.00    3.70   1
  -8   7  51   40.10    3.90   1
   8  -7 -48  128.50    5.50   1
  -8   7  48  130.60    6.10   1
   8  -7 -45   65.80    3.30   1
  -8   7  45   60.40    3.30   1
   8  -7 -42   21.40    1.90   1
  -8   7  42   20.40    2.00   1
   8  -7 -39   11.60    1.70   1
  -8   7  39   12.60    1.60   1
   8  -7 -36    3.00    1.30   1
  -8   7  36    1.40    1.30   1
   8  -7 -33  256.10    5.20   1
  -8   7  33  263.10    5.60   1
   8  -7 -30  143.30    3.70   1
  -8   7  30  150.10    3.90   1
   8  -7 -27    4.40    1.30   1
  -8   7  27    6.60    1.20   1
   8  -7 -24  572.80    9.20   1
  -8   7  24  591.50    8.70   1
   8  -7 -21  216.70    4.20   1
  -8   7  21  220.20    4.10   1
   8  -7 -18  282.60    5.20   1
  -8   7  18  291.80    5.20   1
   8  -7 -15   17.80    1.10   1
  -8   7  15   17.70    1.10   1
   8  -7 -12   99.40    2.40   1
  -8   7  12  103.00    2.40   1
   8  -7  -9  119.50    2.70   1
  -8   7   9  122.20    2.80   1
   8  -7  -6  112.50    2.80   1
  -8   7   6  124.10    2.70   1
   8  -7  -3    2.10    1.00   1
  -8   7   3    1.00    0.90   1
   8  -7   0  270.30    5.10   1
  -8   7   0  278.00    4.90   1
   8  -7   3  142.00    3.20   1
  -8   7  -3  149.20    3.00   1
   8  -7   6  502.80    8.30   1
  -8   7  -6  508.10    8.40   1
   8  -7   9   56.90    2.10   1
  -8   7  -9   54.60    2.00   1
   8  -7  12  663.00   10.80   1
  -8   7 -12  675.70   11.00   1
   8  -7  15   70.30    2.20   1
  -8   7 -15   70.10    2.20   1
   8  -7  18   45.70    1.90   1
  -8   7 -18   45.10    1.60   1
   8  -7  21   28.30    1.70   1
  -8   7 -21   29.00    1.30   1
   8  -7  24   62.20    2.20   1
  -8   7 -24   66.60    2.10   1
   8  -7  27   30.10    1.80   1
  -8   7 -27   29.50    1.60   1
   8  -7  30   86.20    3.00   1
  -8   7 -30   84.60    2.50   1
   8  -7  33   43.70    2.10   1
  -8   7 -33   48.20    1.90   1
   8  -7  36  278.50    6.70   1
  -8   7 -36  297.10    5.90   1
   8  -7  39   27.40    2.00   1
  -8   7 -39   28.80    1.90   1
   8  -7  42  147.80    4.20   1
  -8   7 -42  155.10    4.30   1
   8  -7  45  136.00    5.50   1
  -8   7 -45  142.70    5.10   1
   8  -7  48   33.00    3.30   1
  -8   7 -48   39.60    3.10   1
   8  -7  51   14.60    2.70   1
  -8   7 -51   12.60    2.50   1
   8  -7  54    2.80    2.60   1
  -8   7 -54    0.30    2.50   1
   8  -6 -58   50.00    8.90   1
  -8   6  58   48.50    3.60   1
   8  -6 -55    6.50    2.90   1
  -8   6  55    6.40    2.80   1
   8  -6 -52  105.60    5.20   1
  -8   6  52  105.80    4.40   1
   8  -6 -49    4.10    2.50   1
  -8   6  49    1.20    1.60   1
   8  -6 -46  876.20   17.40   1
  -8   6  46  870.50   19.40   1
   8  -6 -43    8.50    1.60   1
  -8   6  43    7.20    1.50   1
   8  -6 -40   34.60    1.80   1
  -8   6  40   38.30    2.00   1
   8  -6 -37   27.70    1.70   1
  -8   6  37   26.90    1.70   1
   8  -6 -34  102.80    2.60   1
  -8   6  34  104.70    3.10   1
   8  -6 -31   32.40    1.60   1
  -8   6  31   30.80    1.70   1
   8  -6 -28   30.70    1.20   1
  -8   6  28   30.50    1.70   1
   8  -6 -25   73.10    1.90   1
  -8   6  25   73.40    2.60   1
   8  -6 -22 1796.70   20.10   1
  -8   6  22 1839.00   24.50   1
   8  -6 -19   25.30    1.10   1
  -8   6  19   27.90    1.30   1
   8  -6 -16   59.50    1.50   1
  -8   6  16   70.00    2.30   1
   8  -6 -13   13.50    0.90   1
  -8   6  13   14.90    1.10   1
   8  -6 -10   81.40    1.90   1
  -8   6  10   85.70    2.50   1
   8  -6  -7   19.00    1.00   1
  -8   6   7   18.70    1.30   1
   8  -6  -4  203.00    3.90   1
  -8   6   4  207.60    4.10   1
   8  -6  -1   75.50    2.00   1
  -8   6   1   71.90    2.20   1
   8  -6   2  925.20   12.80   1
  -8   6  -2  964.50   17.80   1
   8  -6   5   -0.50    1.00   1
  -8   6  -5    2.50    0.80   1
   8  -6   8  188.40    3.90   1
  -8   6  -8  187.20    3.20   1
   8  -6  11  176.50    3.60   1
  -8   6 -11  177.20    3.40   1
   8  -6  14  251.40    5.30   1
  -8   6 -14  255.30    4.50   1
   8  -6  17    1.80    1.20   1
  -8   6 -17    2.30    0.90   1
   8  -6  20 1100.20   16.90   1
  -8   6 -20 1135.20   19.10   1
   8  -6  23   74.00    2.30   1
  -8   6 -23   68.70    1.90   1
   8  -6  26  246.90    4.90   1
  -8   6 -26  239.90    4.00   1
   8  -6  29    8.10    1.40   1
  -8   6 -29    8.20    1.10   1
   8  -6  32   50.90    2.20   1
  -8   6 -32   52.90    2.00   1
   8  -6  35    6.60    1.40   1
  -8   6 -35    9.20    1.30   1
   8  -6  38  154.30    4.40   1
  -8   6 -38  151.50    3.60   1
   8  -6  41   21.20    1.80   1
  -8   6 -41   21.30    1.60   1
   8  -6  44 1104.50   20.60   1
  -8   6 -44 1150.10   19.40   1
   8  -6  47   25.10    3.00   1
  -8   6 -47   23.40    2.90   1
   8  -6  50   -0.40    3.20   1
  -8   6 -50    0.50    2.00   1
   8  -6  53   41.30    4.00   1
  -8   6 -53   42.50    3.70   1
   8  -6  56   33.20    3.70   1
  -8   6 -56   39.90    4.00   1
   8  -5 -59    9.70    3.80   1
  -8   5  59    3.80    2.60   1
   8  -5 -56   58.10    4.10   1
  -8   5  56   59.40    3.90   1
   8  -5 -53    2.90    2.20   1
  -8   5  53    1.10    2.10   1
   8  -5 -50    0.60    2.10   1
  -8   5  50    3.90    2.20   1
   8  -5 -47   19.60    2.30   1
  -8   5  47   21.00    1.90   1
   8  -5 -44  407.30    8.30   1
  -8   5  44  408.50    8.10   1
   8  -5 -41    1.20    1.30   1
  -8   5  41    0.80    1.10   1
   8  -5 -38   34.10    1.70   1
  -8   5  38   35.70    1.80   1
   8  -5 -35   12.50    1.20   1
  -8   5  35   10.70    1.20   1
   8  -5 -32    8.70    1.10   1
  -8   5  32    8.80    1.40   1
   8  -5 -29    1.40    0.90   1
  -8   5  29    2.30    1.10   1
   8  -5 -26   41.30    1.50   1
  -8   5  26   40.50    1.70   1
   8  -5 -23    2.30    0.80   1
  -8   5  23    4.90    1.20   1
   8  -5 -20  453.10    5.90   1
  -8   5  20  436.40    7.40   1
   8  -5 -17   33.80    1.20   1
  -8   5  17   31.50    1.40   1
   8  -5 -14   20.80    1.00   1
  -8   5  14   21.70    1.20   1
   8  -5 -11    9.70    1.00   1
  -8   5  11    8.90    0.80   1
   8  -5  -8    0.30    0.70   1
  -8   5   8    0.70    0.70   1
   8  -5  -5   33.40    1.20   1
  -8   5   5   31.40    1.30   1
   8  -5  -2  426.70    6.40   1
  -8   5   2  419.80    6.00   1
   8  -5   1   76.30    2.20   1
  -8   5  -1   78.50    1.60   1
   8  -5   4   33.20    1.50   1
  -8   5  -4   34.50    1.00   1
   8  -5   7   48.00    1.70   1
  -8   5  -7   45.80    1.20   1
   8  -5  10   -0.40    1.00   1
  -8   5 -10    0.30    0.50   1
   8  -5  13   19.60    1.40   1
  -8   5 -13   21.40    1.00   1
   8  -5  16    0.70    1.00   1
  -8   5 -16    0.70    0.70   1
   8  -5  19   29.80    1.60   1
  -8   5 -19   30.60    1.10   1
   8  -5  22  733.90   11.70   1
  -8   5 -22  738.50    9.50   1
   8  -5  25    3.20    1.10   1
  -8   5 -25    4.80    1.00   1
   8  -5  28  104.60    2.90   1
  -8   5 -28  100.90    2.30   1
   8  -5  31   45.20    2.00   1
  -8   5 -31   44.60    1.60   1
   8  -5  34   77.10    2.60   1
  -8   5 -34   71.60    2.10   1
   8  -5  37    1.90    1.10   1
  -8   5 -37    1.10    1.10   1
   8  -5  40    8.60    1.40   1
  -8   5 -40    9.80    1.20   1
   8  -5  43   19.90    2.00   1
  -8   5 -43   23.40    1.60   1
   8  -5  46  297.50    9.50   1
  -8   5 -46  300.30    7.60   1
   8  -5  49    1.70    2.30   1
  -8   5 -49    0.90    1.90   1
   8  -5  52   12.30    4.30   1
  -8   5 -52   11.00    2.20   1
   8  -5  55    7.20    3.00   1
  -8   5 -55   12.00    2.80   1
   8  -5  58   -2.00    2.60   1
  -8   5 -58    2.60    2.70   1
   8  -4 -60    3.60    3.10   1
  -8   4  60    7.70    3.70   1
   8  -4 -57    4.60    2.70   1
  -8   4  57   -3.40    2.60   1
   8  -4 -54  203.60    7.50   1
  -8   4  54  210.50    8.90   1
   8  -4 -51   46.20    3.20   1
  -8   4  51   43.00    3.80   1
   8  -4 -48    0.10    2.00   1
  -8   4  48    1.50    1.80   1
   8  -4 -45    2.30    1.70   1
  -8   4  45    0.50    1.50   1
   8  -4 -42    5.60    1.50   1
  -8   4  42    6.50    1.20   1
   8  -4 -39   59.70    2.20   1
  -8   4  39   62.90    2.00   1
   8  -4 -36  283.00    5.40   1
  -8   4  36  273.70    4.90   1
   8  -4 -33    1.70    1.00   1
  -8   4  33    4.00    1.10   1
   8  -4 -30   27.80    1.20   1
  -8   4  30   31.80    1.50   1
   8  -4 -27  144.00    2.70   1
  -8   4  27  143.30    2.90   1
   8  -4 -24   29.50    1.20   1
  -8   4  24   29.20    1.30   1
   8  -4 -21   27.60    1.10   1
  -8   4  21   27.30    1.30   1
   8  -4 -18  108.60    2.00   1
  -8   4  18  107.80    2.30   1
   8  -4 -15   96.00    1.80   1
  -8   4  15   96.50    2.10   1
   8  -4 -12 1060.60   13.50   1
  -8   4  12 1090.90   13.60   1
   8  -4  -9   98.60    2.10   1
  -8   4   9   98.30    1.90   1
   8  -4  -6   18.70    1.20   1
  -8   4   6   18.50    0.90   1
   8  -4  -3  103.90    2.60   1
  -8   4   3  104.10    2.00   1
   8  -4   0   40.90    1.60   1
  -8   4   0   41.60    1.10   1
   8  -4   3  102.50    2.50   1
  -8   4  -3  106.00    1.80   1
   8  -4   6   16.50    1.30   1
  -8   4  -6   17.60    0.70   1
   8  -4   9   96.10    2.40   1
  -8   4  -9   96.40    1.80   1
   8  -4  12 1071.80   17.30   1
  -8   4 -12 1092.40   14.80   1
   8  -4  15   95.80    2.70   1
  -8   4 -15   99.00    2.30   1
   8  -4  18  107.70    3.00   1
  -8   4 -18  110.60    2.60   1
   8  -4  21   24.30    1.50   1
  -8   4 -21   28.30    1.10   1
   8  -4  24   30.50    1.60   1
  -8   4 -24   29.90    1.20   1
   8  -4  27  151.40    3.50   1
  -8   4 -27  150.10    3.10   1
   8  -4  30   29.50    1.90   1
  -8   4 -30   28.40    1.30   1
   8  -4  33    3.40    1.30   1
  -8   4 -33    5.40    1.30   1
   8  -4  36  280.80    5.80   1
  -8   4 -36  285.60    5.10   1
   8  -4  39   58.10    2.30   1
  -8   4 -39   60.10    2.00   1
   8  -4  42    4.40    1.40   1
  -8   4 -42    5.70    1.30   1
   8  -4  45   -0.50    1.60   1
  -8   4 -45   -0.30    1.60   1
   8  -4  48    0.40    2.20   1
  -8   4 -48   -2.40    2.50   1
   8  -4  51   44.80    3.40   1
  -8   4 -51   44.90    3.30   1
   8  -4  54  214.40    7.50   1
  -8   4 -54  204.20    7.80   1
   8  -4  57   -1.10    2.50   1
  -8   4 -57   -0.90    3.00   1
   8  -4  60    7.90    2.50   1
  -8   4 -60    6.30    3.40   1
   8  -3 -58    3.20    2.70   1
  -8   3  58    0.20    2.60   1
   8  -3 -55    7.50    2.80   1
  -8   3  55    9.30    3.00   1
   8  -3 -52   12.20    2.50   1
  -8   3  52   10.10    2.90   1
   8  -3 -49    1.50    2.30   1
  -8   3  49   -1.80    2.30   1
   8  -3 -46  294.40    7.30   1
  -8   3  46  290.40    7.80   1
   8  -3 -43   21.40    1.70   1
  -8   3  43   23.10    1.70   1
   8  -3 -40    9.10    1.50   1
  -8   3  40   12.60    1.60   1
   8  -3 -37    1.10    1.20   1
  -8   3  37    0.30    1.20   1
   8  -3 -34   69.30    2.30   1
  -8   3  34   72.70    2.10   1
   8  -3 -31   42.20    1.80   1
  -8   3  31   42.80    1.60   1
   8  -3 -28  101.00    2.40   1
  -8   3  28   99.20    2.60   1
   8  -3 -25    4.80    1.10   1
  -8   3  25    2.50    1.00   1
   8  -3 -22  734.10   10.10   1
  -8   3  22  730.00    9.90   1
   8  -3 -19   30.10    1.30   1
  -8   3  19   29.50    1.20   1
   8  -3 -16    0.70    0.80   1
  -8   3  16    1.10    0.90   1
   8  -3 -13   21.20    1.00   1
  -8   3  13   20.90    1.00   1
   8  -3 -10    0.80    0.60   1
  -8   3  10    2.40    0.80   1
   8  -3  -7   45.60    1.50   1
  -8   3   7   49.10    1.40   1
   8  -3  -4   37.40    1.40   1
  -8   3   4   36.60    1.10   1
   8  -3  -1   78.40    2.00   1
  -8   3   1   78.40    1.70   1
   8  -3   2  424.10    6.90   1
  -8   3  -2  427.10    6.40   1
   8  -3   5   34.20    1.60   1
  -8   3  -5   33.40    1.10   1
   8  -3   8    0.50    1.00   1
  -8   3  -8    0.70    0.60   1
   8  -3  11    7.80    1.20   1
  -8   3 -11    7.60    1.20   1
   8  -3  14   18.70    1.40   1
  -8   3 -14   21.20    1.30   1
   8  -3  17   36.70    2.10   1
  -8   3 -17   30.90    1.50   1
   8  -3  20  452.30    8.30   1
  -8   3 -20  458.40    7.10   1
   8  -3  23    3.40    1.20   1
  -8   3 -23    4.50    1.00   1
   8  -3  26   44.10    2.10   1
  -8   3 -26   45.20    1.70   1
   8  -3  29    2.90    1.10   1
  -8   3 -29    1.40    0.90   1
   8  -3  32    8.20    1.40   1
  -8   3 -32    7.40    1.10   1
   8  -3  35   14.80    1.50   1
  -8   3 -35   13.80    1.30   1
   8  -3  38   35.50    1.80   1
  -8   3 -38   35.50    1.80   1
   8  -3  41    2.70    1.50   1
  -8   3 -41   -0.10    1.40   1
   8  -3  44  395.40    9.00   1
  -8   3 -44  409.70    8.40   1
   8  -3  47   14.90    2.40   1
  -8   3 -47   16.00    2.40   1
   8  -3  50    0.20    2.20   1
  -8   3 -50    4.80    2.70   1
   8  -3  53    2.30    2.10   1
  -8   3 -53    9.60    2.80   1
   8  -3  56   53.20    3.60   1
  -8   3 -56   51.20    3.90   1
   8  -3  59    6.80    2.50   1
  -8   3 -59    7.30    5.20   1
   8  -2 -56   32.00    3.40   1
  -8   2  56   38.30    4.20   1
   8  -2 -53   37.50    3.20   1
  -8   2  53   34.50    3.70   1
   8  -2 -50    4.00    2.20   1
  -8   2  50    3.20    2.90   1
   8  -2 -47   20.60    2.70   1
  -8   2  47   24.00    2.80   1
   8  -2 -44 1109.40   19.20   1
  -8   2  44 1088.00   20.50   1
   8  -2 -41   21.80    1.80   1
  -8   2  41   20.00    1.80   1
   8  -2 -38  151.90    3.60   1
  -8   2  38  145.10    3.90   1
   8  -2 -35    6.00    1.40   1
  -8   2  35    5.90    1.20   1
   8  -2 -32   44.40    1.90   1
  -8   2  32   46.40    1.90   1
   8  -2 -29    9.50    1.10   1
  -8   2  29    9.10    1.30   1
   8  -2 -26  239.30    3.80   1
  -8   2  26  238.10    4.10   1
   8  -2 -23   67.70    1.70   1
  -8   2  23   65.50    1.80   1
   8  -2 -20 1130.40   13.90   1
  -8   2  20 1131.10   14.70   1
   8  -2 -17    0.80    0.70   1
  -8   2  17    2.90    1.00   1
   8  -2 -14  259.20    4.20   1
  -8   2  14  256.00    4.50   1
   8  -2 -11  179.00    3.30   1
  -8   2  11  179.10    3.60   1
   8  -2  -8  195.20    3.60   1
  -8   2   8  192.10    3.60   1
   8  -2  -5    1.20    0.60   1
  -8   2   5    2.10    0.80   1
   8  -2  -2  981.80   12.70   1
  -8   2   2  933.00   16.90   1
   8  -2   1   75.00    2.20   1
  -8   2  -1   76.20    2.60   1
   8  -2   4  206.00    3.40   1
  -8   2  -4  201.90    3.80   1
   8  -2   7   20.60    1.20   1
  -8   2  -7   22.00    1.10   1
   8  -2  10   82.00    2.10   1
  -8   2 -10   82.20    2.20   1
   8  -2  13   13.30    1.10   1
  -8   2 -13   13.50    1.60   1
   8  -2  16   61.60    1.90   1
  -8   2 -16   65.20    2.90   1
   8  -2  19   26.30    1.40   1
  -8   2 -19   26.20    1.30   1
   8  -2  22 1757.90   25.80   1
  -8   2 -22 1774.50   23.80   1
   8  -2  25   77.60    2.50   1
  -8   2 -25   74.00    2.20   1
   8  -2  28   33.20    1.80   1
  -8   2 -28   29.20    1.40   1
   8  -2  31   30.60    1.70   1
  -8   2 -31   33.20    1.60   1
   8  -2  34  103.50    2.80   1
  -8   2 -34  105.50    2.70   1
   8  -2  37   27.70    1.60   1
  -8   2 -37   27.40    1.60   1
   8  -2  40   35.60    1.90   1
  -8   2 -40   36.60    1.90   1
   8  -2  43    6.00    1.60   1
  -8   2 -43    8.80    1.80   1
   8  -2  46  847.00   19.30   1
  -8   2 -46  915.60   23.10   1
   8  -2  49    2.10    2.20   1
  -8   2 -49    6.50    2.90   1
   8  -2  52  102.60    5.30   1
  -8   2 -52  102.10    5.80   1
   8  -2  55    5.10    2.40   1
  -8   2 -55    6.20    3.30   1
   8  -2  58   42.20    3.80   1
  -8   2 -58   52.00    5.50   1
   8  -1 -54    0.70    3.20   1
  -8   1  54    3.20    3.00   1
   8  -1 -51   12.90    3.80   1
  -8   1  51    6.40    3.10   1
   8  -1 -48   38.30    3.90   1
  -8   1  48   35.30    3.60   1
   8  -1 -45  150.00    5.90   1
  -8   1  45  139.90    5.50   1
   8  -1 -42  148.20    4.30   1
  -8   1  42  153.10    4.70   1
   8  -1 -39   28.80    2.00   1
  -8   1  39   25.80    1.90   1
   8  -1 -36  292.50    5.40   1
  -8   1  36  281.10    6.20   1
   8  -1 -33   43.70    1.80   1
  -8   1  33   40.20    2.20   1
   8  -1 -30   90.00    2.40   1
  -8   1  30   86.10    2.80   1
   8  -1 -27   31.40    1.40   1
  -8   1  27   33.40    1.80   1
   8  -1 -24   64.00    1.80   1
  -8   1  24   64.10    2.10   1
   8  -1 -21   31.20    1.20   1
  -8   1  21   27.20    1.50   1
   8  -1 -18   44.50    1.40   1
  -8   1  18   43.30    1.80   1
   8  -1 -15   74.20    1.90   1
  -8   1  15   72.00    2.20   1
   8  -1 -12  687.60    9.50   1
  -8   1  12  676.30   10.90   1
   8  -1  -9   57.20    1.90   1
  -8   1   9   54.10    2.20   1
   8  -1  -6  520.00    8.80   1
  -8   1   6  503.80    8.40   1
   8  -1  -3  143.20    3.40   1
  -8   1   3  145.80    3.20   1
   8  -1   0  284.60    4.90   1
  -8   1   0  278.60    5.10   1
   8  -1   3    0.20    0.90   1
  -8   1  -3    0.90    1.00   1
   8  -1   6  125.20    2.60   1
  -8   1  -6  116.90    3.10   1
   8  -1   9  124.00    2.70   1
  -8   1  -9  117.60    3.20   1
   8  -1  12  105.20    2.40   1
  -8   1 -12  100.50    2.80   1
   8  -1  15   16.60    1.10   1
  -8   1 -15   18.30    1.60   1
   8  -1  18  290.00    5.20   1
  -8   1 -18  284.70    6.00   1
   8  -1  21  215.30    4.20   1
  -8   1 -21  211.50    4.40   1
   8  -1  24  575.20    9.10   1
  -8   1 -24  578.70    8.70   1
   8  -1  27    7.10    1.40   1
  -8   1 -27    6.30    1.40   1
   8  -1  30  152.90    3.80   1
  -8   1 -30  146.10    3.40   1
   8  -1  33  263.80    5.50   1
  -8   1 -33  260.80    5.20   1
   8  -1  36   -1.80    1.30   1
  -8   1 -36    1.00    1.30   1
   8  -1  39   12.40    1.60   1
  -8   1 -39   10.00    1.70   1
   8  -1  42   17.70    1.70   1
  -8   1 -42   22.10    1.80   1
   8  -1  45   67.50    3.60   1
  -8   1 -45   65.10    3.40   1
   8  -1  48  129.20    6.30   1
  -8   1 -48  126.20    6.20   1
   8  -1  51   38.40    3.50   1
  -8   1 -51   43.90    4.00   1
   8  -1  54  103.70    6.20   1
  -8   1 -54   96.30    6.10   1
   8   0 -52  109.40    6.50   1
  -8   0  52  117.70    8.60   1
   8   0 -49    4.30    3.60   1
  -8   0  49   -2.80    3.30   1
   8   0 -46   68.60    5.40   1
  -8   0  46   76.90    5.00   1
   8   0 -43    1.20    1.70   1
  -8   0  43   -1.10    2.10   1
   8   0 -40  298.20    7.60   1
  -8   0  40  293.00    6.90   1
   8   0 -37   -0.80    1.80   1
  -8   0  37    1.00    1.70   1
   8   0 -34  521.20    9.20   1
  -8   0  34  514.90   12.60   1
   8   0 -31    3.50    1.40   1
  -8   0  31    1.10    1.40   1
   8   0 -28  619.80   11.00   1
  -8   0  28  612.00   11.00   1
   8   0 -25    0.40    1.20   1
  -8   0  25    0.90    1.20   1
   8   0 -22   69.80    2.10   1
  -8   0  22   69.30    2.40   1
   8   0 -19   -0.40    1.10   1
  -8   0  19    1.50    1.20   1
   8   0 -16  548.90    9.00   1
  -8   0  16  534.40    9.30   1
   8   0 -13    0.60    1.00   1
  -8   0  13   -0.30    1.10   1
   8   0 -10  563.20    9.20   1
  -8   0  10  537.10    9.20   1
   8   0  -7    0.10    1.40   1
  -8   0   7    2.10    1.20   1
   8   0  -4 1060.50   18.00   1
  -8   0   4 1049.20   16.20   1
   8   0  -1    0.60    1.10   1
  -8   0   1    0.70    0.90   1
   8   0   2   29.60    1.70   1
  -8   0  -2   31.70    1.50   1
   8   0   5   -0.30    1.10   1
  -8   0  -5    0.90    1.00   1
   8   0   8 1441.10   18.90   1
  -8   0  -8 1403.40   23.10   1
   8   0  11    0.90    1.00   1
  -8   0 -11    0.60    1.20   1
   8   0  14    2.70    1.20   1
  -8   0 -14    1.90    1.60   1
   8   0  17   -0.30    1.00   1
  -8   0 -17    0.00    1.20   1
   8   0  20  378.70    6.60   1
  -8   0 -20  364.50    7.90   1
   8   0  23    0.80    1.10   1
  -8   0 -23   -0.90    1.20   1
   8   0  26  105.50    2.70   1
  -8   0 -26  102.60    2.70   1
   8   0  29   -0.40    1.10   1
  -8   0 -29    0.50    1.30   1
   8   0  32 1532.90   24.00   1
  -8   0 -32 1539.80   22.60   1
   8   0  35   -0.50    1.30   1
  -8   0 -35   -0.60    1.50   1
   8   0  38  377.60    8.30   1
  -8   0 -38  377.70    7.50   1
   8   0  41    1.70    1.60   1
  -8   0 -41    0.10    1.70   1
   8   0  44   16.70    2.40   1
  -8   0 -44   12.70    2.20   1
   8   0  47    1.80    2.70   1
  -8   0 -47   -0.10    2.40   1
   8   0  50  283.10   11.80   1
  -8   0 -50  302.70   10.00   1
   8   0  53    0.20    2.80   1
  -8   0 -53   -0.80    4.00   1
   9  -8 -49   64.10    9.30   1
  -9   8  49   69.30    5.30   1
   9  -8 -46   24.70    3.70   1
  -9   8  46   24.20    3.20   1
   9  -8 -43    2.70    2.10   1
  -9   8  43    4.50    2.80   1
   9  -8 -40   13.30    2.50   1
  -9   8  40   14.80    2.10   1
   9  -8 -37   43.20    2.60   1
  -9   8  37   44.70    2.70   1
   9  -8 -34  492.30    9.00   1
  -9   8  34  494.90   10.90   1
   9  -8 -31   19.90    1.90   1
  -9   8  31   24.50    2.10   1
   9  -8 -28   17.30    1.80   1
  -9   8  28   18.10    1.90   1
   9  -8 -25   85.00    2.80   1
  -9   8  25   81.10    3.00   1
   9  -8 -22   57.60    2.50   1
  -9   8  22   61.10    2.40   1
   9  -8 -19   22.30    2.00   1
  -9   8  19   19.40    1.90   1
   9  -8 -16   -1.50    1.70   1
  -9   8  16    1.60    1.40   1
   9  -8 -13   72.50    2.50   1
  -9   8  13   75.80    2.30   1
   9  -8 -10  157.10    3.90   1
  -9   8  10  162.50    3.60   1
   9  -8  -7   63.90    2.40   1
  -9   8   7   71.10    2.60   1
   9  -8  -4   -0.30    1.10   1
  -9   8   4    0.80    1.20   1
   9  -8  -1    0.20    1.10   1
  -9   8   1    2.40    1.30   1
   9  -8   2   18.30    1.50   1
  -9   8  -2   16.40    1.70   1
   9  -8   5   95.60    3.30   1
  -9   8  -5  101.70    3.30   1
   9  -8   8   55.00    2.40   1
  -9   8  -8   61.10    2.40   1
   9  -8  11    1.70    1.30   1
  -9   8 -11    4.80    1.50   1
   9  -8  14   99.40    2.90   1
  -9   8 -14  100.20    2.70   1
   9  -8  17  118.80    3.40   1
  -9   8 -17  116.50    2.90   1
   9  -8  20   34.30    2.20   1
  -9   8 -20   35.90    1.60   1
   9  -8  23   17.10    1.70   1
  -9   8 -23   16.10    1.70   1
   9  -8  26    6.20    1.60   1
  -9   8 -26    8.10    1.40   1
   9  -8  29   95.00    3.30   1
  -9   8 -29  104.70    3.10   1
   9  -8  32  161.60    4.50   1
  -9   8 -32  165.00    4.50   1
   9  -8  35    0.40    1.50   1
  -9   8 -35    3.90    1.50   1
   9  -8  38    0.80    1.60   1
  -9   8 -38    1.40    1.70   1
   9  -8  41   56.20    3.30   1
  -9   8 -41   59.00    3.40   1
   9  -8  44   20.40    2.90   1
  -9   8 -44   12.70    3.10   1
   9  -8  47   15.20    3.30   1
  -9   8 -47    9.10    3.80   1
   9  -7 -50   74.60    4.90   1
  -9   7  50   64.80    3.70   1
   9  -7 -47  110.20    5.80   1
  -9   7  47  118.30    5.40   1
   9  -7 -44  280.50    9.30   1
  -9   7  44  268.00    8.10   1
   9  -7 -41    2.60    1.80   1
  -9   7  41    0.90    1.60   1
   9  -7 -38   12.10    2.00   1
  -9   7  38   11.30    1.70   1
   9  -7 -35  238.90    5.80   1
  -9   7  35  251.70    7.00   1
   9  -7 -32   41.70    2.40   1
  -9   7  32   46.20    2.40   1
   9  -7 -29    9.90    1.70   1
  -9   7  29    8.40    1.60   1
   9  -7 -26   29.50    1.90   1
  -9   7  26   28.40    1.90   1
   9  -7 -23   89.00    3.00   1
  -9   7  23   84.80    2.80   1
   9  -7 -20  287.10    5.10   1
  -9   7  20  294.50    6.10   1
   9  -7 -17   11.20    1.40   1
  -9   7  17   17.40    1.70   1
   9  -7 -14   70.20    2.30   1
  -9   7  14   76.20    2.60   1
   9  -7 -11  102.40    2.70   1
  -9   7  11  108.20    2.60   1
   9  -7  -8   37.20    1.60   1
  -9   7   8   37.80    1.60   1
   9  -7  -5   85.90    2.40   1
  -9   7   5   89.60    2.30   1
   9  -7  -2   33.60    1.80   1
  -9   7   2   31.30    1.50   1
   9  -7   1  305.90    5.90   1
  -9   7  -1  309.70    5.60   1
   9  -7   4   85.50    2.60   1
  -9   7  -4   81.50    2.50   1
   9  -7   7  212.60    4.50   1
  -9   7  -7  220.30    4.50   1
   9  -7  10  247.20    5.10   1
  -9   7 -10  243.70    5.10   1
   9  -7  13  223.20    4.80   1
  -9   7 -13  221.30    4.40   1
   9  -7  16  101.90    3.20   1
  -9   7 -16  105.40    2.40   1
   9  -7  19  194.40    4.50   1
  -9   7 -19  205.10    4.50   1
   9  -7  22  244.00    5.30   1
  -9   7 -22  242.20    5.10   1
   9  -7  25   34.70    2.00   1
  -9   7 -25   31.80    1.70   1
   9  -7  28   41.10    2.30   1
  -9   7 -28   37.20    1.90   1
   9  -7  31  153.80    4.20   1
  -9   7 -31  150.20    3.80   1
   9  -7  34   60.20    2.70   1
  -9   7 -34   58.30    2.50   1
   9  -7  37   16.90    2.10   1
  -9   7 -37   14.50    1.60   1
   9  -7  40   64.60    2.90   1
  -9   7 -40   68.10    2.90   1
   9  -7  43  214.50    6.90   1
  -9   7 -43  222.50    7.10   1
   9  -7  46  175.10    8.10   1
  -9   7 -46  174.60    8.20   1
   9  -7  49    2.10    2.90   1
  -9   7 -49    0.60    2.90   1
   9  -7  52   10.80    3.20   1
  -9   7 -52    9.80    4.20   1
   9  -6 -51    4.60    2.80   1
  -9   6  51    7.70    2.50   1
   9  -6 -48    0.70    3.10   1
  -9   6  48    0.70    2.40   1
   9  -6 -45  154.40    6.00   1
  -9   6  45  151.10    4.90   1
   9  -6 -42   85.80    3.70   1
  -9   6  42   85.20    2.80   1
   9  -6 -39   69.80    2.80   1
  -9   6  39   69.00    2.50   1
   9  -6 -36  101.50    3.30   1
  -9   6  36  102.10    3.00   1
   9  -6 -33   70.20    2.70   1
  -9   6  33   69.50    2.40   1
   9  -6 -30   20.30    1.60   1
  -9   6  30   21.70    1.60   1
   9  -6 -27   81.40    2.50   1
  -9   6  27   81.80    2.30   1
   9  -6 -24  140.80    3.60   1
  -9   6  24  135.90    3.40   1
   9  -6 -21   40.40    1.70   1
  -9   6  21   44.60    1.90   1
   9  -6 -18    8.90    1.20   1
  -9   6  18   10.60    1.20   1
   9  -6 -15  113.70    2.80   1
  -9   6  15  116.20    2.90   1
   9  -6 -12  294.20    5.30   1
  -9   6  12  313.40    5.90   1
   9  -6  -9   21.70    1.40   1
  -9   6   9   25.60    1.30   1
   9  -6  -6  211.30    4.40   1
  -9   6   6  210.10    3.70   1
   9  -6  -3  156.90    3.70   1
  -9   6   3  161.40    3.10   1
   9  -6   0  406.00    7.40   1
  -9   6   0  430.20    6.40   1
   9  -6   3    7.30    1.30   1
  -9   6  -3    9.10    1.10   1
   9  -6   6    2.00    1.10   1
  -9   6  -6    1.50    1.00   1
   9  -6   9  200.30    4.30   1
  -9   6  -9  200.20    3.90   1
   9  -6  12   86.50    2.60   1
  -9   6 -12   91.50    2.40   1
   9  -6  15    1.10    1.00   1
  -9   6 -15    3.20    1.10   1
   9  -6  18   43.10    1.90   1
  -9   6 -18   50.80    2.50   1
   9  -6  21  141.20    3.50   1
  -9   6 -21  139.00    3.50   1
   9  -6  24  505.90    9.00   1
  -9   6 -24  505.20    8.50   1
   9  -6  27    0.30    1.30   1
  -9   6 -27    0.60    1.20   1
   9  -6  30   16.90    1.70   1
  -9   6 -30   17.30    1.70   1
   9  -6  33  194.90    4.80   1
  -9   6 -33  201.00    5.50   1
   9  -6  36   -0.70    1.60   1
  -9   6 -36    1.10    1.60   1
   9  -6  39   26.00    2.10   1
  -9   6 -39   25.50    2.10   1
   9  -6  42    3.30    1.90   1
  -9   6 -42    5.10    1.90   1
   9  -6  45   95.30    6.70   1
  -9   6 -45   86.40    5.50   1
   9  -6  48   45.70    4.20   1
  -9   6 -48   47.20    4.20   1
   9  -6  51   50.50    4.40   1
  -9   6 -51   62.20    5.20   1
   9  -5 -52   20.00    3.70   1
  -9   5  52   16.40    3.70   1
   9  -5 -49  211.80    7.70   1
  -9   5  49  214.00    7.80   1
   9  -5 -46    4.50    2.50   1
  -9   5  46    4.00    2.50   1
   9  -5 -43  115.60    4.40   1
  -9   5  43  110.20    4.30   1
   9  -5 -40   11.50    1.70   1
  -9   5  40   10.70    1.40   1
   9  -5 -37  336.80    6.70   1
  -9   5  37  341.90    6.70   1
   9  -5 -34  581.90   10.10   1
  -9   5  34  583.20    9.40   1
   9  -5 -31  126.80    3.40   1
  -9   5  31  129.70    3.10   1
   9  -5 -28    7.70    1.20   1
  -9   5  28    5.60    1.20   1
   9  -5 -25  231.50    4.30   1
  -9   5  25  227.90    4.70   1
   9  -5 -22   51.50    1.80   1
  -9   5  22   51.10    2.00   1
   9  -5 -19  269.20    4.50   1
  -9   5  19  268.60    5.00   1
   9  -5 -16    1.80    0.90   1
  -9   5  16    3.10    1.10   1
   9  -5 -13   27.90    1.40   1
  -9   5  13   30.00    1.60   1
   9  -5 -10  649.70    9.40   1
  -9   5  10  659.50   10.10   1
   9  -5  -7  441.60    6.60   1
  -9   5   7  448.30    7.10   1
   9  -5  -4   55.80    2.20   1
  -9   5   4   53.60    1.60   1
   9  -5  -1    8.60    1.40   1
  -9   5   1    9.70    1.10   1
   9  -5   2   31.20    1.70   1
  -9   5  -2   31.20    1.10   1
   9  -5   5  401.30    7.30   1
  -9   5  -5  413.60    7.20   1
   9  -5   8  269.80    5.30   1
  -9   5  -8  267.90    4.80   1
   9  -5  11   47.30    2.50   1
  -9   5 -11   44.00    1.70   1
   9  -5  14  210.80    4.60   1
  -9   5 -14  216.40    4.40   1
   9  -5  17  698.00   11.80   1
  -9   5 -17  710.30   13.10   1
   9  -5  20    0.30    1.20   1
  -9   5 -20    1.90    1.30   1
   9  -5  23   53.00    2.20   1
  -9   5 -23   51.10    2.10   1
   9  -5  26   50.20    2.30   1
  -9   5 -26   51.80    2.00   1
   9  -5  29  606.90   12.10   1
  -9   5 -29  606.00   10.00   1
   9  -5  32  653.10   11.70   1
  -9   5 -32  657.20   11.90   1
   9  -5  35  187.30    5.30   1
  -9   5 -35  184.50    4.20   1
   9  -5  38    2.50    1.50   1
  -9   5 -38    1.60    1.70   1
   9  -5  41  339.70    7.60   1
  -9   5 -41  344.40    7.70   1
   9  -5  44    4.50    1.80   1
  -9   5 -44    3.40    1.80   1
   9  -5  47   93.20    5.30   1
  -9   5 -47   80.30    5.50   1
   9  -5  50    4.20    2.90   1
  -9   5 -50    9.20    3.90   1
   9  -5  53  122.90    6.80   1
  -9   5 -53  133.00    7.10   1
   9  -4 -53  137.00    7.20   1
  -9   4  53  136.80    7.20   1
   9  -4 -50    8.20    2.90   1
  -9   4  50    8.60    3.10   1
   9  -4 -47   89.50    4.50   1
  -9   4  47   83.20    5.10   1
   9  -4 -44    2.20    1.90   1
  -9   4  44    1.60    2.10   1
   9  -4 -41  329.90    6.70   1
  -9   4  41  323.60    6.80   1
   9  -4 -38    2.70    1.70   1
  -9   4  38    2.90    1.30   1
   9  -4 -35  185.70    4.20   1
  -9   4  35  179.30    4.20   1
   9  -4 -32  663.60   10.90   1
  -9   4  32  648.70   10.00   1
   9  -4 -29  614.60    9.30   1
  -9   4  29  601.30    9.30   1
   9  -4 -26   45.00    1.80   1
  -9   4  26   51.20    1.90   1
   9  -4 -23   48.40    1.80   1
  -9   4  23   52.10    1.80   1
   9  -4 -20    1.40    1.00   1
  -9   4  20   -0.40    1.00   1
   9  -4 -17  704.60   10.30   1
  -9   4  17  696.10   10.80   1
   9  -4 -14  215.30    3.60   1
  -9   4  14  220.90    4.20   1
   9  -4 -11   46.50    1.70   1
  -9   4  11   44.60    1.90   1
   9  -4  -8  272.60    4.90   1
  -9   4   8  273.30    4.80   1
   9  -4  -5  399.40    6.60   1
  -9   4   5  398.40    6.60   1
   9  -4  -2   29.90    1.50   1
  -9   4   2   32.10    1.20   1
   9  -4   1   10.80    1.30   1
  -9   4  -1    9.90    0.90   1
   9  -4   4   49.90    1.90   1
  -9   4  -4   50.60    1.90   1
   9  -4   7  432.20    7.80   1
  -9   4  -7  438.50    8.10   1
   9  -4  10  661.50   12.00   1
  -9   4 -10  654.60   10.90   1
   9  -4  13   26.70    1.70   1
  -9   4 -13   23.60    1.50   1
   9  -4  16    2.20    1.20   1
  -9   4 -16    4.30    1.20   1
   9  -4  19  275.10    5.60   1
  -9   4 -19  270.30    5.40   1
   9  -4  22   50.70    2.20   1
  -9   4 -22   51.00    2.00   1
   9  -4  25  231.70    5.10   1
  -9   4 -25  237.30    4.70   1
   9  -4  28    3.80    1.30   1
  -9   4 -28    5.10    1.30   1
   9  -4  31  137.10    3.70   1
  -9   4 -31  137.40    3.40   1
   9  -4  34  607.40   11.00   1
  -9   4 -34  612.40   10.40   1
   9  -4  37  343.80    7.20   1
  -9   4 -37  349.80    6.70   1
   9  -4  40   12.20    1.90   1
  -9   4 -40   12.30    1.70   1
   9  -4  43  114.80    3.90   1
  -9   4 -43  113.50    4.40   1
   9  -4  46    0.40    2.40   1
  -9   4 -46    1.60    2.60   1
   9  -4  49  216.30    7.70   1
  -9   4 -49  223.50    8.20   1
   9  -4  52   19.70    2.80   1
  -9   4 -52   12.50    2.80   1
   9  -3 -51   57.30    4.10   1
  -9   3  51   53.70    4.60   1
   9  -3 -48   52.30    3.50   1
  -9   3  48   52.00    4.00   1
   9  -3 -45   96.00    4.20   1
  -9   3  45   95.20    4.50   1
   9  -3 -42    3.90    1.60   1
  -9   3  42    4.10    1.90   1
   9  -3 -39   23.90    1.80   1
  -9   3  39   21.50    1.90   1
   9  -3 -36    2.00    1.60   1
  -9   3  36    0.30    1.60   1
   9  -3 -33  193.70    4.40   1
  -9   3  33  198.10    5.40   1
   9  -3 -30   18.30    1.40   1
  -9   3  30   17.70    1.70   1
   9  -3 -27    2.20    1.20   1
  -9   3  27    0.80    1.30   1
   9  -3 -24  497.50    7.90   1
  -9   3  24  486.90    8.90   1
   9  -3 -21  140.60    3.10   1
  -9   3  21  140.20    3.30   1
   9  -3 -18   48.20    1.70   1
  -9   3  18   50.70    1.70   1
   9  -3 -15    0.20    1.00   1
  -9   3  15    1.60    0.90   1
   9  -3 -12   92.20    2.30   1
  -9   3  12   90.10    2.40   1
   9  -3  -9  201.00    3.70   1
  -9   3   9  202.10    4.30   1
   9  -3  -6   -1.50    1.00   1
  -9   3   6    0.50    1.20   1
   9  -3  -3    9.70    1.30   1
  -9   3   3    8.40    1.20   1
   9  -3   0  422.60    7.00   1
  -9   3   0  421.10    7.80   1
   9  -3   3  156.20    3.10   1
  -9   3  -3  153.80    4.30   1
   9  -3   6  212.80    4.10   1
  -9   3  -6  220.90    5.60   1
   9  -3   9   24.50    1.40   1
  -9   3  -9   24.00    1.70   1
   9  -3  12  310.80    6.00   1
  -9   3 -12  306.30    6.50   1
   9  -3  15  120.80    2.90   1
  -9   3 -15  111.50    3.10   1
   9  -3  18    8.50    1.30   1
  -9   3 -18   10.70    1.20   1
   9  -3  21   39.50    2.10   1
  -9   3 -21   39.10    1.70   1
   9  -3  24  140.20    3.40   1
  -9   3 -24  139.90    2.90   1
   9  -3  27   80.90    2.50   1
  -9   3 -27   83.40    2.40   1
   9  -3  30   24.60    1.60   1
  -9   3 -30   22.70    1.60   1
   9  -3  33   75.30    2.70   1
  -9   3 -33   70.20    2.40   1
   9  -3  36  100.80    3.00   1
  -9   3 -36  100.70    3.00   1
   9  -3  39   71.70    2.60   1
  -9   3 -39   71.10    2.80   1
   9  -3  42   86.20    3.40   1
  -9   3 -42   89.10    3.60   1
   9  -3  45  144.80    5.90   1
  -9   3 -45  146.70    5.10   1
   9  -3  48   -4.70    2.70   1
  -9   3 -48    1.20    2.40   1
   9  -3  51    6.10    2.60   1
  -9   3 -51    8.50    3.80   1
   9  -2 -52   -0.70    5.50   1
  -9   2  52    5.30    3.30   1
   9  -2 -49   -0.90    3.00   1
  -9   2  49   -1.70    2.80   1
   9  -2 -46  172.70    7.80   1
  -9   2  46  163.30    7.80   1
   9  -2 -43  205.50    6.70   1
  -9   2  43  193.60    8.60   1
   9  -2 -40   62.60    2.90   1
  -9   2  40   58.50    2.80   1
   9  -2 -37   12.20    1.90   1
  -9   2  37   11.40    1.90   1
   9  -2 -34   53.50    2.60   1
  -9   2  34   54.20    2.40   1
   9  -2 -31  151.40    4.10   1
  -9   2  31  150.70    4.00   1
   9  -2 -28   39.20    1.90   1
  -9   2  28   37.40    2.00   1
   9  -2 -25   32.00    1.70   1
  -9   2  25   27.50    1.60   1
   9  -2 -22  234.70    4.90   1
  -9   2  22  233.90    4.80   1
   9  -2 -19  195.30    4.60   1
  -9   2  19  199.00    4.50   1
   9  -2 -16  103.50    2.90   1
  -9   2  16  109.10    3.00   1
   9  -2 -13  235.50    6.10   1
  -9   2  13  228.00    4.80   1
   9  -2 -10  244.30    5.20   1
  -9   2  10  243.30    5.00   1
   9  -2  -7  212.10    4.70   1
  -9   2   7  213.70    4.50   1
   9  -2  -4   84.10    2.40   1
  -9   2   4   82.00    2.30   1
   9  -2  -1  309.90    6.10   1
  -9   2   1  304.90    5.70   1
   9  -2   2   33.30    1.70   1
  -9   2  -2   34.90    1.80   1
   9  -2   5   90.50    2.30   1
  -9   2  -5   87.50    3.20   1
   9  -2   8   41.70    1.70   1
  -9   2  -8   41.00    2.50   1
   9  -2  11  112.90    2.60   1
  -9   2 -11  106.40    3.70   1
   9  -2  14   75.80    2.20   1
  -9   2 -14   68.30    3.00   1
   9  -2  17   13.60    1.30   1
  -9   2 -17   12.30    1.60   1
   9  -2  20  295.20    5.50   1
  -9   2 -20  290.90    5.90   1
   9  -2  23   84.80    2.60   1
  -9   2 -23   86.60    2.60   1
   9  -2  26   31.80    1.90   1
  -9   2 -26   31.90    1.80   1
   9  -2  29    7.40    1.40   1
  -9   2 -29    7.10    1.60   1
   9  -2  32   43.30    2.30   1
  -9   2 -32   46.10    2.20   1
   9  -2  35  242.50    5.40   1
  -9   2 -35  228.10    5.50   1
   9  -2  38   14.90    1.60   1
  -9   2 -38   12.40    1.60   1
   9  -2  41    2.00    1.50   1
  -9   2 -41    2.40    1.80   1
   9  -2  44  269.70    8.90   1
  -9   2 -44  289.20    9.40   1
   9  -2  47  112.80    6.30   1
  -9   2 -47  121.50    6.20   1
   9  -2  50   77.50    5.20   1
  -9   2 -50   69.30    5.00   1
   9  -1 -47    8.30    3.50   1
  -9   1  47   13.70    3.50   1
   9  -1 -44   18.90    2.80   1
  -9   1  44   16.20    3.30   1
   9  -1 -41   61.20    3.40   1
  -9   1  41   58.40    3.80   1
   9  -1 -38    1.00    1.60   1
  -9   1  38   -0.40    1.60   1
   9  -1 -35    0.20    1.60   1
  -9   1  35    1.30    1.60   1
   9  -1 -32  171.80    4.80   1
  -9   1  32  166.60    4.60   1
   9  -1 -29   99.80    3.30   1
  -9   1  29   95.80    3.20   1
   9  -1 -26    9.60    1.70   1
  -9   1  26    7.70    1.40   1
   9  -1 -23   14.60    1.70   1
  -9   1  23   16.40    1.70   1
   9  -1 -20   38.00    2.00   1
  -9   1  20   33.80    2.00   1
   9  -1 -17  109.50    3.20   1
  -9   1  17  119.70    3.40   1
   9  -1 -14  100.60    3.10   1
  -9   1  14  105.40    3.00   1
   9  -1 -11    3.20    1.40   1
  -9   1  11    3.60    1.20   1
   9  -1  -8   65.30    2.50   1
  -9   1   8   59.90    2.90   1
   9  -1  -5  101.50    3.10   1
  -9   1   5   99.90    2.90   1
   9  -1  -2   18.60    1.80   1
  -9   1   2   20.60    1.70   1
   9  -1   1    4.00    1.40   1
  -9   1  -1    1.90    1.40   1
   9  -1   4    0.40    1.40   1
  -9   1  -4    2.20    1.40   1
   9  -1   7   68.90    2.50   1
  -9   1  -7   64.30    3.20   1
   9  -1  10  161.90    3.50   1
  -9   1 -10  157.90    4.90   1
   9  -1  13   75.60    2.60   1
  -9   1 -13   76.80    3.40   1
   9  -1  16    2.90    1.40   1
  -9   1 -16    1.50    1.50   1
   9  -1  19   22.90    1.60   1
  -9   1 -19   19.90    1.90   1
   9  -1  22   59.90    2.20   1
  -9   1 -22   59.70    2.30   1
   9  -1  25   85.20    2.60   1
  -9   1 -25   81.20    2.60   1
   9  -1  28   22.40    1.80   1
  -9   1 -28   21.50    2.00   1
   9  -1  31   20.70    1.70   1
  -9   1 -31   21.70    1.90   1
   9  -1  34  472.40    9.00   1
  -9   1 -34  475.60    9.20   1
   9  -1  37   48.50    2.60   1
  -9   1 -37   43.20    2.50   1
   9  -1  40   11.00    2.00   1
  -9   1 -40   12.10    1.80   1
   9  -1  43    1.80    2.30   1
  -9   1 -43    0.40    2.60   1
   9  -1  46   15.60    3.20   1
  -9   1 -46   24.40    3.80   1
   9  -1  49   70.10    5.00   1
  -9   1 -49   77.60    7.00   1
   9   0 -45    2.30    3.00   1
  -9   0  45    6.80    3.60   1
   9   0 -42    6.30    2.60   1
  -9   0  42    0.50    2.50   1
   9   0 -39    1.30    2.00   1
  -9   0  39    0.70    2.00   1
   9   0 -36   10.50    2.10   1
  -9   0  36   12.20    2.10   1
   9   0 -33    1.20    2.00   1
  -9   0  33   -0.20    1.70   1
   9   0 -30    0.20    1.70   1
  -9   0  30   -0.50    1.60   1
   9   0 -27   -1.70    2.00   1
  -9   0  27    1.10    1.90   1
   9   0 -24  153.90    4.30   1
  -9   0  24  143.80    4.10   1
   9   0 -21    0.60    1.50   1
  -9   0  21    1.90    1.70   1
   9   0 -18   13.80    1.80   1
  -9   0  18   12.50    1.60   1
   9   0 -15   -0.20    1.50   1
  -9   0  15    0.70    1.40   1
   9   0 -12  336.10    7.30   1
  -9   0  12  335.80    7.40   1
   9   0  -9   -0.20    1.50   1
  -9   0   9    0.90    1.30   1
   9   0  -6   19.80    1.80   1
  -9   0   6   16.70    1.60   1
   9   0  -3   -0.30    1.60   1
  -9   0   3   -1.20    1.60   1
   9   0   0  170.20    4.20   1
  -9   0   0  159.40    4.60   1
   9   0   3   -0.50    1.50   1
  -9   0  -3    1.80    1.50   1
   9   0   6   10.60    1.80   1
  -9   0  -6    6.70    2.70   1
   9   0   9    0.50    1.40   1
  -9   0  -9    2.40    1.90   1
   9   0  12  131.00    4.20   1
  -9   0 -12  130.80    4.20   1
   9   0  15    2.00    1.70   1
  -9   0 -15   -0.70    1.80   1
   9   0  18    8.50    1.60   1
  -9   0 -18   13.30    2.20   1
   9   0  21    2.40    1.50   1
  -9   0 -21   -1.90    2.10   1
   9   0  24  134.50    3.90   1
  -9   0 -24  134.60    3.50   1
   9   0  27    1.00    1.60   1
  -9   0 -27    1.50    1.70   1
   9   0  30    0.60    1.60   1
  -9   0 -30    0.80    1.70   1
   9   0  33   -1.40    1.90   1
  -9   0 -33   -0.50    1.60   1
   9   0  36   44.90    2.70   1
  -9   0 -36   41.30    2.60   1
   9   0  39   -1.50    2.00   1
  -9   0 -39    0.40    2.10   1
   9   0  42   36.90    3.20   1
  -9   0 -42   41.90    3.40   1
   9   0  45   -0.40    3.40   1
  -9   0 -45    3.10    3.90   1
  10  -9 -38   19.50    2.60   1
 -10   9  38   21.00    2.60   1
  10  -9 -35  214.10    6.50   1
 -10   9  35  230.20    6.60   1
  10  -9 -32    4.00    2.20   1
 -10   9  32    0.20    1.80   1
  10  -9 -29   25.50    2.70   1
 -10   9  29   26.90    2.50   1
  10  -9 -26   19.50    2.40   1
 -10   9  26   17.70    2.30   1
  10  -9 -23  434.20    9.60   1
 -10   9  23  445.30   11.70   1
  10  -9 -20  293.80    9.50   1
 -10   9  20  303.00    8.70   1
  10  -9 -17  106.20    4.30   1
 -10   9  17  118.90    4.50   1
  10  -9 -14   26.70    2.70   1
 -10   9  14   26.50    2.50   1
  10  -9 -11  402.20   10.80   1
 -10   9  11  431.50    9.90   1
  10  -9  -8   87.40    3.90   1
 -10   9   8  102.80    3.80   1
  10  -9  -5  209.70    6.80   1
 -10   9   5  215.20    5.50   1
  10  -9  -2   63.30    3.50   1
 -10   9   2   61.50    2.70   1
  10  -9   1  208.30    5.70   1
 -10   9  -1  211.00    5.40   1
  10  -9   4  243.00    6.60   1
 -10   9  -4  243.20    6.00   1
  10  -9   7  332.30    7.90   1
 -10   9  -7  343.90    7.60   1
  10  -9  10   76.10    3.00   1
 -10   9 -10   81.20    3.20   1
  10  -9  13  129.20    4.10   1
 -10   9 -13  136.90    4.30   1
  10  -9  16  204.40    5.50   1
 -10   9 -16  215.30    5.00   1
  10  -9  19  386.70    9.30   1
 -10   9 -19  379.00    8.60   1
  10  -9  22  261.20    7.00   1
 -10   9 -22  252.60    7.70   1
  10  -9  25   71.00    3.60   1
 -10   9 -25   70.70    4.00   1
  10  -9  28   40.00    2.50   1
 -10   9 -28   39.90    3.10   1
  10  -9  31  283.50    7.80   1
 -10   9 -31  299.90    8.90   1
  10  -9  34   11.80    2.30   1
 -10   9 -34   11.80    2.50   1
  10  -9  37   -1.80    2.00   1
 -10   9 -37    1.40    2.40   1
  10  -8 -42  101.40    5.30   1
 -10   8  42   98.50    4.50   1
  10  -8 -39    2.60    2.10   1
 -10   8  39    0.00    1.60   1
  10  -8 -36  307.70    8.10   1
 -10   8  36  318.30    8.30   1
  10  -8 -33    7.80    2.20   1
 -10   8  33    7.40    2.00   1
  10  -8 -30   42.70    2.80   1
 -10   8  30   44.10    2.60   1
  10  -8 -27   11.40    2.30   1
 -10   8  27   14.30    2.00   1
  10  -8 -24    9.20    2.10   1
 -10   8  24    5.20    1.80   1
  10  -8 -21   57.70    3.00   1
 -10   8  21   63.70    2.80   1
  10  -8 -18   81.50    3.40   1
 -10   8  18   88.90    3.20   1
  10  -8 -15   25.60    2.20   1
 -10   8  15   29.80    2.00   1
  10  -8 -12  360.30    7.60   1
 -10   8  12  379.00    8.70   1
  10  -8  -9   41.60    2.50   1
 -10   8   9   42.10    2.50   1
  10  -8  -6  366.50    8.20   1
 -10   8   6  368.40    8.60   1
  10  -8  -3   14.70    1.90   1
 -10   8   3   14.10    1.60   1
  10  -8   0  207.40    5.10   1
 -10   8   0  206.50    5.70   1
  10  -8   3   -0.30    1.50   1
 -10   8  -3    0.60    1.70   1
  10  -8   6   65.00    2.60   1
 -10   8  -6   63.60    2.60   1
  10  -8   9   34.70    2.40   1
 -10   8  -9   36.10    2.60   1
  10  -8  12  309.00    6.70   1
 -10   8 -12  310.10    6.80   1
  10  -8  15    1.40    1.50   1
 -10   8 -15    0.70    1.30   1
  10  -8  18  226.00    5.40   1
 -10   8 -18  218.80    6.00   1
  10  -8  21  144.40    4.30   1
 -10   8 -21  141.70    4.10   1
  10  -8  24   93.50    3.40   1
 -10   8 -24   91.80    3.40   1
  10  -8  27   -2.00    1.60   1
 -10   8 -27    1.10    1.70   1
  10  -8  30  171.70    5.30   1
 -10   8 -30  169.90    5.30   1
  10  -8  33   45.60    2.80   1
 -10   8 -33   49.90    2.70   1
  10  -8  36    0.90    1.80   1
 -10   8 -36    1.10    2.00   1
  10  -8  39    7.50    1.90   1
 -10   8 -39    8.50    2.40   1
  10  -8  42   42.20    3.80   1
 -10   8 -42   36.70    4.80   1
  10  -7 -46   -1.20    3.80   1
 -10   7  46    6.80    2.80   1
  10  -7 -43    2.80    2.90   1
 -10   7  43    3.60    1.90   1
  10  -7 -40    4.80    1.90   1
 -10   7  40    3.70    1.60   1
  10  -7 -37  282.50    8.60   1
 -10   7  37  297.50    6.80   1
  10  -7 -34  448.40   10.60   1
 -10   7  34  453.10    9.40   1
  10  -7 -31   28.50    2.60   1
 -10   7  31   30.60    2.20   1
  10  -7 -28   13.80    1.90   1
 -10   7  28   16.70    1.70   1
  10  -7 -25  237.30    6.30   1
 -10   7  25  239.10    5.50   1
  10  -7 -22   -0.90    1.60   1
 -10   7  22   -0.50    1.20   1
  10  -7 -19  134.70    3.60   1
 -10   7  19  134.20    3.30   1
  10  -7 -16   22.90    2.00   1
 -10   7  16   22.40    1.70   1
  10  -7 -13  147.60    4.20   1
 -10   7  13  153.20    4.00   1
  10  -7 -10  357.60    6.70   1
 -10   7  10  377.20    6.90   1
  10  -7  -7  228.70    5.20   1
 -10   7   7  243.40    5.40   1
  10  -7  -4  133.70    3.60   1
 -10   7   4  132.70    4.00   1
  10  -7  -1  124.20    3.60   1
 -10   7   1  141.40    4.10   1
  10  -7   2   16.60    1.60   1
 -10   7  -2   17.10    1.70   1
  10  -7   5  454.90    8.80   1
 -10   7  -5  465.00    8.90   1
  10  -7   8  271.50    5.90   1
 -10   7  -8  291.70    6.80   1
  10  -7  11   -0.10    1.30   1
 -10   7 -11    2.00    1.30   1
  10  -7  14   88.70    3.60   1
 -10   7 -14   94.20    4.10   1
  10  -7  17  469.90    9.90   1
 -10   7 -17  474.80   10.80   1
  10  -7  20   24.00    1.80   1
 -10   7 -20   22.60    1.90   1
  10  -7  23   24.20    2.50   1
 -10   7 -23   24.60    1.90   1
  10  -7  26   -2.50    1.50   1
 -10   7 -26   -0.10    1.60   1
  10  -7  29  372.40    8.40   1
 -10   7 -29  374.70    8.30   1
  10  -7  32  408.80    9.80   1
 -10   7 -32  416.40   10.00   1
  10  -7  35   17.10    2.20   1
 -10   7 -35   20.20    2.30   1
  10  -7  38   17.30    2.10   1
 -10   7 -38   23.40    2.40   1
  10  -7  41  210.40    6.90   1
 -10   7 -41  216.80    7.20   1
  10  -7  44   18.70    3.50   1
 -10   7 -44   16.70    3.10   1
  10  -6 -47    1.30    4.50   1
 -10   6  47    4.10    2.30   1
  10  -6 -44   14.50    2.60   1
 -10   6  44   10.70    2.20   1
  10  -6 -41   28.90    2.70   1
 -10   6  41   29.40    2.80   1
  10  -6 -38    2.60    1.80   1
 -10   6  38    2.10    1.70   1
  10  -6 -35   18.80    2.10   1
 -10   6  35   17.60    1.60   1
  10  -6 -32  328.40    7.60   1
 -10   6  32  325.30    6.10   1
  10  -6 -29   49.60    2.30   1
 -10   6  29   49.80    2.20   1
  10  -6 -26    1.50    1.70   1
 -10   6  26    2.20    1.40   1
  10  -6 -23   29.20    2.10   1
 -10   6  23   29.00    1.80   1
  10  -6 -20    1.40    1.50   1
 -10   6  20    1.80    1.30   1
  10  -6 -17   23.50    1.70   1
 -10   6  17   24.50    1.80   1
  10  -6 -14   20.00    1.60   1
 -10   6  14   20.10    1.40   1
  10  -6 -11    4.50    1.40   1
 -10   6  11    2.40    1.00   1
  10  -6  -8   99.60    3.10   1
 -10   6   8   99.60    2.50   1
  10  -6  -5   37.60    1.80   1
 -10   6   5   38.00    2.00   1
  10  -6  -2   32.90    1.90   1
 -10   6   2   32.80    1.80   1
  10  -6   1   12.90    1.50   1
 -10   6  -1   16.70    1.50   1
  10  -6   4   22.40    1.70   1
 -10   6  -4   22.20    1.60   1
  10  -6   7   20.90    1.90   1
 -10   6  -7   21.50    2.00   1
  10  -6  10  207.80    4.80   1
 -10   6 -10  217.20    7.10   1
  10  -6  13   84.30    3.00   1
 -10   6 -13   83.10    4.30   1
  10  -6  16    3.10    1.40   1
 -10   6 -16    6.00    1.80   1
  10  -6  19   22.80    2.00   1
 -10   6 -19   25.70    2.40   1
  10  -6  22   81.10    3.00   1
 -10   6 -22   76.10    2.80   1
  10  -6  25   65.20    2.80   1
 -10   6 -25   66.80    2.80   1
  10  -6  28   23.40    2.20   1
 -10   6 -28   21.70    2.00   1
  10  -6  31    9.50    1.60   1
 -10   6 -31   13.90    1.90   1
  10  -6  34  402.50    9.70   1
 -10   6 -34  403.40   10.80   1
  10  -6  37   42.40    2.90   1
 -10   6 -37   48.30    2.90   1
  10  -6  40    1.80    2.00   1
 -10   6 -40    6.30    2.20   1
  10  -6  43   -2.10    2.20   1
 -10   6 -43    0.00    2.80   1
  10  -6  46    0.90    3.50   1
 -10   6 -46   12.10    3.50   1
  10  -5 -48   -2.70    4.60   1
 -10   5  48    1.10    3.10   1
  10  -5 -45    4.00    2.50   1
 -10   5  45    0.20    2.40   1
  10  -5 -42    4.90    2.40   1
 -10   5  42    5.80    2.60   1
  10  -5 -39   71.60    3.50   1
 -10   5  39   71.90    3.00   1
  10  -5 -36   71.80    3.30   1
 -10   5  36   69.30    2.90   1
  10  -5 -33   19.60    2.10   1
 -10   5  33   20.40    1.80   1
  10  -5 -30    7.50    1.50   1
 -10   5  30    7.70    1.50   1
  10  -5 -27  163.30    4.10   1
 -10   5  27  165.20    3.70   1
  10  -5 -24  147.10    3.40   1
 -10   5  24  139.40    3.50   1
  10  -5 -21   14.50    1.40   1
 -10   5  21   16.00    1.50   1
  10  -5 -18   13.80    1.40   1
 -10   5  18   14.00    1.40   1
  10  -5 -15   91.50    2.40   1
 -10   5  15   88.40    2.60   1
  10  -5 -12  307.60    5.40   1
 -10   5  12  319.50    5.50   1
  10  -5  -9  157.80    3.40   1
 -10   5   9  161.70    3.40   1
  10  -5  -6   20.10    1.50   1
 -10   5   6   17.70    1.70   1
  10  -5  -3  146.40    3.60   1
 -10   5   3  146.90    3.80   1
  10  -5   0   65.70    2.50   1
 -10   5   0   69.80    2.80   1
  10  -5   3  143.10    3.90   1
 -10   5  -3  148.80    4.20   1
  10  -5   6   15.50    1.80   1
 -10   5  -6   16.40    2.00   1
  10  -5   9  153.50    3.90   1
 -10   5  -9  149.60    4.00   1
  10  -5  12  318.80    7.30   1
 -10   5 -12  329.20    8.00   1
  10  -5  15   93.10    3.10   1
 -10   5 -15   90.60    4.40   1
  10  -5  18   14.50    1.60   1
 -10   5 -18   16.60    2.20   1
  10  -5  21   13.70    2.00   1
 -10   5 -21   16.50    2.10   1
  10  -5  24  149.10    4.20   1
 -10   5 -24  144.00    4.10   1
  10  -5  27  168.60    4.50   1
 -10   5 -27  163.80    4.40   1
  10  -5  30    5.30    1.90   1
 -10   5 -30    2.60    2.00   1
  10  -5  33   19.30    2.10   1
 -10   5 -33   24.60    2.30   1
  10  -5  36   73.50    3.20   1
 -10   5 -36   68.80    3.20   1
  10  -5  39   75.00    3.30   1
 -10   5 -39   70.00    3.60   1
  10  -5  42    5.50    2.30   1
 -10   5 -42    3.30    2.00   1
  10  -5  45   -0.10    2.60   1
 -10   5 -45    2.20    2.70   1
  10  -5  48    3.50    2.50   1
 -10   5 -48    1.30    3.80   1
  10  -4 -46    2.00    3.70   1
 -10   4  46    2.70    3.00   1
  10  -4 -43   -1.30    2.30   1
 -10   4  43   -3.30    2.60   1
  10  -4 -40    4.80    1.90   1
 -10   4  40    2.30    1.70   1
  10  -4 -37   38.40    2.40   1
 -10   4  37   36.70    2.70   1
  10  -4 -34  396.50    9.00   1
 -10   4  34  390.80    9.30   1
  10  -4 -31   11.10    1.70   1
 -10   4  31   11.30    1.70   1
  10  -4 -28   19.30    1.60   1
 -10   4  28   16.80    1.70   1
  10  -4 -25   69.80    2.40   1
 -10   4  25   66.00    2.50   1
  10  -4 -22   77.20    2.40   1
 -10   4  22   77.60    2.80   1
  10  -4 -19   23.70    1.80   1
 -10   4  19   22.40    1.80   1
  10  -4 -16    4.10    1.20   1
 -10   4  16    6.20    1.40   1
  10  -4 -13   88.50    2.50   1
 -10   4  13   79.70    2.50   1
  10  -4 -10  211.10    4.00   1
 -10   4  10  215.60    4.50   1
  10  -4  -7   21.20    1.60   1
 -10   4   7   18.50    1.50   1
  10  -4  -4   24.10    1.70   1
 -10   4   4   21.90    1.90   1
  10  -4  -1   12.50    1.40   1
 -10   4   1   13.30    2.00   1
  10  -4   2   34.30    2.00   1
 -10   4  -2   29.70    2.20   1
  10  -4   5   39.20    2.10   1
 -10   4  -5   31.50    2.30   1
  10  -4   8   94.60    3.10   1
 -10   4  -8   99.60    3.30   1
  10  -4  11    5.10    1.40   1
 -10   4 -11    4.40    1.20   1
  10  -4  14   19.90    1.70   1
 -10   4 -14   18.40    1.70   1
  10  -4  17   24.40    1.70   1
 -10   4 -17   24.00    2.20   1
  10  -4  20   -0.80    1.20   1
 -10   4 -20    1.30    1.30   1
  10  -4  23   25.60    2.00   1
 -10   4 -23   25.40    1.80   1
  10  -4  26    3.80    1.60   1
 -10   4 -26    2.30    1.50   1
  10  -4  29   52.80    2.30   1
 -10   4 -29   45.60    2.30   1
  10  -4  32  339.00    7.10   1
 -10   4 -32  341.60    6.80   1
  10  -4  35   21.00    2.00   1
 -10   4 -35   18.40    1.90   1
  10  -4  38    1.70    1.60   1
 -10   4 -38   -0.80    1.90   1
  10  -4  41   31.30    2.50   1
 -10   4 -41   30.50    2.60   1
  10  -4  44   12.30    2.70   1
 -10   4 -44    9.50    3.10   1
  10  -4  47   -1.40    2.70   1
 -10   4 -47   -6.40    4.20   1
  10  -3 -44   18.90    3.70   1
 -10   3  44   17.30    3.50   1
  10  -3 -41  224.70    7.40   1
 -10   3  41  219.80    7.20   1
  10  -3 -38   17.60    2.40   1
 -10   3  38   15.30    2.30   1
  10  -3 -35   17.60    2.20   1
 -10   3  35   19.60    2.20   1
  10  -3 -32  401.90   10.90   1
 -10   3  32  407.20    9.60   1
  10  -3 -29  374.80    7.30   1
 -10   3  29  358.00    8.00   1
  10  -3 -26    1.50    1.30   1
 -10   3  26   -1.60    1.60   1
  10  -3 -23   23.00    1.80   1
 -10   3  23   22.10    1.80   1
  10  -3 -20   23.90    1.90   1
 -10   3  20   23.60    1.80   1
  10  -3 -17  455.80    8.50   1
 -10   3  17  462.30    9.00   1
  10  -3 -14   91.50    2.90   1
 -10   3  14   91.00    3.30   1
  10  -3 -11    2.80    1.50   1
 -10   3  11    0.70    1.30   1
  10  -3  -8  270.60    5.60   1
 -10   3   8  281.80    6.70   1
  10  -3  -5  462.40    8.50   1
 -10   3   5  464.60   12.40   1
  10  -3  -2   13.30    1.80   1
 -10   3   2   13.70    1.90   1
  10  -3   1  126.90    3.30   1
 -10   3  -1  117.00    4.20   1
  10  -3   4  131.00    3.40   1
 -10   3  -4  134.90    4.60   1
  10  -3   7  244.60    5.10   1
 -10   3  -7  234.70    6.50   1
  10  -3  10  367.40    7.10   1
 -10   3 -10  345.50    8.90   1
  10  -3  13  152.60    3.90   1
 -10   3 -13  148.20    4.40   1
  10  -3  16   21.70    1.80   1
 -10   3 -16   20.80    2.00   1
  10  -3  19  131.40    3.80   1
 -10   3 -19  134.10    3.50   1
  10  -3  22   -0.50    1.40   1
 -10   3 -22   -0.50    1.50   1
  10  -3  25  234.00    5.10   1
 -10   3 -25  232.50    5.10   1
  10  -3  28   11.60    1.70   1
 -10   3 -28   11.80    1.90   1
  10  -3  31   31.50    2.30   1
 -10   3 -31   29.60    2.30   1
  10  -3  34  468.30   10.20   1
 -10   3 -34  461.60   10.90   1
  10  -3  37  296.40    7.30   1
 -10   3 -37  312.10    8.10   1
  10  -3  40    1.70    2.10   1
 -10   3 -40    2.70    2.40   1
  10  -3  43    3.80    2.20   1
 -10   3 -43   10.60    3.20   1
  10  -3  46    6.40    3.00   1
 -10   3 -46    7.40    4.30   1
  10  -2 -42   33.40    3.40   1
 -10   2  42   40.30    3.50   1
  10  -2 -39    6.40    2.30   1
 -10   2  39    6.00    2.00   1
  10  -2 -36    3.20    2.00   1
 -10   2  36    0.90    1.60   1
  10  -2 -33   43.40    2.80   1
 -10   2  33   47.80    2.80   1
  10  -2 -30  171.80    5.20   1
 -10   2  30  170.40    5.20   1
  10  -2 -27   -1.50    1.50   1
 -10   2  27   -1.20    1.50   1
  10  -2 -24   91.80    2.90   1
 -10   2  24   90.70    3.30   1
  10  -2 -21  144.30    3.90   1
 -10   2  21  148.40    4.20   1
  10  -2 -18  212.30    4.90   1
 -10   2  18  213.60    5.20   1
  10  -2 -15    1.90    1.70   1
 -10   2  15    1.10    1.60   1
  10  -2 -12  303.10    6.60   1
 -10   2  12  307.10    7.40   1
  10  -2  -9   36.30    2.40   1
 -10   2   9   32.90    2.20   1
  10  -2  -6   70.10    2.80   1
 -10   2   6   65.90    2.80   1
  10  -2  -3    0.60    1.70   1
 -10   2   3   -3.30    2.30   1
  10  -2   0  205.50    4.70   1
 -10   2   0  206.50    6.40   1
  10  -2   3   16.90    1.90   1
 -10   2  -3   15.20    2.60   1
  10  -2   6  390.00    7.50   1
 -10   2  -6  378.70    9.80   1
  10  -2   9   39.40    2.10   1
 -10   2  -9   43.30    2.80   1
  10  -2  12  380.00    7.30   1
 -10   2 -12  375.40    9.90   1
  10  -2  15   28.70    2.00   1
 -10   2 -15   25.10    2.50   1
  10  -2  18   88.40    3.00   1
 -10   2 -18   87.40    2.80   1
  10  -2  21   63.90    2.80   1
 -10   2 -21   62.10    2.80   1
  10  -2  24    6.90    1.70   1
 -10   2 -24    2.40    1.60   1
  10  -2  27   12.60    1.70   1
 -10   2 -27   13.70    2.00   1
  10  -2  30   43.80    2.50   1
 -10   2 -30   41.90    2.40   1
  10  -2  33    8.10    1.80   1
 -10   2 -33    6.30    1.80   1
  10  -2  36  304.80    9.10   1
 -10   2 -36  317.40    8.30   1
  10  -2  39    1.50    2.10   1
 -10   2 -39    2.00    2.40   1
  10  -2  42  101.60    5.10   1
 -10   2 -42   99.70    5.70   1
  10  -1 -37   -0.20    2.40   1
 -10   1  37    0.70    2.10   1
  10  -1 -34   16.90    2.40   1
 -10   1  34   11.70    2.10   1
  10  -1 -31  283.60    8.80   1
 -10   1  31  276.50    7.90   1
  10  -1 -28   39.60    2.80   1
 -10   1  28   33.40    2.60   1
  10  -1 -25   70.80    3.00   1
 -10   1  25   69.70    3.10   1
  10  -1 -22  256.90    6.10   1
 -10   1  22  264.20    7.00   1
  10  -1 -19  387.80    8.60   1
 -10   1  19  391.30    9.50   1
  10  -1 -16  214.00    5.20   1
 -10   1  16  215.30    5.40   1
  10  -1 -13  143.30    4.40   1
 -10   1  13  135.90    5.20   1
  10  -1 -10   79.00    3.10   1
 -10   1  10   79.50    3.90   1
  10  -1  -7  354.30    7.60   1
 -10   1   7  344.10    9.40   1
  10  -1  -4  244.90    5.70   1
 -10   1   4  245.10    7.40   1
  10  -1  -1  213.10    5.20   1
 -10   1   1  199.70    6.10   1
  10  -1   2   65.80    2.80   1
 -10   1  -2   63.10    3.20   1
  10  -1   5  218.10    5.40   1
 -10   1  -5  211.30    6.70   1
  10  -1   8  102.70    3.60   1
 -10   1  -8  101.80    4.50   1
  10  -1  11  431.30    8.30   1
 -10   1 -11  412.40    9.60   1
  10  -1  14   27.80    2.30   1
 -10   1 -14   26.70    2.40   1
  10  -1  17  118.70    3.60   1
 -10   1 -17  112.00    3.90   1
  10  -1  20  296.00    7.80   1
 -10   1 -20  295.00    7.00   1
  10  -1  23  460.50   11.10   1
 -10   1 -23  446.90    9.00   1
  10  -1  26   13.40    2.40   1
 -10   1 -26   14.30    1.90   1
  10  -1  29   24.80    2.20   1
 -10   1 -29   29.50    2.10   1
  10  -1  32    2.10    2.10   1
 -10   1 -32    3.00    2.10   1
  10  -1  35  217.30    6.70   1
 -10   1 -35  212.20    6.00   1
  10  -1  38   25.80    2.50   1
 -10   1 -38   23.90    3.10   1
  10   0 -32    2.50    2.70   1
 -10   0  32    3.70    2.30   1
  10   0 -29   -0.40    2.10   1
 -10   0  29   -2.30    1.90   1
  10   0 -26    9.80    2.10   1
 -10   0  26   10.00    1.80   1
  10   0 -23   -0.50    1.90   1
 -10   0  23   -0.80    1.80   1
  10   0 -20  169.90    4.80   1
 -10   0  20  170.90    5.40   1
  10   0 -17   -1.40    1.50   1
 -10   0  17    0.30    1.80   1
  10   0 -14   11.60    2.00   1
 -10   0  14   11.70    1.90   1
  10   0 -11    0.50    2.10   1
 -10   0  11    3.50    2.20   1
  10   0  -8   -0.30    2.00   1
 -10   0   8   -2.70    2.40   1
  10   0  -5    0.90    1.80   1
 -10   0   5    2.60    2.80   1
  10   0  -2  259.00    6.90   1
 -10   0   2  261.70    8.60   1
  10   0   1    3.00    1.80   1
 -10   0  -1    5.20    2.90   1
  10   0   4    4.10    2.10   1
 -10   0  -4    5.50    2.60   1
  10   0   7    1.80    1.70   1
 -10   0  -7    4.00    2.40   1
  10   0  10    6.70    2.30   1
 -10   0 -10    4.10    2.70   1
  10   0  13   -0.30    2.20   1
 -10   0 -13   -0.10    2.10   1
  10   0  16   24.30    2.50   1
 -10   0 -16   29.00    2.90   1
  10   0  19   -1.80    2.20   1
 -10   0 -19    0.00    2.40   1
  10   0  22  595.60   15.50   1
 -10   0 -22  562.90   12.30   1
  10   0  25    1.40    2.90   1
 -10   0 -25   -2.70    2.10   1
  10   0  28   16.40    3.30   1
 -10   0 -28   15.20    2.40   1
  10   0  31    2.00    2.20   1
 -10   0 -31   -1.30    1.80   1
  11 -10 -24  162.50    6.20   1
 -11  10  24  147.90    5.80   1
  11 -10 -21  121.30    4.30   1
 -11  10  21  131.00    5.50   1
  11 -10 -18   14.50    2.90   1
 -11  10  18   23.20    2.70   1
  11 -10 -15   -4.40    3.10   1
 -11  10  15    0.20    2.70   1
  11 -10 -12   89.30    4.40   1
 -11  10  12  106.50    4.70   1
  11 -10  -9  103.60    5.40   1
 -11  10   9  101.60    4.60   1
  11 -10  -6   -3.30    3.50   1
 -11  10   6    7.90    2.80   1
  11 -10  -3   12.90    3.40   1
 -11  10   3   12.00    2.60   1
  11 -10   0  223.80    8.20   1
 -11  10   0  214.70    7.10   1
  11 -10   3   66.00    4.40   1
 -11  10  -3   61.40    3.70   1
  11 -10   6    8.40    3.30   1
 -11  10  -6   12.70    2.60   1
  11 -10   9   61.50    4.20   1
 -11  10  -9   59.30    3.30   1
  11 -10  12   16.30    2.70   1
 -11  10 -12   13.90    2.30   1
  11 -10  15   53.90    3.50   1
 -11  10 -15   47.60    3.20   1
  11 -10  18    5.40    2.60   1
 -11  10 -18    4.90    2.40   1
  11 -10  21  114.10    5.00   1
 -11  10 -21  106.10    5.10   1
  11 -10  24  125.70    4.80   1
 -11  10 -24  124.40    5.50   1
  11  -9 -31    3.70    2.90   1
 -11   9  31   -0.70    2.40   1
  11  -9 -28   38.80    2.80   1
 -11   9  28   40.30    3.00   1
  11  -9 -25  148.70    5.10   1
 -11   9  25  146.20    5.60   1
  11  -9 -22  127.00    4.70   1
 -11   9  22  128.30    5.20   1
  11  -9 -19   -0.60    1.80   1
 -11   9  19    4.30    2.20   1
  11  -9 -16    2.60    3.30   1
 -11   9  16    3.30    2.40   1
  11  -9 -13  107.80    4.60   1
 -11   9  13  119.40    5.50   1
  11  -9 -10   40.90    3.20   1
 -11   9  10   38.50    2.90   1
  11  -9  -7   11.20    2.90   1
 -11   9   7   11.80    2.10   1
  11  -9  -4    2.50    2.20   1
 -11   9   4    6.00    2.00   1
  11  -9  -1   37.60    2.80   1
 -11   9   1   39.40    2.90   1
  11  -9   2  202.10    6.60   1
 -11   9  -2  205.60    6.50   1
  11  -9   5   42.20    2.90   1
 -11   9  -5   46.90    3.50   1
  11  -9   8   10.80    2.10   1
 -11   9  -8   11.30    2.80   1
  11  -9  11   30.20    2.70   1
 -11   9 -11   32.10    2.60   1
  11  -9  14    7.60    2.40   1
 -11   9 -14    3.40    2.20   1
  11  -9  17   71.70    3.50   1
 -11   9 -17   65.40    3.80   1
  11  -9  20   42.90    2.80   1
 -11   9 -20   50.40    3.50   1
  11  -9  23   13.80    2.10   1
 -11   9 -23   13.40    2.70   1
  11  -9  26   37.80    3.00   1
 -11   9 -26   33.00    3.30   1
  11  -9  29   42.00    3.10   1
 -11   9 -29   37.70    3.60   1
  11  -8 -35    9.00    2.60   1
 -11   8  35    6.80    1.90   1
  11  -8 -32  194.80    6.20   1
 -11   8  32  184.90    5.10   1
  11  -8 -29   -0.10    2.30   1
 -11   8  29   -0.40    1.70   1
  11  -8 -26    3.60    2.20   1
 -11   8  26    3.30    1.80   1
  11  -8 -23    3.70    2.30   1
 -11   8  23    5.80    1.90   1
  11  -8 -20   14.90    2.30   1
 -11   8  20   14.00    2.30   1
  11  -8 -17   -1.60    1.90   1
 -11   8  17    0.30    1.80   1
  11  -8 -14   20.70    2.80   1
 -11   8  14   17.30    2.70   1
  11  -8 -11    7.40    1.80   1
 -11   8  11    7.90    2.00   1
  11  -8  -8  154.50    5.00   1
 -11   8   8  157.00    5.40   1
  11  -8  -5    2.70    2.10   1
 -11   8   5    2.60    2.10   1
  11  -8  -2   68.50    3.40   1
 -11   8   2   73.90    3.60   1
  11  -8   1   11.50    2.30   1
 -11   8  -1   11.00    2.40   1
  11  -8   4   98.40    3.60   1
 -11   8  -4  100.40    4.50   1
  11  -8   7    1.90    1.80   1
 -11   8  -7    0.90    1.80   1
  11  -8  10  232.80    6.30   1
 -11   8 -10  249.60    7.20   1
  11  -8  13    7.90    1.90   1
 -11   8 -13    7.70    2.30   1
  11  -8  16   51.90    3.00   1
 -11   8 -16   55.60    3.30   1
  11  -8  19    0.60    1.90   1
 -11   8 -19    2.20    2.30   1
  11  -8  22    1.00    2.00   1
 -11   8 -22    4.90    1.90   1
  11  -8  25    1.80    1.80   1
 -11   8 -25    0.90    2.10   1
  11  -8  28   28.50    2.70   1
 -11   8 -28   31.70    2.90   1
  11  -8  31    2.90    2.00   1
 -11   8 -31    2.70    2.00   1
  11  -8  34  207.30    6.50   1
 -11   8 -34  200.00    6.50   1
  11  -7 -36    4.70    2.40   1
 -11   7  36    2.00    1.90   1
  11  -7 -33  115.60    4.50   1
 -11   7  33  115.60    3.70   1
  11  -7 -30   96.40    4.00   1
 -11   7  30   98.60    3.60   1
  11  -7 -27   63.70    3.30   1
 -11   7  27   61.90    2.70   1
  11  -7 -24   84.00    4.00   1
 -11   7  24   92.10    3.00   1
  11  -7 -21  201.50    6.60   1
 -11   7  21  199.20    5.30   1
  11  -7 -18  128.50    3.90   1
 -11   7  18  126.40    3.90   1
  11  -7 -15   52.80    2.60   1
 -11   7  15   53.10    2.70   1
  11  -7 -12  194.70    5.20   1
 -11   7  12  212.30    6.10   1
  11  -7  -9  289.50    6.70   1
 -11   7   9  302.00    7.50   1
  11  -7  -6   18.00    1.80   1
 -11   7   6   18.10    2.50   1
  11  -7  -3    3.60    1.50   1
 -11   7   3    3.50    2.00   1
  11  -7   0  136.90    4.20   1
 -11   7   0  148.80    4.70   1
  11  -7   3  244.40    6.10   1
 -11   7  -3  261.40    6.70   1
  11  -7   6  216.00    5.40   1
 -11   7  -6  222.60    6.60   1
  11  -7   9    0.70    1.70   1
 -11   7  -9   -1.60    2.30   1
  11  -7  12  335.30    7.30   1
 -11   7 -12  353.80   11.00   1
  11  -7  15  221.30    5.60   1
 -11   7 -15  228.30    7.20   1
  11  -7  18   72.00    3.30   1
 -11   7 -18   68.10    3.80   1
  11  -7  21   15.10    2.10   1
 -11   7 -21   13.90    2.10   1
  11  -7  24    1.20    1.90   1
 -11   7 -24    1.30    1.80   1
  11  -7  27  117.60    4.30   1
 -11   7 -27  118.30    4.00   1
  11  -7  30   33.00    2.70   1
 -11   7 -30   35.20    2.80   1
  11  -7  33   24.90    2.80   1
 -11   7 -33   27.90    2.90   1
  11  -7  36  163.60    5.70   1
 -11   7 -36  174.50    5.90   1
  11  -6 -37   13.50    2.60   1
 -11   6  37   11.20    1.90   1
  11  -6 -34   12.70    2.40   1
 -11   6  34    2.00    1.90   1
  11  -6 -31   83.50    3.50   1
 -11   6  31   84.10    3.30   1
  11  -6 -28    1.70    2.10   1
 -11   6  28   -1.40    1.60   1
  11  -6 -25   12.40    2.30   1
 -11   6  25    7.90    1.40   1
  11  -6 -22  758.40   16.70   1
 -11   6  22  761.30   14.30   1
  11  -6 -19  108.70    3.70   1
 -11   6  19  108.90    3.90   1
  11  -6 -16   87.90    2.80   1
 -11   6  16   97.50    3.40   1
  11  -6 -13   22.50    1.90   1
 -11   6  13   29.30    2.20   1
  11  -6 -10    2.40    1.60   1
 -11   6  10    1.40    1.80   1
  11  -6  -7   35.20    2.10   1
 -11   6   7   32.00    2.20   1
  11  -6  -4  105.80    3.30   1
 -11   6   4  111.00    3.90   1
  11  -6  -1   67.40    2.70   1
 -11   6   1   67.90    3.60   1
  11  -6   2  232.80    5.70   1
 -11   6  -2  236.30    7.20   1
  11  -6   5   30.60    2.20   1
 -11   6  -5   35.60    3.20   1
  11  -6   8  121.30    4.10   1
 -11   6  -8  124.80    5.70   1
  11  -6  11  147.30    4.40   1
 -11   6 -11  144.20    6.30   1
  11  -6  14    8.80    2.10   1
 -11   6 -14    6.30    3.10   1
  11  -6  17   27.50    2.30   1
 -11   6 -17   23.90    3.10   1
  11  -6  20  575.80   12.80   1
 -11   6 -20  556.20   12.80   1
  11  -6  23   88.10    3.60   1
 -11   6 -23   79.30    3.40   1
  11  -6  26   18.70    2.30   1
 -11   6 -26   22.10    2.30   1
  11  -6  29    3.70    1.90   1
 -11   6 -29    7.70    2.30   1
  11  -6  32   11.20    2.30   1
 -11   6 -32   13.00    2.10   1
  11  -6  35   67.20    4.00   1
 -11   6 -35   66.30    3.40   1
  11  -6  38    7.40    2.40   1
 -11   6 -38    6.00    2.60   1
  11  -5 -38    3.90    3.10   1
 -11   5  38    3.60    2.30   1
  11  -5 -35   71.70    3.80   1
 -11   5  35   71.50    3.50   1
  11  -5 -32   19.60    2.90   1
 -11   5  32   12.40    2.20   1
  11  -5 -29    6.30    1.90   1
 -11   5  29    4.00    1.60   1
  11  -5 -26   23.00    2.50   1
 -11   5  26   19.40    2.00   1
  11  -5 -23   90.10    4.00   1
 -11   5  23   92.00    3.30   1
  11  -5 -20  571.80   12.70   1
 -11   5  20  569.50   12.00   1
  11  -5 -17   27.80    2.40   1
 -11   5  17   23.90    2.20   1
  11  -5 -14    3.80    1.60   1
 -11   5  14   10.00    1.80   1
  11  -5 -11  150.80    4.10   1
 -11   5  11  147.40    4.80   1
  11  -5  -8  118.10    3.20   1
 -11   5   8  115.40    4.10   1
  11  -5  -5   34.00    2.20   1
 -11   5   5   34.60    2.80   1
  11  -5  -2  233.40    5.30   1
 -11   5   2  241.40    7.20   1
  11  -5   1   71.40    2.70   1
 -11   5  -1   68.30    3.50   1
  11  -5   4  105.40    3.40   1
 -11   5  -4   98.90    4.80   1
  11  -5   7   33.70    2.40   1
 -11   5  -7   26.10    3.30   1
  11  -5  10   -0.30    1.90   1
 -11   5 -10   -2.10    2.30   1
  11  -5  13   24.30    2.30   1
 -11   5 -13   21.20    3.30   1
  11  -5  16   88.70    3.30   1
 -11   5 -16   86.10    4.70   1
  11  -5  19  108.30    4.10   1
 -11   5 -19  104.90    5.00   1
  11  -5  22  771.40   16.50   1
 -11   5 -22  757.20   16.80   1
  11  -5  25   12.20    1.80   1
 -11   5 -25   10.30    2.10   1
  11  -5  28   -1.10    1.70   1
 -11   5 -28    0.60    2.10   1
  11  -5  31   84.90    3.50   1
 -11   5 -31   84.90    3.80   1
  11  -5  34    8.90    1.90   1
 -11   5 -34   11.80    2.20   1
  11  -5  37   13.10    2.30   1
 -11   5 -37   14.80    2.40   1
  11  -4 -36  166.40    6.30   1
 -11   4  36  159.60    5.60   1
  11  -4 -33   31.00    3.00   1
 -11   4  33   29.10    2.60   1
  11  -4 -30   31.00    2.60   1
 -11   4  30   29.70    2.50   1
  11  -4 -27  125.40    4.10   1
 -11   4  27  121.20    4.30   1
  11  -4 -24   -1.60    1.80   1
 -11   4  24   -0.10    1.70   1
  11  -4 -21   12.90    1.90   1
 -11   4  21   11.30    1.90   1
  11  -4 -18   68.50    2.90   1
 -11   4  18   70.20    3.50   1
  11  -4 -15  230.40    5.30   1
 -11   4  15  227.00    6.20   1
  11  -4 -12  337.10    7.10   1
 -11   4  12  342.50    9.50   1
  11  -4  -9    1.10    1.40   1
 -11   4   9   -2.50    2.30   1
  11  -4  -6  213.70    5.00   1
 -11   4   6  216.60    6.70   1
  11  -4  -3  257.50    5.80   1
 -11   4   3  266.60    7.60   1
  11  -4   0  137.70    3.90   1
 -11   4   0  134.90    5.20   1
  11  -4   3    5.70    1.80   1
 -11   4  -3    1.20    2.30   1
  11  -4   6   19.20    2.10   1
 -11   4  -6   17.10    2.70   1
  11  -4   9  295.50    6.50   1
 -11   4  -9  296.20    8.20   1
  11  -4  12  205.70    5.20   1
 -11   4 -12  215.30    8.00   1
  11  -4  15   50.00    2.70   1
 -11   4 -15   54.40    4.50   1
  11  -4  18  128.20    4.30   1
 -11   4 -18  120.00    5.30   1
  11  -4  21  198.90    5.90   1
 -11   4 -21  191.40    7.20   1
  11  -4  24   90.90    3.60   1
 -11   4 -24   93.00    4.30   1
  11  -4  27   64.70    3.00   1
 -11   4 -27   65.10    3.70   1
  11  -4  30  103.70    3.90   1
 -11   4 -30  112.40    4.70   1
  11  -4  33  122.00    4.30   1
 -11   4 -33  122.40    5.10   1
  11  -4  36    0.90    1.80   1
 -11   4 -36   -0.90    2.50   1
  11  -3 -34  197.80    6.60   1
 -11   3  34  187.20    6.20   1
  11  -3 -31    3.60    2.10   1
 -11   3  31   -0.70    2.00   1
  11  -3 -28   30.10    2.50   1
 -11   3  28   27.50    2.40   1
  11  -3 -25    1.90    1.90   1
 -11   3  25   -1.00    2.90   1
  11  -3 -22    2.60    2.00   1
 -11   3  22    0.70    2.20   1
  11  -3 -19    3.40    1.80   1
 -11   3  19    2.50    2.10   1
  11  -3 -16   51.50    2.70   1
 -11   3  16   54.80    4.40   1
  11  -3 -13    6.70    2.00   1
 -11   3  13    5.50    2.50   1
  11  -3 -10  241.20    6.70   1
 -11   3  10  235.60    9.10   1
  11  -3  -7    0.00    2.40   1
 -11   3   7   -0.10    2.70   1
  11  -3  -4  102.20    3.60   1
 -11   3   4  107.40    4.60   1
  11  -3  -1   10.00    1.70   1
 -11   3   1   11.30    2.10   1
  11  -3   2   73.40    2.90   1
 -11   3  -2   67.90    3.70   1
  11  -3   5    2.80    1.60   1
 -11   3  -5    5.20    2.40   1
  11  -3   8  164.80    4.70   1
 -11   3  -8  158.90    6.20   1
  11  -3  11   10.20    2.10   1
 -11   3 -11    7.20    1.90   1
  11  -3  14   18.80    2.20   1
 -11   3 -14   17.20    2.20   1
  11  -3  17   -0.40    1.60   1
 -11   3 -17    3.80    2.00   1
  11  -3  20   16.90    2.10   1
 -11   3 -20   15.10    2.40   1
  11  -3  23    5.60    1.70   1
 -11   3 -23    4.60    2.20   1
  11  -3  26    4.40    2.00   1
 -11   3 -26    5.10    2.40   1
  11  -3  29    1.40    1.90   1
 -11   3 -29    0.30    2.20   1
  11  -3  32  188.50    6.00   1
 -11   3 -32  195.90    7.00   1
  11  -3  35    6.60    2.10   1
 -11   3 -35    1.00    3.10   1
  11  -2 -29   39.90    3.00   1
 -11   2  29   38.50    3.20   1
  11  -2 -26   32.30    2.40   1
 -11   2  26   34.20    2.90   1
  11  -2 -23   13.80    1.80   1
 -11   2  23   14.20    2.40   1
  11  -2 -20   45.60    2.80   1
 -11   2  20   44.60    3.10   1
  11  -2 -17   65.70    3.10   1
 -11   2  17   63.10    4.00   1
  11  -2 -14   -0.60    2.00   1
 -11   2  14    6.20    2.60   1
  11  -2 -11   32.40    2.50   1
 -11   2  11   34.20    3.20   1
  11  -2  -8   11.40    2.30   1
 -11   2   8    4.80    3.20   1
  11  -2  -5   41.10    2.70   1
 -11   2   5   41.20    3.80   1
  11  -2  -2  207.70    6.80   1
 -11   2   2  210.50    7.60   1
  11  -2   1   43.00    2.90   1
 -11   2  -1   34.80    4.20   1
  11  -2   4    6.20    2.10   1
 -11   2  -4    1.00    2.30   1
  11  -2   7   12.00    2.10   1
 -11   2  -7   11.30    2.60   1
  11  -2  10   39.00    2.50   1
 -11   2 -10   38.20    3.40   1
  11  -2  13  113.50    3.90   1
 -11   2 -13  115.50    4.90   1
  11  -2  16    3.60    1.80   1
 -11   2 -16    0.60    1.80   1
  11  -2  19    5.00    1.90   1
 -11   2 -19    0.40    2.00   1
  11  -2  22  126.20    4.80   1
 -11   2 -22  129.20    4.30   1
  11  -2  25  142.50    5.00   1
 -11   2 -25  143.60    4.60   1
  11  -2  28   33.90    2.90   1
 -11   2 -28   35.30    3.00   1
  11  -2  31    1.80    2.30   1
 -11   2 -31    3.70    2.40   1
  11  -1 -24  131.00    5.10   1
 -11   1  24  129.20    5.60   1
  11  -1 -21  113.70    3.90   1
 -11   1  21  116.00    5.70   1
  11  -1 -18    3.70    1.80   1
 -11   1  18    5.60    2.90   1
  11  -1 -15   50.20    3.10   1
 -11   1  15   55.00    4.30   1
  11  -1 -12   13.50    2.30   1
 -11   1  12   16.80    3.10   1
  11  -1  -9   61.40    4.10   1
 -11   1   9   59.70    4.10   1
  11  -1  -6    8.10    2.20   1
 -11   1   6    8.90    3.10   1
  11  -1  -3   51.60    3.20   1
 -11   1   3   57.60    3.90   1
  11  -1   0  236.60    7.50   1
 -11   1   0  228.20    8.70   1
  11  -1   3   16.30    2.50   1
 -11   1  -3    9.70    2.90   1
  11  -1   6    4.00    2.00   1
 -11   1  -6    3.40    2.90   1
  11  -1   9  101.00    4.50   1
 -11   1  -9   97.20    5.10   1
  11  -1  12   97.00    4.50   1
 -11   1 -12   97.60    5.30   1
  11  -1  15   -0.60    2.70   1
 -11   1 -15    3.00    2.70   1
  11  -1  18   21.00    2.90   1
 -11   1 -18   15.20    2.60   1
  11  -1  21  129.30    5.20   1
 -11   1 -21  116.60    4.60   1
  11  -1  24  149.70    6.70   1
 -11   1 -24  155.10    6.10   1
  11   0 -10   12.20    3.30   1
 -11   0  10    5.20    6.70   1
  11   0  -7    2.20    2.50   1
 -11   0   7   -1.60    3.90   1
  11   0  -4  162.00    8.10   1
 -11   0   4  163.60    7.20   1
  11   0  -1   -1.90    2.60   1
 -11   0   1    1.30    3.20   1
  11   0   2   64.40    4.10   1
 -11   0  -2   53.60    4.70   1
  11   0   5   -2.30    2.70   1
 -11   0  -5    0.40    2.80   1
  11   0   8  275.50   10.00   1
 -11   0  -8  303.30   14.90   1
  11   0  11   -1.30    4.40   1
 -11   0 -11   -3.40    3.90   1
  12  -9 -18   31.70    3.80   1
 -12   9  18   33.20    3.20   1
  12  -9 -15    0.90    2.40   1
 -12   9  15   -0.50    2.40   1
  12  -9 -12   -0.60    2.90   1
 -12   9  12    2.00    3.30   1
  12  -9  -9  299.10    9.30   1
 -12   9   9  324.20    9.60   1
  12  -9  -6   10.70    2.60   1
 -12   9   6   14.10    2.60   1
  12  -9  -3    9.90    2.40   1
 -12   9   3   10.40    2.40   1
  12  -9   0  424.20   13.90   1
 -12   9   0  435.00   12.40   1
  12  -9   3  253.80    8.30   1
 -12   9  -3  274.70    8.70   1
  12  -9   6  156.20    6.10   1
 -12   9  -6  170.80    6.30   1
  12  -9   9   57.50    3.80   1
 -12   9  -9   53.10    4.80   1
  12  -9  12   52.70    3.60   1
 -12   9 -12   50.20    5.00   1
  12  -9  15  223.00    7.60   1
 -12   9 -15  218.00    9.60   1
  12  -9  18   45.10    3.90   1
 -12   9 -18   45.10    5.40   1
  12  -8 -22    6.70    2.70   1
 -12   8  22   15.70    3.00   1
  12  -8 -19   50.10    3.10   1
 -12   8  19   50.80    3.40   1
  12  -8 -16   88.00    4.20   1
 -12   8  16   80.60    4.20   1
  12  -8 -13   -2.50    2.20   1
 -12   8  13    3.00    2.40   1
  12  -8 -10  205.20    7.30   1
 -12   8  10  226.90    6.80   1
  12  -8  -7   49.10    3.70   1
 -12   8   7   54.30    3.40   1
  12  -8  -4   43.40    3.10   1
 -12   8   4   41.50    2.90   1
  12  -8  -1   -1.00    1.90   1
 -12   8   1    3.30    2.00   1
  12  -8   2   13.00    2.10   1
 -12   8  -2   19.20    2.40   1
  12  -8   5   59.90    3.60   1
 -12   8  -5   60.70    3.50   1
  12  -8   8    5.20    2.10   1
 -12   8  -8    8.90    2.90   1
  12  -8  11   26.00    2.50   1
 -12   8 -11   26.30    3.40   1
  12  -8  14   81.80    3.80   1
 -12   8 -14   85.90    4.60   1
  12  -8  17   73.50    3.50   1
 -12   8 -17   74.50    4.50   1
  12  -8  20   36.40    2.80   1
 -12   8 -20   39.80    3.10   1
  12  -8  23   53.50    3.60   1
 -12   8 -23   58.50    3.90   1
  12  -7 -26   -1.50    2.60   1
 -12   7  26    2.20    2.30   1
  12  -7 -23   66.80    4.60   1
 -12   7  23   74.60    3.80   1
  12  -7 -20   89.60    4.70   1
 -12   7  20   91.00    4.60   1
  12  -7 -17   -2.40    2.30   1
 -12   7  17    0.80    2.30   1
  12  -7 -14   11.40    2.20   1
 -12   7  14    7.20    2.30   1
  12  -7 -11  159.50    5.00   1
 -12   7  11  170.10    6.70   1
  12  -7  -8    3.90    2.10   1
 -12   7   8   -0.20    2.20   1
  12  -7  -5   18.80    2.40   1
 -12   7   5   27.00    3.10   1
  12  -7  -2   69.90    3.20   1
 -12   7   2   70.00    4.20   1
  12  -7   1  152.00    5.30   1
 -12   7  -1  156.90    6.40   1
  12  -7   4   17.10    2.20   1
 -12   7  -4   16.20    3.70   1
  12  -7   7   54.70    3.10   1
 -12   7  -7   59.10    5.10   1
  12  -7  10   29.70    2.70   1
 -12   7 -10   32.60    4.00   1
  12  -7  13   21.80    2.60   1
 -12   7 -13   28.20    4.00   1
  12  -7  16   28.60    2.50   1
 -12   7 -16   16.90    3.30   1
  12  -7  19   30.80    2.50   1
 -12   7 -19   35.00    2.90   1
  12  -7  22  178.80    6.10   1
 -12   7 -22  175.60    6.70   1
  12  -7  25   20.40    2.70   1
 -12   7 -25   17.20    3.00   1
  12  -6 -27    0.90    3.10   1
 -12   6  27    1.50    2.60   1
  12  -6 -24  455.60   12.60   1
 -12   6  24  461.30   13.30   1
  12  -6 -21    9.50    2.30   1
 -12   6  21    6.30    2.20   1
  12  -6 -18    0.50    2.60   1
 -12   6  18    0.60    2.60   1
  12  -6 -15   -0.80    2.60   1
 -12   6  15    0.00    2.00   1
  12  -6 -12    9.50    2.30   1
 -12   6  12   11.20    2.70   1
  12  -6  -9   -1.00    1.90   1
 -12   6   9    4.50    2.40   1
  12  -6  -6    6.10    1.90   1
 -12   6   6    2.10    2.70   1
  12  -6  -3    6.40    2.40   1
 -12   6   3    6.20    3.50   1
  12  -6   0  627.60   14.50   1
 -12   6   0  619.40   20.50   1
  12  -6   3    8.30    2.30   1
 -12   6  -3    2.50    3.60   1
  12  -6   6    5.00    1.80   1
 -12   6  -6   10.60    3.00   1
  12  -6   9    1.90    2.10   1
 -12   6  -9    2.00    3.50   1
  12  -6  12   10.00    2.20   1
 -12   6 -12   10.70    3.40   1
  12  -6  15   -1.10    2.40   1
 -12   6 -15    2.50    3.70   1
  12  -6  18    0.10    1.90   1
 -12   6 -18    1.80    2.40   1
  12  -6  21    4.50    2.00   1
 -12   6 -21    6.70    2.40   1
  12  -6  24  471.10   13.10   1
 -12   6 -24  447.40   14.30   1
  12  -6  27    0.20    2.10   1
 -12   6 -27    1.60    2.40   1
  12  -5 -25   17.60    2.80   1
 -12   5  25   22.20    3.40   1
  12  -5 -22  181.50    7.60   1
 -12   5  22  171.70    6.30   1
  12  -5 -19   30.20    3.10   1
 -12   5  19   30.70    3.10   1
  12  -5 -16   26.10    2.90   1
 -12   5  16   24.70    3.10   1
  12  -5 -13   29.20    2.50   1
 -12   5  13   25.60    2.80   1
  12  -5 -10   29.90    2.80   1
 -12   5  10   30.20    4.10   1
  12  -5  -7   57.40    3.00   1
 -12   5   7   54.00    4.00   1
  12  -5  -4   22.20    2.50   1
 -12   5   4   20.50    3.70   1
  12  -5  -1  155.10    4.90   1
 -12   5   1  150.00    7.80   1
  12  -5   2   67.20    3.10   1
 -12   5  -2   76.40    5.20   1
  12  -5   5   21.70    2.40   1
 -12   5  -5   32.10    4.00   1
  12  -5   8    2.40    2.30   1
 -12   5  -8   -1.60    3.10   1
  12  -5  11  166.50    5.20   1
 -12   5 -11  164.00    7.90   1
  12  -5  14   14.60    2.10   1
 -12   5 -14   12.90    3.30   1
  12  -5  17    3.40    2.40   1
 -12   5 -17    1.20    3.50   1
  12  -5  20  103.80    4.40   1
 -12   5 -20   98.30    4.50   1
  12  -5  23   69.50    3.60   1
 -12   5 -23   68.10    4.10   1
  12  -5  26    0.70    2.00   1
 -12   5 -26    0.90    3.20   1
  12  -4 -23   56.20    3.40   1
 -12   4  23   58.70    4.20   1
  12  -4 -20   31.10    2.80   1
 -12   4  20   43.80    4.10   1
  12  -4 -17   68.80    3.50   1
 -12   4  17   68.80    4.60   1
  12  -4 -14   86.40    3.80   1
 -12   4  14   89.30    4.80   1
  12  -4 -11   22.00    2.50   1
 -12   4  11   24.20    3.20   1
  12  -4  -8    1.60    2.40   1
 -12   4   8    2.00    2.80   1
  12  -4  -5   60.10    3.50   1
 -12   4   5   60.80    4.10   1
  12  -4  -2   16.20    2.30   1
 -12   4   2   15.70    3.00   1
  12  -4   1    0.10    2.20   1
 -12   4  -1    0.30    3.50   1
  12  -4   4   43.50    2.90   1
 -12   4  -4   55.30    6.10   1
  12  -4   7   50.50    3.00   1
 -12   4  -7   44.30    5.80   1
  12  -4  10  216.80    6.60   1
 -12   4 -10  223.10    9.70   1
  12  -4  13   -1.80    2.10   1
 -12   4 -13   -3.70    3.20   1
  12  -4  16   82.50    3.70   1
 -12   4 -16   77.70    4.90   1
  12  -4  19   51.50    3.10   1
 -12   4 -19   50.70    3.80   1
  12  -4  22   13.00    2.40   1
 -12   4 -22   13.10    3.20   1
  12  -3 -18   43.50    3.20   1
 -12   3  18   60.00    5.30   1
  12  -3 -15  211.40    6.20   1
 -12   3  15  200.70    8.30   1
  12  -3 -12   52.60    3.20   1
 -12   3  12   56.10    4.30   1
  12  -3  -9   49.90    3.00   1
 -12   3   9   51.90    4.00   1
  12  -3  -6  163.70    5.50   1
 -12   3   6  159.60    6.90   1
  12  -3  -3  276.10    7.90   1
 -12   3   3  264.60   11.00   1
  12  -3   0  443.40   11.50   1
 -12   3   0  448.20   14.30   1
  12  -3   3   10.80    2.30   1
 -12   3  -3   13.50    3.00   1
  12  -3   6   17.10    2.40   1
 -12   3  -6   17.70    2.90   1
  12  -3   9  311.40    8.80   1
 -12   3  -9  308.80   12.30   1
  12  -3  12    1.80    2.20   1
 -12   3 -12    2.40    2.90   1
  12  -3  15    0.00    2.50   1
 -12   3 -15   -3.30    3.50   1
  12  -3  18   33.40    2.80   1
 -12   3 -18   31.50    5.10   1
   0   0   0
;
_shelx_hkl_checksum     1917
_shelx_res_file
;
TITL RbGaHAs in R-3c = RbGa2As(HAsO4)6
    shelx.res
    created by SHELXL-2016/6 at 11:35:56 on 18-Jun-2018
CELL 0.71073   8.491   8.491  50.697  90.00  90.00 120.00
ZERR   6.00   0.001   0.001   0.011   0.00   0.00   0.00
LATT  3
SYMM -Y, X-Y, Z
SYMM -X+Y, -X, Z
SYMM Y, X, .5-Z
SYMM X-Y, -Y, .5-Z
SYMM -X, -X+Y, .5-Z
SFAC O AS Ga Rb H
UNIT 144 42 12 6 36
ACTA
CONN 18 4.0 Rb1a Rb1b
omit -1 3 11
eqiv $1 y, x-1, -z+3/2
htab O3 O4_$1
L.S. 50
BOND
FMAP 2
TEMP 20
HTAB
dfix 0.9 0.04 O3 H
size 0.12 0.12 0.13
PLAN 20
WGHT    0.013600   10.487700
EXTI    0.000271
FVAR       0.07498   0.66902   0.11033
MOLE   1
sump 1 0 1 2 3 3
RB1A  4    0.000000    0.000000    0.750000    20.16667    0.05024    0.05024 =
         0.06581    0.00000    0.00000    0.02512
RB1B  4    0.000000   -0.047836    0.750000    30.50000    0.02450    0.03423 =
         0.04562    0.00218    0.00436    0.01225
GA1   3    0.333333    0.666667    0.756045    10.33333    0.00807    0.00807 =
         0.00596    0.00000    0.00000    0.00403
AS1   2    0.333333    0.666667    0.666667    10.16667    0.00747    0.00747 =
         0.00389    0.00000    0.00000    0.00373
AS2   2   -0.444001   -0.407717    0.711439    11.00000    0.00844    0.00803 =
         0.00670    0.00053    0.00010    0.00495
O1    1    0.402494   -0.465969    0.686293    11.00000    0.01376    0.01097 =
         0.00776    0.00004   -0.00309    0.00769
O2    1   -0.452539   -0.270430    0.734155    11.00000    0.01090    0.00987 =
         0.00979   -0.00223    0.00052    0.00506
rem O3 = OH (war O1 im alten Modell)
O3    1   -0.228870   -0.285923    0.698743    11.00000    0.01208    0.02028 =
         0.02638    0.00749    0.00755    0.00844
O4    1    0.488167   -0.124945    0.778685    11.00000    0.01243    0.00947 =
         0.01248   -0.00424   -0.00301    0.00701
H     5   -0.175750   -0.337492    0.702693    11.00000    0.04622
HKLF 4
REM  RbGaHAs in R-3c = RbGa2As(HAsO4)6
REM R1 =  0.0144 for    1196 Fo > 4sig(Fo)  and  0.0169 for all    1287 data
REM     65 parameters refined using      2 restraints
END
WGHT      0.0137     10.4559
REM No hydrogen bonds found for HTAB generation
REM Highest difference peak  0.750,  deepest hole -0.835,  1-sigma level  0.102
Q1    1   0.4506 -0.0784  0.7880  11.00000  0.05    0.75
Q2    1  -0.3630 -0.0963  0.7113  11.00000  0.05    0.44
Q3    1  -0.3233 -0.3150  0.7064  11.00000  0.05    0.43
Q4    1   0.4800 -0.4580  0.6915  11.00000  0.05    0.38
Q5    1  -0.1477 -0.1937  0.6655  11.00000  0.05    0.38
Q6    1   0.1335 -0.0367  0.7438  11.00000  0.05    0.36
Q7    1   0.3352 -0.4148  0.6836  11.00000  0.05    0.36
Q8    1  -0.1667 -0.3333  0.6667  10.50000  0.05    0.36
Q9    1   0.5900  0.0258  0.7876  11.00000  0.05    0.35
Q10   1  -0.3297 -0.4063  0.7110  11.00000  0.05    0.34
Q11   1  -0.3711 -0.2148  0.7331  11.00000  0.05    0.33
Q12   1   0.4969 -0.3808  0.6936  11.00000  0.05    0.32
Q13   1   0.0271 -0.2986  0.6983  11.00000  0.05    0.31
Q14   1  -0.3482 -0.3526  0.6933  11.00000  0.05    0.31
Q15   1  -0.4449 -0.3475  0.7317  11.00000  0.05    0.30
Q16   1   0.5774 -0.1264  0.7881  11.00000  0.05    0.30
Q17   1  -0.3340 -0.1881  0.7487  11.00000  0.05    0.29
Q18   1   0.6788  0.0251  0.7579  11.00000  0.05    0.28
Q19   1   0.4534 -0.5205  0.6783  11.00000  0.05    0.28
Q20   1   0.0000  0.0000  0.6796  10.33333  0.05    0.28
;
_shelx_res_checksum     74751
data_RbGaHAsO42
_database_code_depnum_ccdc_archive 'CCDC 1860366'
_audit_creation_method     'SHELXL-2016/6'
_chemical_name_systematic     'Rubidium gallium bis[hydrogen arsenate(V)]'
_chemical_name_common     'Rubidium gallium bis(hydrogen arsenate)'
_chemical_formula_moiety     'As2 Ga H2 O8 Rb'
_chemical_formula_sum     'As2 Ga H2 O8 Rb'
_chemical_formula_iupac     'Rb Ga (H As O4)2'
_chemical_formula_weight     435.05
_chemical_melting_point     ?
_shelx_space_group_comment
;
The symmetry employed for this shelxl refinement is uniquely defined
by the following loop, which should always be used as a source of
symmetry information in preference to the above space-group names.
They are only intended as comments.
;
_space_group_crystal_system     trigonal
_space_group_name_H-M_alt     'R -3 c :H'
_space_group_name_Hall     '-R 3 2"c'
loop_
    _space_group_symop_operation_xyz
    'x, y, z'
    '-y, x-y, z'
    '-x+y, -x, z'
    'y, x, -z+1/2'
    'x-y, -y, -z+1/2'
    '-x, -x+y, -z+1/2'
    'x+2/3, y+1/3, z+1/3'
    '-y+2/3, x-y+1/3, z+1/3'
    '-x+y+2/3, -x+1/3, z+1/3'
    'y+2/3, x+1/3, -z+5/6'
    'x-y+2/3, -y+1/3, -z+5/6'
    '-x+2/3, -x+y+1/3, -z+5/6'
    'x+1/3, y+2/3, z+2/3'
    '-y+1/3, x-y+2/3, z+2/3'
    '-x+y+1/3, -x+2/3, z+2/3'
    'y+1/3, x+2/3, -z+7/6'
    'x-y+1/3, -y+2/3, -z+7/6'
    '-x+1/3, -x+y+2/3, -z+7/6'
    '-x, -y, -z'
    'y, -x+y, -z'
    'x-y, x, -z'
    '-y, -x, z-1/2'
    '-x+y, y, z-1/2'
    'x, x-y, z-1/2'
    '-x+2/3, -y+1/3, -z+1/3'
    'y+2/3, -x+y+1/3, -z+1/3'
    'x-y+2/3, x+1/3, -z+1/3'
    '-y+2/3, -x+1/3, z-1/6'
    '-x+y+2/3, y+1/3, z-1/6'
    'x+2/3, x-y+1/3, z-1/6'
    '-x+1/3, -y+2/3, -z+2/3'
    'y+1/3, -x+y+2/3, -z+2/3'
    'x-y+1/3, x+2/3, -z+2/3'
    '-y+1/3, -x+2/3, z+1/6'
    '-x+y+1/3, y+2/3, z+1/6'
    'x+1/3, x-y+2/3, z+1/6'
_cell_length_a     8.3850(10)
_cell_length_b     8.3850(10)
_cell_length_c     53.880(11)
_cell_angle_alpha     90
_cell_angle_beta     90
_cell_angle_gamma     120
_cell_volume     3280.7(10)
_cell_formula_units_Z     18
_cell_measurement_reflns_used     2663
_cell_measurement_theta_min     2.268
_cell_measurement_theta_max     30.031
_cell_measurement_temperature     293(2)
_exptl_crystal_description     'hexagonal plate'
_exptl_crystal_colour     'colourless'
_exptl_crystal_size_max     0.070
_exptl_crystal_size_mid     0.070
_exptl_crystal_size_min     0.020
_exptl_crystal_density_diffrn     3.964
_exptl_crystal_density_meas     ?
_exptl_crystal_density_method     'not measured'
_exptl_crystal_F_000     3600
_exptl_absorpt_coefficient_mu     19.423
_exptl_absorpt_correction_type     multi-scan
_exptl_absorpt_process_details
;
(SCALEPACK; Otwinowski <i>et al.</i>,  2003)
;
_shelx_estimated_absorpt_T_min     0.343
_shelx_estimated_absorpt_T_max     0.697
_exptl_absorpt_correction_T_min     0.343
_exptl_absorpt_correction_T_max     0.697
_diffrn_ambient_temperature     293(2)
_diffrn_radiation_type     MoK\a
_diffrn_radiation_wavelength     0.71073
_diffrn_measurement_device_type     'Nonius KappaCCD single-crystal four-circle'
_diffrn_measurement_method     '\f and \w scans'
_diffrn_detector_area_resol_mean     ?
_diffrn_reflns_number     3896
_diffrn_reflns_av_R_equivalents     0.0161
_diffrn_reflns_theta_min     2.268
_diffrn_reflns_theta_max     30.031
_diffrn_reflns_theta_full     25.242
_diffrn_measured_fraction_theta_max     1.000
_diffrn_measured_fraction_theta_full     1.000
_diffrn_reflns_limit_h_min     -11
_diffrn_reflns_limit_h_max     11
_diffrn_reflns_limit_k_min     -9
_diffrn_reflns_limit_k_max     9
_diffrn_reflns_limit_l_min     -75
_diffrn_reflns_limit_l_max     75
_refine_special_details     ?
_reflns_number_total     1079
_reflns_number_gt     1027
_reflns_threshold_expression     'I > 2\s(I)'
_refine_ls_structure_factor_coef     Fsqd
_refine_ls_matrix_type     full
_refine_ls_R_factor_all     0.0170
_refine_ls_R_factor_gt     0.0158
_refine_ls_wR_factor_gt     0.0394
_refine_ls_wR_factor_ref     0.0399
_refine_ls_goodness_of_fit_ref     1.112
_refine_ls_restrained_S_all     1.112
_refine_ls_number_reflns     1079
_refine_ls_number_parameters     68
_refine_ls_number_restraints     2
_refine_ls_hydrogen_treatment     refall
_refine_ls_weighting_scheme     calc
_refine_ls_weighting_details
             'w=1/[\s^2^(Fo^2^)+(0.0168P)^2^+20.8962P] where P=(Fo^2^+2Fc^2^)/3'
_atom_sites_solution_hydrogens     difmap
_atom_sites_solution_primary     direct
_atom_sites_solution_secondary     difmap
_refine_ls_shift/su_max     0.014
_refine_ls_shift/su_mean     0.001
_refine_diff_density_max     0.787
_refine_diff_density_min     -0.525
_refine_ls_extinction_method
;
SHELXL2016 (Sheldrick, 2015)
;
_refine_ls_extinction_coef     0.000092(13)
_refine_ls_extinction_expression
                                  'Fc^*^=kFc[1+0.001xFc^2^\l^3^/sin(2\q)]^-1/4^'
loop_
    _atom_type_symbol
    _atom_type_description
    _atom_type_scat_dispersion_real
    _atom_type_scat_dispersion_imag
    _atom_type_scat_source
    'O' 'O' 0.0106 0.0060
                         'International Tables Vol C Tables 4.2.6.8 and 6.1.1.4'
    'As' 'As' 0.0499 2.0058
                         'International Tables Vol C Tables 4.2.6.8 and 6.1.1.4'
    'Ga' 'Ga' 0.2307 1.6083
                         'International Tables Vol C Tables 4.2.6.8 and 6.1.1.4'
    'Rb' 'Rb' -0.9393 2.9676
                         'International Tables Vol C Tables 4.2.6.8 and 6.1.1.4'
    'H' 'H' 0.0000 0.0000
                         'International Tables Vol C Tables 4.2.6.8 and 6.1.1.4'
_computing_data_collection
;
COLLECT (Nonius, 2003)
;
_computing_cell_refinement
;
SCALEPACK (Otwinowski <i>et al.</i>,  2003)
;
_computing_data_reduction
;
DENZO and SCALEPACK (Otwinowski <i>et al.</i>,  2003)
;
_computing_structure_solution
;
SHELXS97 (Sheldrick, 2008)
;
_computing_structure_refinement
;
SHELXL2016 (Sheldrick, 2015)
;
_computing_molecular_graphics
;
DIAMOND (Brandenburg, 2005)
;
_computing_publication_material     ?
loop_
    _atom_site_type_symbol
    _atom_site_label
    _atom_site_fract_x
    _atom_site_fract_y
    _atom_site_fract_z
    _atom_site_U_iso_or_equiv
    _atom_site_adp_type
    _atom_site_calc_flag
    _atom_site_occupancy
    _atom_site_disorder_assembly
    _atom_site_disorder_group
    Rb Rb1A 0.000000 0.000000 0.750000 0.0297(12) Uani d 0.909(3) . .
    Rb Rb1B 0.000000 -0.050(5) 0.750000 0.011(3) Uani d 0.0304(9) . .
    Rb Rb2 0.000000 0.000000 0.66714(2) 0.02912(12) Uani d 1 . .
    Ga Ga1 0.333333 0.666667 0.75374(2) 0.00733(9) Uani d 1 . .
    Ga Ga2 0.333333 0.666667 0.666667 0.00817(11) Uani d 1 . .
    As As -0.43059(3) -0.39514(3) 0.71280(2) 0.00799(7) Uani d 1 . .
    O O1 0.4536(2) -0.4402(2) 0.68636(3) 0.0159(3) Uani d 1 . .
    O O2 -0.4459(2) -0.2541(2) 0.73338(3) 0.0106(3) Uani d 1 . .
    O O3 -0.1974(2) -0.2813(2) 0.70523(3) 0.0178(3) Uani d 1 . .
    O O4 0.4789(2) -0.1223(2) 0.77582(3) 0.0103(3) Uani d 1 . .
    H H -0.161(5) -0.354(5) 0.7099(6) 0.035(10) Uiso d 1 . .
loop_
    _atom_site_aniso_label
    _atom_site_aniso_U_11
    _atom_site_aniso_U_22
    _atom_site_aniso_U_33
    _atom_site_aniso_U_12
    _atom_site_aniso_U_13
    _atom_site_aniso_U_23
    Rb1A 0.0333(16) 0.0333(16) 0.0225(9) 0.0166(8) 0.000 0.000
    Rb1B 0.023(11) 0.012(7) 0.004(7) 0.011(5) -0.002(4) -0.001(2)
    Rb2 0.03481(17) 0.03481(17) 0.0177(2) 0.01740(9) 0.000 0.000
    Ga1 0.00785(12) 0.00785(12) 0.00629(16) 0.00393(6) 0.000 0.000
    Ga2 0.00943(15) 0.00943(15) 0.0057(2) 0.00472(8) 0.000 0.000
    As 0.00991(11) 0.00839(10) 0.00729(10) 0.00580(8) 0.00068(7) 0.00083(7)
    O1 0.0246(8) 0.0212(8) 0.0087(6) 0.0164(7) -0.0050(6) -0.0011(6)
    O2 0.0105(7) 0.0106(6) 0.0104(6) 0.0049(5) 0.0026(5) -0.0016(5)
    O3 0.0129(7) 0.0173(8) 0.0257(9) 0.0093(7) 0.0085(6) 0.0093(6)
    O4 0.0116(6) 0.0092(6) 0.0120(6) 0.0066(6) -0.0019(5) -0.0038(5)
_geom_special_details
;
 All esds (except the esd in the dihedral angle between two l.s. planes)
 are estimated using the full covariance matrix.  The cell esds are taken
 into account individually in the estimation of esds in distances, angles
 and torsion angles; correlations between esds in cell parameters are only
 used when they are defined by crystal symmetry.  An approximate (isotropic)
 treatment of cell esds is used for estimating esds involving l.s. planes.
;
loop_
    _geom_bond_atom_site_label_1
    _geom_bond_atom_site_label_2
    _geom_bond_site_symmetry_2
    _geom_bond_distance
    _geom_bond_publ_flag
    Rb1A Rb1B 2 0.42(4) ?
    Rb1A Rb1B 3 0.42(4) ?
    Rb1A O3 5_556 3.197(2) y
    Rb1A O3 6_556 3.197(2) y
    Rb1A O3 3 3.197(2) y
    Rb1A O3 2 3.197(2) y
    Rb1A O3 4_556 3.197(2) y
    Rb1A O3 . 3.197(2) y
    Rb1A O2 6_556 3.3698(16) y
    Rb1A O2 3 3.3698(16) y
    Rb1A O2 4_556 3.3699(16) y
    Rb1A O2 . 3.3699(16) y
    Rb1A O2 5_556 3.3699(15) y
    Rb1A O2 2 3.3699(15) y
    Rb1A As 6_556 4.0083(5) ?
    Rb1B Rb1B 2 0.72(7) ?
    Rb1B Rb1B 3 0.72(7) ?
    Rb1B O3 6_556 3.019(15) ?
    Rb1B O3 . 3.019(15) ?
    Rb1B O2 4_556 3.05(3) ?
    Rb1B O2 2 3.05(3) ?
    Rb1B O3 2 3.161(2) ?
    Rb1B O3 4_556 3.161(2) ?
    Rb1B O2 6_556 3.363(2) ?
    Rb1B O2 . 3.363(2) ?
    Rb1B O3 5_556 3.47(3) ?
    Rb1B O3 3 3.47(3) ?
    Rb2 O3 . 2.9346(17) y
    Rb2 O3 2 2.9347(17) y
    Rb2 O3 3 2.9347(17) y
    Rb2 O1 25_546 3.3714(16) y
    Rb2 O1 27_346 3.3715(16) y
    Rb2 O1 26_566 3.3715(17) y
    Rb2 O4 30_445 3.4960(16) y
    Rb2 O4 28_455 3.4960(17) y
    Rb2 O4 29 3.4960(16) y
    Rb2 O3 25_446 3.5327(19) y
    Rb2 O3 26_556 3.533(2) y
    Rb2 O3 27_456 3.5328(19) y
    Rb2 As 27_456 3.7432(5) ?
    Rb2 As 25_446 3.7432(5) ?
    Rb2 As 26_556 3.7432(5) ?
    Ga1 O2 2_565 1.9596(14) y
    Ga1 O2 3 1.9597(15) y
    Ga1 O2 1_665 1.9597(15) y
    Ga1 O4 1_565 1.9690(15) y
    Ga1 O4 2 1.9690(15) y
    Ga1 O4 3_665 1.9690(15) y
    Ga2 O1 26_566 1.9625(15) y
    Ga2 O1 27_456 1.9625(16) y
    Ga2 O1 25_556 1.9625(15) y
    Ga2 O1 2 1.9626(15) y
    Ga2 O1 3_665 1.9626(16) y
    Ga2 O1 1_565 1.9626(15) y
    As O1 1_455 1.6576(15) y
    As O2 . 1.6724(15) y
    As O4 6_556 1.6805(15) y
    As O3 . 1.7417(17) y
loop_
    _geom_angle_atom_site_label_1
    _geom_angle_atom_site_label_2
    _geom_angle_atom_site_label_3
    _geom_angle_site_symmetry_1
    _geom_angle_site_symmetry_3
    _geom_angle
    _geom_angle_publ_flag
    Rb1B Rb1A Rb1B 2 3 120.00(15) ?
    Rb1B Rb1A O3 2 5_556 61.38(3) ?
    Rb1B Rb1A O3 3 5_556 81.43(11) ?
    Rb1B Rb1A O3 2 6_556 81.43(3) ?
    Rb1B Rb1A O3 3 6_556 128.90(5) ?
    O3 Rb1A O3 5_556 6_556 69.26(5) ?
    Rb1B Rb1A O3 2 3 81.43(3) ?
    Rb1B Rb1A O3 3 3 61.38(9) ?
    O3 Rb1A O3 5_556 3 102.21(6) ?
    O3 Rb1A O3 6_556 3 162.87(7) ?
    Rb1B Rb1A O3 2 2 61.38(3) ?
    Rb1B Rb1A O3 3 2 128.90(5) ?
    O3 Rb1A O3 5_556 2 122.76(7) ?
    O3 Rb1A O3 6_556 2 102.21(6) ?
    O3 Rb1A O3 3 2 69.26(5) ?
    Rb1B Rb1A O3 2 4_556 128.90(3) ?
    Rb1B Rb1A O3 3 4_556 61.38(9) ?
    O3 Rb1A O3 5_556 4_556 69.26(5) ?
    O3 Rb1A O3 6_556 4_556 69.26(5) ?
    O3 Rb1A O3 3 4_556 122.76(6) ?
    O3 Rb1A O3 2 4_556 162.87(6) ?
    Rb1B Rb1A O3 2 . 128.90(3) ?
    Rb1B Rb1A O3 3 . 81.43(11) ?
    O3 Rb1A O3 5_556 . 162.87(6) ?
    O3 Rb1A O3 6_556 . 122.76(6) ?
    O3 Rb1A O3 3 . 69.26(5) ?
    O3 Rb1A O3 2 . 69.26(5) ?
    O3 Rb1A O3 4_556 . 102.21(6) ?
    Rb1B Rb1A O2 2 6_556 37.49(3) ?
    Rb1B Rb1A O2 3 6_556 150.57(13) ?
    O3 Rb1A O2 5_556 6_556 70.43(4) ?
    O3 Rb1A O2 6_556 6_556 48.04(4) ?
    O3 Rb1A O2 3 6_556 115.61(4) ?
    O3 Rb1A O2 2 6_556 64.84(4) ?
    O3 Rb1A O2 4_556 6_556 113.71(4) ?
    O3 Rb1A O2 . 6_556 126.47(4) ?
    Rb1B Rb1A O2 2 3 37.49(3) ?
    Rb1B Rb1A O2 3 3 85.56(15) ?
    O3 Rb1A O2 5_556 3 64.84(4) ?
    O3 Rb1A O2 6_556 3 115.61(4) ?
    O3 Rb1A O2 3 3 48.04(4) ?
    O3 Rb1A O2 2 3 70.43(4) ?
    O3 Rb1A O2 4_556 3 126.47(4) ?
    O3 Rb1A O2 . 3 113.71(4) ?
    O2 Rb1A O2 6_556 3 74.98(5) ?
    Rb1B Rb1A O2 2 4_556 150.57(3) ?
    Rb1B Rb1A O2 3 4_556 85.56(15) ?
    O3 Rb1A O2 5_556 4_556 113.71(4) ?
    O3 Rb1A O2 6_556 4_556 70.43(4) ?
    O3 Rb1A O2 3 4_556 126.47(4) ?
    O3 Rb1A O2 2 4_556 115.61(4) ?
    O3 Rb1A O2 4_556 4_556 48.04(4) ?
    O3 Rb1A O2 . 4_556 64.84(4) ?
    O2 Rb1A O2 6_556 4_556 113.21(2) ?
    O2 Rb1A O2 3 4_556 171.11(5) ?
    Rb1B Rb1A O2 2 . 150.57(3) ?
    Rb1B Rb1A O2 3 . 37.49(14) ?
    O3 Rb1A O2 5_556 . 115.61(4) ?
    O3 Rb1A O2 6_556 . 126.47(4) ?
    O3 Rb1A O2 3 . 70.43(4) ?
    O3 Rb1A O2 2 . 113.71(4) ?
    O3 Rb1A O2 4_556 . 64.84(4) ?
    O3 Rb1A O2 . . 48.04(4) ?
    O2 Rb1A O2 6_556 . 171.11(5) ?
    O2 Rb1A O2 3 . 113.21(2) ?
    O2 Rb1A O2 4_556 . 58.86(5) ?
    Rb1B Rb1A O2 2 5_556 85.56(3) ?
    Rb1B Rb1A O2 3 5_556 37.49(14) ?
    O3 Rb1A O2 5_556 5_556 48.04(4) ?
    O3 Rb1A O2 6_556 5_556 113.71(4) ?
    O3 Rb1A O2 3 5_556 64.84(4) ?
    O3 Rb1A O2 2 5_556 126.47(4) ?
    O3 Rb1A O2 4_556 5_556 70.43(4) ?
    O3 Rb1A O2 . 5_556 115.61(4) ?
    O2 Rb1A O2 6_556 5_556 113.21(2) ?
    O2 Rb1A O2 3 5_556 58.87(5) ?
    O2 Rb1A O2 4_556 5_556 113.21(2) ?
    O2 Rb1A O2 . 5_556 74.98(5) ?
    Rb1B Rb1A O2 2 2 85.56(3) ?
    Rb1B Rb1A O2 3 2 150.57(14) ?
    O3 Rb1A O2 5_556 2 126.47(4) ?
    O3 Rb1A O2 6_556 2 64.84(4) ?
    O3 Rb1A O2 3 2 113.71(4) ?
    O3 Rb1A O2 2 2 48.04(4) ?
    O3 Rb1A O2 4_556 2 115.61(4) ?
    O3 Rb1A O2 . 2 70.43(4) ?
    O2 Rb1A O2 6_556 2 58.87(5) ?
    O2 Rb1A O2 3 2 113.21(2) ?
    O2 Rb1A O2 4_556 2 74.98(5) ?
    O2 Rb1A O2 . 2 113.21(2) ?
    O2 Rb1A O2 5_556 2 171.11(6) ?
    Rb1B Rb1A As 2 6_556 60.827(6) ?
    Rb1B Rb1A As 3 6_556 149.73(2) ?
    O3 Rb1A As 5_556 6_556 73.16(3) ?
    O3 Rb1A As 6_556 6_556 24.86(3) ?
    O3 Rb1A As 3 6_556 139.65(3) ?
    O3 Rb1A As 2 6_556 79.79(3) ?
    O3 Rb1A As 4_556 6_556 93.74(3) ?
    O3 Rb1A As . 6_556 123.16(3) ?
    O2 Rb1A As 6_556 6_556 24.28(2) ?
    O2 Rb1A As 3 6_556 97.93(3) ?
    O2 Rb1A As 4_556 6_556 89.76(3) ?
    O2 Rb1A As . 6_556 148.57(3) ?
    O2 Rb1A As 5_556 6_556 121.15(3) ?
    O2 Rb1A As 2 6_556 53.64(3) ?
    Rb1B Rb1B Rb1B 2 3 60.00(4) ?
    Rb1B Rb1B O3 2 6_556 94.7(6) ?
    Rb1B Rb1B O3 3 6_556 123.8(6) ?
    Rb1B Rb1B O3 2 . 123.8(6) ?
    Rb1B Rb1B O3 3 . 94.7(7) ?
    O3 Rb1B O3 6_556 . 136.7(14) ?
    Rb1B Rb1B O2 2 4_556 160.6(4) ?
    Rb1B Rb1B O2 3 4_556 109.8(6) ?
    O3 Rb1B O2 6_556 4_556 77.3(7) ?
    O3 Rb1B O2 . 4_556 71.0(6) ?
    Rb1B Rb1B O2 2 2 109.8(5) ?
    Rb1B Rb1B O2 3 2 160.6(3) ?
    O3 Rb1B O2 6_556 2 71.0(6) ?
    O3 Rb1B O2 . 2 77.3(7) ?
    O2 Rb1B O2 4_556 2 84.6(10) ?
    Rb1B Rb1B O3 2 2 72.1(6) ?
    Rb1B Rb1B O3 3 2 109.8(6) ?
    O3 Rb1B O3 6_556 2 107.2(4) ?
    O3 Rb1B O3 . 2 72.0(2) ?
    O2 Rb1B O3 4_556 2 127.0(11) ?
    O2 Rb1B O3 2 2 51.0(2) ?
    Rb1B Rb1B O3 2 4_556 109.8(7) ?
    Rb1B Rb1B O3 3 4_556 72.1(7) ?
    O3 Rb1B O3 6_556 4_556 72.0(2) ?
    O3 Rb1B O3 . 4_556 107.2(4) ?
    O2 Rb1B O3 4_556 4_556 51.0(2) ?
    O2 Rb1B O3 2 4_556 127.0(11) ?
    O3 Rb1B O3 2 4_556 177.9(14) ?
    Rb1B Rb1B O2 2 6_556 58.5(7) ?
    Rb1B Rb1B O2 3 6_556 116.2(6) ?
    O3 Rb1B O2 6_556 6_556 49.25(8) ?
    O3 Rb1B O2 . 6_556 133.4(5) ?
    O2 Rb1B O2 4_556 6_556 122.6(9) ?
    O2 Rb1B O2 2 6_556 62.0(3) ?
    O3 Rb1B O2 2 6_556 65.28(4) ?
    O3 Rb1B O2 4_556 6_556 114.83(5) ?
    Rb1B Rb1B O2 2 . 116.2(7) ?
    Rb1B Rb1B O2 3 . 58.5(8) ?
    O3 Rb1B O2 6_556 . 133.4(5) ?
    O3 Rb1B O2 . . 49.25(8) ?
    O2 Rb1B O2 4_556 . 62.0(3) ?
    O2 Rb1B O2 2 . 122.6(9) ?
    O3 Rb1B O2 2 . 114.83(5) ?
    O3 Rb1B O2 4_556 . 65.28(4) ?
    O2 Rb1B O2 6_556 . 174.7(13) ?
    Rb1B Rb1B O3 2 5_556 46.2(3) ?
    Rb1B Rb1B O3 3 5_556 58.9(3) ?
    O3 Rb1B O3 6_556 5_556 67.6(2) ?
    O3 Rb1B O3 . 5_556 153.6(10) ?
    O2 Rb1B O3 4_556 5_556 114.75(4) ?
    O2 Rb1B O3 2 5_556 127.90(5) ?
    O3 Rb1B O3 2 5_556 115.4(7) ?
    O3 Rb1B O3 4_556 5_556 66.2(3) ?
    O2 Rb1B O3 6_556 5_556 67.3(3) ?
    O2 Rb1B O3 . 5_556 108.7(7) ?
    Rb1B Rb1B O3 2 3 58.9(4) ?
    Rb1B Rb1B O3 3 3 46.2(3) ?
    O3 Rb1B O3 6_556 3 153.6(10) ?
    O3 Rb1B O3 . 3 67.6(2) ?
    O2 Rb1B O3 4_556 3 127.90(5) ?
    O2 Rb1B O3 2 3 114.75(4) ?
    O3 Rb1B O3 2 3 66.2(3) ?
    O3 Rb1B O3 4_556 3 115.4(7) ?
    O2 Rb1B O3 6_556 3 108.7(7) ?
    O2 Rb1B O3 . 3 67.3(3) ?
    O3 Rb1B O3 5_556 3 91.5(9) ?
    O3 Rb2 O3 . 2 76.48(6) ?
    O3 Rb2 O3 . 3 76.48(6) ?
    O3 Rb2 O3 2 3 76.48(6) ?
    O3 Rb2 O1 . 25_546 91.00(4) ?
    O3 Rb2 O1 2 25_546 76.80(4) ?
    O3 Rb2 O1 3 25_546 152.49(5) ?
    O3 Rb2 O1 . 27_346 76.80(5) ?
    O3 Rb2 O1 2 27_346 152.49(5) ?
    O3 Rb2 O1 3 27_346 91.00(4) ?
    O1 Rb2 O1 25_546 27_346 110.14(3) ?
    O3 Rb2 O1 . 26_566 152.49(5) ?
    O3 Rb2 O1 2 26_566 91.00(5) ?
    O3 Rb2 O1 3 26_566 76.80(5) ?
    O1 Rb2 O1 25_546 26_566 110.14(3) ?
    O1 Rb2 O1 27_346 26_566 110.13(2) ?
    O3 Rb2 O4 . 30_445 126.84(4) ?
    O3 Rb2 O4 2 30_445 111.15(5) ?
    O3 Rb2 O4 3 30_445 156.15(4) ?
    O1 Rb2 O4 25_546 30_445 45.47(4) ?
    O1 Rb2 O4 27_346 30_445 90.21(4) ?
    O1 Rb2 O4 26_566 30_445 80.43(4) ?
    O3 Rb2 O4 . 28_455 111.15(5) ?
    O3 Rb2 O4 2 28_455 156.15(4) ?
    O3 Rb2 O4 3 28_455 126.84(4) ?
    O1 Rb2 O4 25_546 28_455 80.43(4) ?
    O1 Rb2 O4 27_346 28_455 45.46(4) ?
    O1 Rb2 O4 26_566 28_455 90.21(4) ?
    O4 Rb2 O4 30_445 28_455 45.74(4) ?
    O3 Rb2 O4 . 29 156.15(5) ?
    O3 Rb2 O4 2 29 126.84(5) ?
    O3 Rb2 O4 3 29 111.15(5) ?
    O1 Rb2 O4 25_546 29 90.21(4) ?
    O1 Rb2 O4 27_346 29 80.43(4) ?
    O1 Rb2 O4 26_566 29 45.46(4) ?
    O4 Rb2 O4 30_445 29 45.74(4) ?
    O4 Rb2 O4 28_455 29 45.74(4) ?
    O3 Rb2 O3 . 25_446 83.50(5) ?
    O3 Rb2 O3 2 25_446 119.25(6) ?
    O3 Rb2 O3 3 25_446 150.88(6) ?
    O1 Rb2 O3 25_546 25_446 46.57(4) ?
    O1 Rb2 O3 27_346 25_446 63.66(4) ?
    O1 Rb2 O3 26_566 25_446 123.76(4) ?
    O4 Rb2 O3 30_445 25_446 45.78(4) ?
    O4 Rb2 O3 28_455 25_446 43.39(4) ?
    O4 Rb2 O3 29 25_446 80.11(4) ?
    O3 Rb2 O3 . 26_556 150.89(6) ?
    O3 Rb2 O3 2 26_556 83.50(5) ?
    O3 Rb2 O3 3 26_556 119.25(6) ?
    O1 Rb2 O3 25_546 26_556 63.66(4) ?
    O1 Rb2 O3 27_346 26_556 123.75(4) ?
    O1 Rb2 O3 26_566 26_556 46.57(4) ?
    O4 Rb2 O3 30_445 26_556 43.39(4) ?
    O4 Rb2 O3 28_455 26_556 80.11(4) ?
    O4 Rb2 O3 29 26_556 45.78(4) ?
    O3 Rb2 O3 25_446 26_556 88.19(4) ?
    O3 Rb2 O3 . 27_456 119.25(6) ?
    O3 Rb2 O3 2 27_456 150.88(6) ?
    O3 Rb2 O3 3 27_456 83.50(5) ?
    O1 Rb2 O3 25_546 27_456 123.76(4) ?
    O1 Rb2 O3 27_346 27_456 46.57(4) ?
    O1 Rb2 O3 26_566 27_456 63.66(4) ?
    O4 Rb2 O3 30_445 27_456 80.11(4) ?
    O4 Rb2 O3 28_455 27_456 45.78(4) ?
    O4 Rb2 O3 29 27_456 43.38(4) ?
    O3 Rb2 O3 25_446 27_456 88.19(4) ?
    O3 Rb2 O3 26_556 27_456 88.19(4) ?
    O3 Rb2 As . 27_456 102.80(4) ?
    O3 Rb2 As 2 27_456 177.27(4) ?
    O3 Rb2 As 3 27_456 100.79(4) ?
    O1 Rb2 As 25_546 27_456 105.88(3) ?
    O1 Rb2 As 27_346 27_456 26.29(3) ?
    O1 Rb2 As 26_566 27_456 88.53(3) ?
    O4 Rb2 As 30_445 27_456 71.43(3) ?
    O4 Rb2 As 28_455 27_456 26.56(2) ?
    O4 Rb2 As 29 27_456 54.15(3) ?
    O3 Rb2 As 25_446 27_456 63.12(3) ?
    O3 Rb2 As 26_556 27_456 98.10(3) ?
    O3 Rb2 As 27_456 27_456 27.50(3) ?
    O3 Rb2 As . 25_446 100.79(4) ?
    O3 Rb2 As 2 25_446 102.80(4) ?
    O3 Rb2 As 3 25_446 177.27(4) ?
    O1 Rb2 As 25_546 25_446 26.29(3) ?
    O1 Rb2 As 27_346 25_446 88.53(3) ?
    O1 Rb2 As 26_566 25_446 105.88(3) ?
    O4 Rb2 As 30_445 25_446 26.56(2) ?
    O4 Rb2 As 28_455 25_446 54.15(3) ?
    O4 Rb2 As 29 25_446 71.43(3) ?
    O3 Rb2 As 25_446 25_446 27.50(3) ?
    O3 Rb2 As 26_556 25_446 63.12(3) ?
    O3 Rb2 As 27_456 25_446 98.11(3) ?
    As Rb2 As 27_456 25_446 79.914(13) ?
    O3 Rb2 As . 26_556 177.27(4) ?
    O3 Rb2 As 2 26_556 100.79(4) ?
    O3 Rb2 As 3 26_556 102.80(4) ?
    O1 Rb2 As 25_546 26_556 88.53(3) ?
    O1 Rb2 As 27_346 26_556 105.88(3) ?
    O1 Rb2 As 26_566 26_556 26.29(3) ?
    O4 Rb2 As 30_445 26_556 54.15(3) ?
    O4 Rb2 As 28_455 26_556 71.43(3) ?
    O4 Rb2 As 29 26_556 26.56(3) ?
    O3 Rb2 As 25_446 26_556 98.11(3) ?
    O3 Rb2 As 26_556 26_556 27.50(3) ?
    O3 Rb2 As 27_456 26_556 63.12(3) ?
    As Rb2 As 27_456 26_556 79.914(13) ?
    As Rb2 As 25_446 26_556 79.914(13) ?
    O2 Ga1 O2 2_565 3 91.72(6) ?
    O2 Ga1 O2 2_565 1_665 91.72(6) ?
    O2 Ga1 O2 3 1_665 91.72(6) ?
    O2 Ga1 O4 2_565 1_565 92.25(6) ?
    O2 Ga1 O4 3 1_565 175.98(6) ?
    O2 Ga1 O4 1_665 1_565 88.72(6) ?
    O2 Ga1 O4 2_565 2 88.72(6) ?
    O2 Ga1 O4 3 2 92.25(6) ?
    O2 Ga1 O4 1_665 2 175.98(7) ?
    O4 Ga1 O4 1_565 2 87.28(6) ?
    O2 Ga1 O4 2_565 3_665 175.98(6) ?
    O2 Ga1 O4 3 3_665 88.71(6) ?
    O2 Ga1 O4 1_665 3_665 92.25(6) ?
    O4 Ga1 O4 1_565 3_665 87.28(7) ?
    O4 Ga1 O4 2 3_665 87.28(7) ?
    O2 Ga1 Rb2 2_565 34 124.04(4) ?
    O2 Ga1 Rb2 3 34 124.04(4) ?
    O2 Ga1 Rb2 1_665 34 124.04(4) ?
    O4 Ga1 Rb2 1_565 34 52.83(5) ?
    O4 Ga1 Rb2 2 34 52.83(5) ?
    O4 Ga1 Rb2 3_665 34 52.83(4) ?
    O2 Ga1 Rb1A 2_565 1_565 32.81(4) ?
    O2 Ga1 Rb1A 3 1_565 105.67(4) ?
    O2 Ga1 Rb1A 1_665 1_565 120.04(5) ?
    O4 Ga1 Rb1A 1_565 1_565 77.51(4) ?
    O4 Ga1 Rb1A 2 1_565 59.26(4) ?
    O4 Ga1 Rb1A 3_665 1_565 143.41(5) ?
    Rb2 Ga1 Rb1A 34 1_565 92.384(4) ?
    O2 Ga1 Rb1A 2_565 . 120.04(5) ?
    O2 Ga1 Rb1A 3 . 32.81(4) ?
    O2 Ga1 Rb1A 1_665 . 105.67(4) ?
    O4 Ga1 Rb1A 1_565 . 143.41(5) ?
    O4 Ga1 Rb1A 2 . 77.51(4) ?
    O4 Ga1 Rb1A 3_665 . 59.26(5) ?
    Rb2 Ga1 Rb1A 34 . 92.384(4) ?
    Rb1A Ga1 Rb1A 1_565 . 119.8280(10)
                                     ?
    O2 Ga1 Rb1A 2_565 1_665 105.67(5) ?
    O2 Ga1 Rb1A 3 1_665 120.04(5) ?
    O2 Ga1 Rb1A 1_665 1_665 32.81(4) ?
    O4 Ga1 Rb1A 1_565 1_665 59.26(4) ?
    O4 Ga1 Rb1A 2 1_665 143.41(5) ?
    O4 Ga1 Rb1A 3_665 1_665 77.51(5) ?
    Rb2 Ga1 Rb1A 34 1_665 92.384(4) ?
    Rb1A Ga1 Rb1A 1_565 1_665 119.8280(10)
                                         ?
    Rb1A Ga1 Rb1A . 1_665 119.8280(10)
                                     ?
    O1 Ga2 O1 26_566 27_456 93.53(6) ?
    O1 Ga2 O1 26_566 25_556 93.53(6) ?
    O1 Ga2 O1 27_456 25_556 93.53(6) ?
    O1 Ga2 O1 26_566 2 180.0 ?
    O1 Ga2 O1 27_456 2 86.48(6) ?
    O1 Ga2 O1 25_556 2 86.48(6) ?
    O1 Ga2 O1 26_566 3_665 86.48(6) ?
    O1 Ga2 O1 27_456 3_665 180.0 ?
    O1 Ga2 O1 25_556 3_665 86.48(6) ?
    O1 Ga2 O1 2 3_665 93.52(6) ?
    O1 Ga2 O1 26_566 1_565 86.48(6) ?
    O1 Ga2 O1 27_456 1_565 86.48(6) ?
    O1 Ga2 O1 25_556 1_565 180.0 ?
    O1 Ga2 O1 2 1_565 93.52(6) ?
    O1 Ga2 O1 3_665 1_565 93.52(6) ?
    O1 Ga2 Rb2 26_566 25_556 63.39(5) ?
    O1 Ga2 Rb2 27_456 25_556 66.53(5) ?
    O1 Ga2 Rb2 25_556 25_556 146.92(4) ?
    O1 Ga2 Rb2 2 25_556 116.61(5) ?
    O1 Ga2 Rb2 3_665 25_556 113.47(5) ?
    O1 Ga2 Rb2 1_565 25_556 33.08(4) ?
    O1 Ga2 Rb2 26_566 1_565 116.62(5) ?
    O1 Ga2 Rb2 27_456 1_565 113.48(5) ?
    O1 Ga2 Rb2 25_556 1_565 33.08(4) ?
    O1 Ga2 Rb2 2 1_565 63.38(5) ?
    O1 Ga2 Rb2 3_665 1_565 66.52(5) ?
    O1 Ga2 Rb2 1_565 1_565 146.92(4) ?
    Rb2 Ga2 Rb2 25_556 1_565 180.0 ?
    O1 Ga2 Rb2 26_566 1_665 113.48(5) ?
    O1 Ga2 Rb2 27_456 1_665 33.08(4) ?
    O1 Ga2 Rb2 25_556 1_665 116.62(6) ?
    O1 Ga2 Rb2 2 1_665 66.52(5) ?
    O1 Ga2 Rb2 3_665 1_665 146.92(4) ?
    O1 Ga2 Rb2 1_565 1_665 63.38(6) ?
    Rb2 Ga2 Rb2 25_556 1_665 60.0 ?
    Rb2 Ga2 Rb2 1_565 1_665 120.0 ?
    O1 Ga2 Rb2 26_566 . 33.08(5) ?
    O1 Ga2 Rb2 27_456 . 116.62(5) ?
    O1 Ga2 Rb2 25_556 . 113.48(5) ?
    O1 Ga2 Rb2 2 . 146.92(5) ?
    O1 Ga2 Rb2 3_665 . 63.38(5) ?
    O1 Ga2 Rb2 1_565 . 66.52(5) ?
    Rb2 Ga2 Rb2 25_556 . 60.0 ?
    Rb2 Ga2 Rb2 1_565 . 120.0 ?
    Rb2 Ga2 Rb2 1_665 . 120.0 ?
    O1 Ga2 Rb2 26_566 25_456 66.52(5) ?
    O1 Ga2 Rb2 27_456 25_456 146.92(4) ?
    O1 Ga2 Rb2 25_556 25_456 63.38(6) ?
    O1 Ga2 Rb2 2 25_456 113.47(5) ?
    O1 Ga2 Rb2 3_665 25_456 33.08(4) ?
    O1 Ga2 Rb2 1_565 25_456 116.62(6) ?
    Rb2 Ga2 Rb2 25_556 25_456 120.0 ?
    Rb2 Ga2 Rb2 1_565 25_456 60.0 ?
    Rb2 Ga2 Rb2 1_665 25_456 180.0 ?
    Rb2 Ga2 Rb2 . 25_456 60.0 ?
    O1 Ga2 Rb2 26_566 25_566 146.92(5) ?
    O1 Ga2 Rb2 27_456 25_566 63.38(5) ?
    O1 Ga2 Rb2 25_556 25_566 66.52(5) ?
    O1 Ga2 Rb2 2 25_566 33.08(5) ?
    O1 Ga2 Rb2 3_665 25_566 116.61(5) ?
    O1 Ga2 Rb2 1_565 25_566 113.47(5) ?
    Rb2 Ga2 Rb2 25_556 25_566 120.0 ?
    Rb2 Ga2 Rb2 1_565 25_566 60.0 ?
    Rb2 Ga2 Rb2 1_665 25_566 60.0 ?
    Rb2 Ga2 Rb2 . 25_566 180.0 ?
    Rb2 Ga2 Rb2 25_456 25_566 119.9970(10)
                                         ?
    O1 As O2 1_455 . 119.20(8) ?
    O1 As O4 1_455 6_556 105.45(8) ?
    O2 As O4 . 6_556 114.88(7) ?
    O1 As O3 1_455 . 107.00(9) ?
    O2 As O3 . . 103.30(8) ?
    O4 As O3 6_556 . 106.04(8) ?
    O1 As Rb2 1_455 25_446 64.25(6) ?
    O2 As Rb2 . 25_446 172.80(5) ?
    O4 As Rb2 6_556 25_446 68.49(5) ?
    O3 As Rb2 . 25_446 69.51(6) ?
    O1 As Rb1B 1_455 3 142.0(2) ?
    O2 As Rb1B . 3 50.6(6) ?
    O4 As Rb1B 6_556 3 111.5(3) ?
    O3 As Rb1B . 3 54.9(5) ?
    Rb2 As Rb1B 25_446 3 122.5(5) ?
    O1 As Rb1B 1_455 . 146.8(4) ?
    O2 As Rb1B . . 60.0(4) ?
    O4 As Rb1B 6_556 . 103.6(5) ?
    O3 As Rb1B . . 48.68(19) ?
    Rb2 As Rb1B 25_446 . 113.4(4) ?
    Rb1B As Rb1B 3 . 10.8(11) ?
    O1 As Rb1A 1_455 . 143.22(6) ?
    O2 As Rb1A . . 55.94(5) ?
    O4 As Rb1A 6_556 . 108.77(5) ?
    O3 As Rb1A . . 50.50(6) ?
    Rb2 As Rb1A 25_446 . 117.262(8) ?
    Rb1B As Rb1A 3 . 5.5(5) ?
    Rb1B As Rb1A . . 5.7(6) ?
    O1 As Rb2 1_455 . 81.53(7) ?
    O2 As Rb2 . . 99.68(5) ?
    O4 As Rb2 6_556 . 133.31(5) ?
    O3 As Rb2 . . 32.31(6) ?
    Rb2 As Rb2 25_446 . 74.193(8) ?
    Rb1B As Rb2 3 . 67.2(2) ?
    Rb1B As Rb2 . . 66.79(16) ?
    Rb1A As Rb2 . . 65.327(14) ?
    O1 As Rb1A 1_455 1_445 87.84(7) ?
    O2 As Rb1A . 1_445 94.28(5) ?
    O4 As Rb1A 6_556 1_445 40.78(5) ?
    O3 As Rb1A . 1_445 146.81(6) ?
    Rb2 As Rb1A 25_446 1_445 92.146(8) ?
    Rb1B As Rb1A 3 1_445 126.24(14) ?
    Rb1B As Rb1A . 1_445 125.1(3) ?
    Rb1A As Rb1A . 1_445 127.415(12) ?
    Rb2 As Rb1A . 1_445 165.357(7) ?
    O1 As Rb2 1_455 1_445 42.87(6) ?
    O2 As Rb2 . 1_445 127.54(5) ?
    O4 As Rb2 6_556 1_445 64.16(5) ?
    O3 As Rb2 . 1_445 128.20(6) ?
    Rb2 As Rb2 25_446 1_445 59.507(5) ?
    Rb1B As Rb2 3 1_445 174.80(5) ?
    Rb1B As Rb2 . 1_445 167.1(6) ?
    Rb1A As Rb2 . 1_445 172.736(5) ?
    Rb2 As Rb2 . 1_445 117.769(15) ?
    Rb1A As Rb2 1_445 1_445 48.647(11) ?
    As O1 Ga2 1_655 1_545 137.45(10) ?
    As O1 Rb2 1_655 25_546 89.47(6) ?
    Ga2 O1 Rb2 1_545 25_546 128.38(6) ?
    As O1 Rb2 1_655 1_655 76.24(6) ?
    Ga2 O1 Rb2 1_545 1_655 92.73(6) ?
    Rb2 O1 Rb2 25_546 1_655 76.74(3) ?
    As O1 Rb2 1_655 1_545 122.41(7) ?
    Ga2 O1 Rb2 1_545 1_545 89.56(6) ?
    Rb2 O1 Rb2 25_546 1_545 75.20(3) ?
    Rb2 O1 Rb2 1_655 1_545 145.76(4) ?
    As O2 Ga1 . 1_445 121.66(8) ?
    As O2 Rb1B . 3 104.3(5) ?
    Ga1 O2 Rb1B 1_445 3 125.9(3) ?
    As O2 Rb1B . . 94.4(5) ?
    Ga1 O2 Rb1B 1_445 . 130.14(12) ?
    Rb1B O2 Rb1B 3 . 11.7(11) ?
    As O2 Rb1A . . 99.78(6) ?
    Ga1 O2 Rb1A 1_445 . 128.83(6) ?
    Rb1B O2 Rb1A 3 . 4.8(5) ?
    Rb1B O2 Rb1A . . 7.1(7) ?
    As O2 Rb2 . . 60.35(4) ?
    Ga1 O2 Rb2 1_445 . 162.84(6) ?
    Rb1B O2 Rb2 3 . 64.9(2) ?
    Rb1B O2 Rb2 . . 63.47(7) ?
    Rb1A O2 Rb2 . . 63.10(2) ?
    As O3 Rb2 . . 129.19(8) ?
    As O3 Rb1B . . 105.64(12) ?
    Rb2 O3 Rb1B . . 97.7(5) ?
    As O3 Rb1B . 3 98.2(6) ?
    Rb2 O3 Rb1B . 3 94.64(16) ?
    Rb1B O3 Rb1B . 3 13.2(13) ?
    As O3 Rb1A . . 104.65(8) ?
    Rb2 O3 Rb1A . . 93.37(5) ?
    Rb1B O3 Rb1A . . 7.0(7) ?
    Rb1B O3 Rb1A 3 . 7.5(7) ?
    As O3 Rb1B . 2 109.5(4) ?
    Rb2 O3 Rb1B . 2 88.4(5) ?
    Rb1B O3 Rb1B . 2 10.0(9) ?
    Rb1B O3 Rb1B 3 2 11.3(10) ?
    Rb1A O3 Rb1B . 2 5.4(5) ?
    As O3 Rb2 . 25_446 82.99(7) ?
    Rb2 O3 Rb2 . 25_446 96.50(5) ?
    Rb1B O3 Rb2 . 25_446 152.4(7) ?
    Rb1B O3 Rb2 3 25_446 164.5(4) ?
    Rb1A O3 Rb2 . 25_446 159.28(6) ?
    Rb1B O3 Rb2 2 25_446 159.23(8) ?
    As O4 Ga1 6_556 1_545 130.00(8) ?
    As O4 Rb2 6_556 34_545 84.95(5) ?
    Ga1 O4 Rb2 1_545 34_545 100.50(6) ?
    As O4 Rb1A 6_556 1_655 124.06(6) ?
    Ga1 O4 Rb1A 1_545 1_655 96.95(5) ?
    Rb2 O4 Rb1A 34_545 1_655 118.51(4) ?
    As O4 Rb1A 6_556 . 51.95(4) ?
    Ga1 O4 Rb1A 1_545 . 78.99(4) ?
    Rb2 O4 Rb1A 34_545 . 104.39(3) ?
    Rb1A O4 Rb1A 1_655 . 136.81(4) ?
    As O4 Rb2 6_556 4_656 98.27(5) ?
    Ga1 O4 Rb2 1_545 4_656 129.76(6) ?
    Rb2 O4 Rb2 34_545 4_656 66.64(2) ?
    Rb1A O4 Rb2 1_655 4_656 57.20(2) ?
    Rb1A O4 Rb2 . 4_656 150.18(3) ?
loop_
    _geom_hbond_atom_site_label_D
    _geom_hbond_atom_site_label_H
    _geom_hbond_atom_site_label_A
    _geom_hbond_site_symmetry_A
    _geom_hbond_distance_DH
    _geom_hbond_distance_HA
    _geom_hbond_distance_DA
    _geom_hbond_angle_DHA
    O3 H O4 4_546 0.85(3) 1.76(3) 2.598(2) 168(4)
_shelx_hkl_file
;
   0   0   6  339.30    6.50   1
   0   0  -6  343.70    6.70   1
   0   0   9    0.50    0.20   1
   0   0  -9    0.60    0.20   1
   0   0  12  152.10    3.30   1
   0   0 -12  153.80    2.80   1
   0   0  15    0.70    0.40   1
   0   0 -15    1.10    0.40   1
   0   0  18 1325.20   17.40   1
   0   0 -18 1297.80   18.70   1
   0   0  21    0.30    0.70   1
   0   0 -21    0.10    0.50   1
   0   0  24 5661.00  101.90   1
   0   0 -24 5684.40  102.20   1
   0   0  27   -0.10    0.60   1
   0   0 -27    1.00    0.60   1
   0   0  30  861.50   12.80   1
   0   0 -30  850.80   14.50   1
   0   0  33    1.00    0.50   1
   0   0 -33    1.40    0.60   1
   0   0  36   68.20    1.90   1
   0   0 -36   65.40    2.10   1
   0   0  39    0.60    0.80   1
   0   0 -39    1.00    1.00   1
   0   0  42 1708.30   32.00   1
   0   0 -42 1691.40   38.90   1
   0   0  45    2.30    1.20   1
   0   0 -45    2.50    1.50   1
   0   0  48 2150.80   49.10   1
   0   0 -48 2032.20   47.60   1
   0   0  51    1.20    1.10   1
   0   0 -51    1.60    1.50   1
   0   0  54  435.20   11.90   1
   0   0 -54  403.10    9.70   1
   0   0  57   -0.20    1.50   1
   0   0 -57   -0.30    1.40   1
   0   0  60  581.10   13.60   1
   0   0 -60  555.60   13.40   1
   0   0  63    0.00    1.60   1
   0   0 -63   -0.70    1.70   1
   0   0  66  962.00   22.10   1
   0   0 -66  915.70   21.10   1
   0   0  69    1.00    2.20   1
   0   0 -69    9.40    3.90   1
   0   0  72    5.70    3.00   1
   0   0 -72    7.90    5.20   1
   0   0  75    0.10    2.50   1
   0   0 -75   -6.40    5.50   1
   0   0  78  175.10   12.10   1
   0   0 -78  154.80   11.70   1
   0   0  81    1.20    3.90   1
   0   0 -81    3.40    6.10   1
   1   0 -80    4.40    3.00   1
  -1   0  80    0.60    2.70   1
   1   0 -77    1.10    2.90   1
  -1   0  77   -0.20    2.10   1
   1   0 -74  136.70    6.20   1
  -1   0  74  136.20    4.50   1
   1   0 -71    4.40    2.10   1
  -1   0  71    3.00    1.40   1
   1   0 -68  187.90    5.00   1
  -1   0  68  189.40    4.10   1
   1   0 -65    3.30    1.40   1
  -1   0  65   -0.90    1.00   1
   1   0 -62   67.80    2.50   1
  -1   0  62   66.90    1.90   1
   1   0 -59    0.20    1.00   1
  -1   0  59    0.70    0.90   1
   1   0 -56   22.50    1.20   1
  -1   0  56   23.50    1.10   1
   1   0 -53    1.00    0.80   1
  -1   0  53    0.40    0.80   1
   1   0 -50  182.60    3.00   1
  -1   0  50  190.40    3.00   1
   1   0 -47    0.90    0.70   1
  -1   0  47    0.30    0.60   1
   1   0 -44  787.30    9.60   1
  -1   0  44  795.10    9.10   1
   1   0 -41   -0.10    0.70   1
  -1   0  41    0.30    0.50   1
   1   0 -38  374.90    4.90   1
  -1   0  38  381.70    4.30   1
   1   0 -35    0.80    0.50   1
  -1   0  35    0.90    0.40   1
   1   0 -32   69.30    1.10   1
  -1   0  32   71.30    1.00   1
   1   0 -29   -0.30    0.40   1
  -1   0  29    0.30    0.30   1
   1   0 -26   54.60    0.80   1
  -1   0  26   54.30    0.80   1
   1   0 -23    0.60    0.30   1
  -1   0  23   -0.10    0.30   1
   1   0 -20  136.90    1.30   1
  -1   0  20  137.80    1.50   1
   1   0 -17    0.50    0.20   1
  -1   0  17    1.20    0.20   1
   1   0 -14  433.00    3.50   1
  -1   0  14  428.40    3.70   1
   1   0 -11    0.50    0.10   1
  -1   0  11    1.10    0.20   1
   1   0  -8    4.40    0.10   1
  -1   0   8    4.30    0.20   1
   1   0  -5    0.70    0.10   1
  -1   0   5    0.30    0.10   1
   1   0  -2  746.80    7.50   1
  -1   0   2  740.90    6.50   1
   1   0   1    0.90    0.10   1
  -1   0  -1    0.80    0.10   1
   1   0   4   38.90    0.50   1
  -1   0  -4   38.50    0.50   1
   1   0   7    0.40    0.10   1
  -1   0  -7    0.50    0.10   1
   1   0  10   52.10    0.60   1
  -1   0 -10   52.20    0.60   1
   1   0  13    1.80    0.20   1
  -1   0 -13    1.30    0.20   1
   1   0  16   73.30    0.80   1
  -1   0 -16   72.10    0.70   1
   1   0  19    0.20    0.20   1
  -1   0 -19    0.10    0.20   1
   1   0  22   24.80    0.50   1
  -1   0 -22   24.10    0.40   1
   1   0  25    0.30    0.30   1
  -1   0 -25    0.50    0.30   1
   1   0  28  206.70    2.20   1
  -1   0 -28  201.80    2.10   1
   1   0  31    0.60    0.40   1
  -1   0 -31    0.90    0.50   1
   1   0  34    4.70    0.50   1
  -1   0 -34    3.90    0.50   1
   1   0  37    0.90    0.40   1
  -1   0 -37    0.10    0.50   1
   1   0  40    8.60    0.50   1
  -1   0 -40    9.40    0.80   1
   1   0  43    0.10    0.50   1
  -1   0 -43    1.80    0.60   1
   1   0  46  365.10    4.90   1
  -1   0 -46  349.30    5.20   1
   1   0  49    1.00    0.70   1
  -1   0 -49   -0.50    0.80   1
   1   0  52  245.20    3.70   1
  -1   0 -52  248.40    4.00   1
   1   0  55    0.20    0.70   1
  -1   0 -55   -0.70    0.80   1
   1   0  58   83.50    1.90   1
  -1   0 -58   80.80    1.90   1
   1   0  61    0.10    0.80   1
  -1   0 -61    0.60    1.00   1
   1   0  64   55.40    1.80   1
  -1   0 -64   56.50    2.30   1
   1   0  67    1.80    1.20   1
  -1   0 -67    1.20    1.70   1
   1   0  70   -0.30    1.50   1
  -1   0 -70    2.90    1.80   1
   1   0  73   -1.40    1.60   1
  -1   0 -73    3.50    2.40   1
   1   0  76   53.40    2.70   1
  -1   0 -76   47.90    4.00   1
   1   0  79    3.10    2.30   1
  -1   0 -79   -1.80    2.90   1
   2  -1 -78  214.00    8.50   1
  -2   1  78  206.00    6.30   1
   2  -1 -75    4.20    2.80   1
  -2   1  75    5.70    2.10   1
   2  -1 -72  237.60    6.70   1
  -2   1  72  241.50    6.00   1
   2  -1 -69  185.20    4.90   1
  -2   1  69  186.60    4.40   1
   2  -1 -66    1.40    1.60   1
  -2   1  66    3.80    1.30   1
   2  -1 -63   60.00    2.30   1
  -2   1  63   60.20    1.80   1
   2  -1 -60  279.50    6.60   1
  -2   1  60  285.50    4.90   1
   2  -1 -57  221.20    4.40   1
  -2   1  57  223.90    3.90   1
   2  -1 -54  360.60    5.60   1
  -2   1  54  383.40    5.40   1
   2  -1 -51  309.50    4.70   1
  -2   1  51  316.20    4.40   1
   2  -1 -48  500.80    7.50   1
  -2   1  48  520.80    6.40   1
   2  -1 -45   96.50    1.70   1
  -2   1  45   98.40    1.60   1
   2  -1 -42   60.30    1.30   1
  -2   1  42   64.00    1.10   1
   2  -1 -39  740.90    9.50   1
  -2   1  39  778.00    7.90   1
   2  -1 -36 2277.20   27.30   1
  -2   1  36 2311.30   25.80   1
   2  -1 -33    1.70    0.40   1
  -2   1  33    1.90    0.40   1
   2  -1 -30  287.10    3.60   1
  -2   1  30  287.30    3.50   1
   2  -1 -27  975.60   11.30   1
  -2   1  27 1003.00    9.40   1
   2  -1 -24  958.40    8.40   1
  -2   1  24  928.80    8.50   1
   2  -1 -21  147.30    1.40   1
  -2   1  21  144.70    1.40   1
   2  -1 -18   45.70    0.60   1
  -2   1  18   45.60    0.60   1
   2  -1 -15 1210.20    9.40   1
  -2   1  15 1180.90   11.50   1
   2  -1 -12 6857.20   66.80   1
  -2   1  12 6771.90   65.90   1
   2  -1  -9  623.60    5.10   1
  -2   1   9  612.50    5.20   1
   2  -1  -6   24.70    0.30   1
  -2   1   6   23.90    0.30   1
   2  -1  -3 1276.60    9.60   1
  -2   1   3 1258.60   10.30   1
   2  -1   0 1263.50    9.80   1
  -2   1   0 1264.30   10.40   1
   2  -1   3 1240.20    9.90   1
  -2   1  -3 1264.30   10.80   1
   2  -1   6   24.30    0.30   1
  -2   1  -6   24.10    0.30   1
   2  -1   9  607.80    5.40   1
  -2   1  -9  605.30    4.60   1
   2  -1  12 6869.10   61.00   1
  -2   1 -12 6838.20   49.50   1
   2  -1  15 1166.20    9.70   1
  -2   1 -15 1178.60    8.70   1
   2  -1  18   46.20    0.60   1
  -2   1 -18   45.30    0.50   1
   2  -1  21  145.70    1.50   1
  -2   1 -21  146.10    1.30   1
   2  -1  24  967.50    8.90   1
  -2   1 -24  956.40    7.90   1
   2  -1  27 1028.90   10.20   1
  -2   1 -27 1020.20   10.20   1
   2  -1  30  298.40    3.40   1
  -2   1 -30  297.00    3.60   1
   2  -1  33    1.70    0.40   1
  -2   1 -33    1.10    0.40   1
   2  -1  36 2318.30   23.50   1
  -2   1 -36 2272.90   27.60   1
   2  -1  39  769.50    9.80   1
  -2   1 -39  746.30    9.10   1
   2  -1  42   62.60    1.20   1
  -2   1 -42   62.70    1.30   1
   2  -1  45  100.70    1.70   1
  -2   1 -45   99.20    1.80   1
   2  -1  48  510.20    6.30   1
  -2   1 -48  505.50    6.80   1
   2  -1  51  316.40    4.30   1
  -2   1 -51  314.80    5.10   1
   2  -1  54  374.90    5.70   1
  -2   1 -54  370.60    5.40   1
   2  -1  57  224.80    3.70   1
  -2   1 -57  217.70    3.70   1
   2  -1  60  282.00    4.60   1
  -2   1 -60  274.90    5.90   1
   2  -1  63   64.90    1.90   1
  -2   1 -63   59.40    2.50   1
   2  -1  66    3.80    1.30   1
  -2   1 -66   -2.20    1.60   1
   2  -1  69  190.30    4.30   1
  -2   1 -69  175.60    5.50   1
   2  -1  72  250.70    6.90   1
  -2   1 -72  254.70    7.10   1
   2  -1  75    7.80    2.30   1
  -2   1 -75    7.80    2.30   1
   2  -1  78  211.40    7.10   1
  -2   1 -78  209.20    8.40   1
   2   0 -79   -2.30    2.30   1
  -2   0  79   -4.40    2.70   1
   2   0 -76   72.30    4.10   1
  -2   0  76   77.00    4.00   1
   2   0 -73    0.50    2.80   1
  -2   0  73    0.00    1.50   1
   2   0 -70  337.40    8.40   1
  -2   0  70  343.40    6.80   1
   2   0 -67    0.10    1.40   1
  -2   0  67   -0.60    1.10   1
   2   0 -64  320.30    6.90   1
  -2   0  64  324.70    5.30   1
   2   0 -61    0.00    1.30   1
  -2   0  61    0.50    1.10   1
   2   0 -58    6.40    1.20   1
  -2   0  58    4.10    1.00   1
   2   0 -55    1.10    1.00   1
  -2   0  55    1.10    0.90   1
   2   0 -52  277.50    4.30   1
  -2   0  52  283.50    4.20   1
   2   0 -49    1.00    0.60   1
  -2   0  49    0.20    0.60   1
   2   0 -46   41.50    1.20   1
  -2   0  46   42.70    1.10   1
   2   0 -43   -0.30    0.50   1
  -2   0  43   -1.20    0.50   1
   2   0 -40 1005.90   12.00   1
  -2   0  40 1005.00   11.70   1
   2   0 -37   -0.50    0.40   1
  -2   0  37    0.20    0.40   1
   2   0 -34   13.30    0.60   1
  -2   0  34   14.00    0.50   1
   2   0 -31    0.30    0.30   1
  -2   0  31    0.30    0.30   1
   2   0 -28  848.30    9.30   1
  -2   0  28  856.30    9.40   1
   2   0 -25    0.00    0.30   1
  -2   0  25    0.60    0.20   1
   2   0 -22   23.40    0.40   1
  -2   0  22   25.50    0.50   1
   2   0 -19    0.10    0.20   1
  -2   0  19    0.40    0.30   1
   2   0 -16 1631.50   13.10   1
  -2   0  16 1615.00   15.00   1
   2   0 -13    0.40    0.10   1
  -2   0  13    1.00    0.20   1
   2   0 -10 1447.00   11.20   1
  -2   0  10 1411.70   11.70   1
   2   0  -7    0.60    0.10   1
  -2   0   7    0.70    0.20   1
   2   0  -4  505.90    3.80   1
  -2   0   4  501.10    3.90   1
   2   0  -1    0.70    0.10   1
  -2   0   1    0.80    0.10   1
   2   0   2 1351.50   10.50   1
  -2   0  -2 1352.70    9.90   1
   2   0   5    0.90    0.10   1
  -2   0  -5    0.80    0.10   1
   2   0   8  157.30    1.50   1
  -2   0  -8  157.10    1.30   1
   2   0  11    1.00    0.20   1
  -2   0 -11    0.60    0.20   1
   2   0  14   76.80    0.90   1
  -2   0 -14   79.20    0.80   1
   2   0  17    0.00    0.20   1
  -2   0 -17    0.50    0.10   1
   2   0  20    3.60    0.30   1
  -2   0 -20    3.60    0.20   1
   2   0  23    0.40    0.20   1
  -2   0 -23    0.30    0.20   1
   2   0  26 1065.50   10.50   1
  -2   0 -26 1053.40    9.60   1
   2   0  29   -0.30    0.30   1
  -2   0 -29    0.00    0.30   1
   2   0  32  932.00   10.30   1
  -2   0 -32  955.00   11.20   1
   2   0  35    0.20    0.40   1
  -2   0 -35   -0.40    0.50   1
   2   0  38   31.50    0.80   1
  -2   0 -38   31.30    0.90   1
   2   0  41   -0.50    0.50   1
  -2   0 -41    0.60    0.60   1
   2   0  44   42.60    1.10   1
  -2   0 -44   43.90    1.20   1
   2   0  47    0.90    0.60   1
  -2   0 -47    0.70    0.60   1
   2   0  50  396.20    5.10   1
  -2   0 -50  386.60    5.70   1
   2   0  53    0.80    0.60   1
  -2   0 -53   -0.20    0.80   1
   2   0  56  588.80    8.10   1
  -2   0 -56  566.50    8.50   1
   2   0  59    0.40    1.00   1
  -2   0 -59   -0.30    1.20   1
   2   0  62   68.80    2.00   1
  -2   0 -62   70.70    2.70   1
   2   0  65   -1.10    1.40   1
  -2   0 -65    0.40    1.70   1
   2   0  68   66.50    2.50   1
  -2   0 -68   64.00    2.80   1
   2   0  71   -0.50    1.40   1
  -2   0 -71    0.80    1.90   1
   2   0  74   76.80    2.90   1
  -2   0 -74   76.80    3.80   1
   2   0  77    0.00    2.20   1
  -2   0 -77    1.30    2.90   1
   2   0  80  595.90   16.80   1
  -2   0 -80  637.70   21.10   1
   3  -2 -79   81.00    5.10   1
  -3   2  79   89.90    5.30   1
   3  -2 -76    5.60    2.40   1
  -3   2  76    3.70    2.30   1
   3  -2 -73   10.40    2.10   1
  -3   2  73   11.80    1.80   1
   3  -2 -70    3.90    1.80   1
  -3   2  70    5.30    1.60   1
   3  -2 -67  136.30    3.70   1
  -3   2  67  147.10    3.80   1
   3  -2 -64   30.10    1.90   1
  -3   2  64   30.00    1.90   1
   3  -2 -61   44.50    2.30   1
  -3   2  61   53.10    1.90   1
   3  -2 -58   61.40    3.00   1
  -3   2  58   66.80    1.90   1
   3  -2 -55  185.40    4.80   1
  -3   2  55  187.80    3.20   1
   3  -2 -52    2.90    1.10   1
  -3   2  52    5.60    0.90   1
   3  -2 -49  217.30    3.90   1
  -3   2  49  221.80    3.00   1
   3  -2 -46    5.50    0.60   1
  -3   2  46    5.30    0.60   1
   3  -2 -43  104.30    1.90   1
  -3   2  43  108.70    1.70   1
   3  -2 -40    0.90    0.40   1
  -3   2  40    1.30    0.40   1
   3  -2 -37  448.40    6.50   1
  -3   2  37  441.50    5.40   1
   3  -2 -34  662.00    8.50   1
  -3   2  34  662.70    7.40   1
   3  -2 -31   42.50    0.90   1
  -3   2  31   42.20    0.80   1
   3  -2 -28  366.80    4.30   1
  -3   2  28  360.70    4.20   1
   3  -2 -25  675.30    7.20   1
  -3   2  25  653.20    6.90   1
   3  -2 -22   58.40    0.80   1
  -3   2  22   58.50    0.80   1
   3  -2 -19    1.60    0.20   1
  -3   2  19    1.30    0.30   1
   3  -2 -16   89.80    0.90   1
  -3   2  16   87.40    1.10   1
   3  -2 -13  809.30    6.50   1
  -3   2  13  797.10    7.00   1
   3  -2 -10   56.70    0.60   1
  -3   2  10   54.50    0.70   1
   3  -2  -7  417.70    3.20   1
  -3   2   7  407.80    3.50   1
   3  -2  -4  352.70    2.80   1
  -3   2   4  347.60    3.00   1
   3  -2  -1  239.20    2.00   1
  -3   2   1  237.90    2.00   1
   3  -2   2  128.60    1.10   1
  -3   2  -2  128.40    1.20   1
   3  -2   5  666.10    5.30   1
  -3   2  -5  659.40    5.00   1
   3  -2   8  519.00    4.40   1
  -3   2  -8  529.60    4.00   1
   3  -2  11    1.50    0.20   1
  -3   2 -11    1.60    0.20   1
   3  -2  14    4.60    0.20   1
  -3   2 -14    4.00    0.20   1
   3  -2  17  299.90    2.80   1
  -3   2 -17  300.90    2.50   1
   3  -2  20    8.80    0.40   1
  -3   2 -20    8.10    0.30   1
   3  -2  23    0.30    0.30   1
  -3   2 -23   -0.10    0.30   1
   3  -2  26    9.10    0.40   1
  -3   2 -26    8.80    0.40   1
   3  -2  29  438.80    4.80   1
  -3   2 -29  437.60    5.10   1
   3  -2  32  314.40    3.90   1
  -3   2 -32  313.50    4.00   1
   3  -2  35   11.40    0.60   1
  -3   2 -35   11.70    0.70   1
   3  -2  38  315.50    4.10   1
  -3   2 -38  307.10    3.90   1
   3  -2  41  485.80    6.70   1
  -3   2 -41  475.70    6.10   1
   3  -2  44    4.10    0.60   1
  -3   2 -44    2.80    0.70   1
   3  -2  47  120.30    2.30   1
  -3   2 -47  117.70    2.30   1
   3  -2  50   29.40    1.10   1
  -3   2 -50   28.40    1.10   1
   3  -2  53  214.20    4.00   1
  -3   2 -53  197.10    3.80   1
   3  -2  56  173.90    3.60   1
  -3   2 -56  175.60    3.40   1
   3  -2  59  179.90    3.80   1
  -3   2 -59  179.40    4.30   1
   3  -2  62  339.40    5.90   1
  -3   2 -62  325.30    7.10   1
   3  -2  65   46.20    1.90   1
  -3   2 -65   45.70    3.00   1
   3  -2  68  210.20    4.80   1
  -3   2 -68  206.60    5.90   1
   3  -2  71  153.80    4.80   1
  -3   2 -71  142.90    5.40   1
   3  -2  74   13.60    1.90   1
  -3   2 -74   10.70    2.30   1
   3  -2  77    4.30    3.20   1
  -3   2 -77    8.30    2.60   1
   3  -1 -77    8.50    2.30   1
  -3   1  77    6.70    2.10   1
   3  -1 -74   14.40    2.80   1
  -3   1  74   15.70    2.70   1
   3  -1 -71  152.20    4.90   1
  -3   1  71  154.00    4.10   1
   3  -1 -68  211.20    5.50   1
  -3   1  68  212.20    4.40   1
   3  -1 -65   45.00    2.70   1
  -3   1  65   49.10    2.00   1
   3  -1 -62  330.00    7.00   1
  -3   1  62  338.40    6.30   1
   3  -1 -59  176.60    3.90   1
  -3   1  59  179.30    3.40   1
   3  -1 -56  173.70    4.10   1
  -3   1  56  173.20    3.10   1
   3  -1 -53  197.40    4.40   1
  -3   1  53  199.10    3.40   1
   3  -1 -50   27.40    1.20   1
  -3   1  50   30.60    1.20   1
   3  -1 -47  115.80    2.30   1
  -3   1  47  116.60    1.80   1
   3  -1 -44    3.50    0.50   1
  -3   1  44    2.80    0.30   1
   3  -1 -41  476.90    6.80   1
  -3   1  41  477.80    5.60   1
   3  -1 -38  302.80    5.10   1
  -3   1  38  304.00    4.30   1
   3  -1 -35   11.50    0.80   1
  -3   1  35   11.70    0.70   1
   3  -1 -32  314.00    4.80   1
  -3   1  32  311.90    4.00   1
   3  -1 -29  427.30    6.10   1
  -3   1  29  423.40    5.20   1
   3  -1 -26    8.70    0.60   1
  -3   1  26    9.50    0.50   1
   3  -1 -23    0.30    0.40   1
  -3   1  23    0.90    0.30   1
   3  -1 -20    8.00    0.30   1
  -3   1  20    8.10    0.30   1
   3  -1 -17  301.70    2.60   1
  -3   1  17  300.10    3.00   1
   3  -1 -14    4.30    0.20   1
  -3   1  14    4.50    0.20   1
   3  -1 -11    1.50    0.20   1
  -3   1  11    1.70    0.20   1
   3  -1  -8  528.40    4.40   1
  -3   1   8  520.30    4.40   1
   3  -1  -5  679.00    5.30   1
  -3   1   5  665.40    5.90   1
   3  -1  -2  130.50    1.10   1
  -3   1   2  130.10    1.30   1
   3  -1   1  237.30    2.00   1
  -3   1  -1  237.60    2.10   1
   3  -1   4  349.50    3.00   1
  -3   1  -4  357.20    3.30   1
   3  -1   7  398.80    3.40   1
  -3   1  -7  409.60    3.60   1
   3  -1  10   52.30    0.70   1
  -3   1 -10   53.70    0.60   1
   3  -1  13  780.10    7.20   1
  -3   1 -13  798.70    6.00   1
   3  -1  16   86.50    1.00   1
  -3   1 -16   87.60    0.80   1
   3  -1  19    1.80    0.30   1
  -3   1 -19    1.90    0.20   1
   3  -1  22   57.10    0.90   1
  -3   1 -22   57.10    0.70   1
   3  -1  25  663.50    7.10   1
  -3   1 -25  678.80    6.90   1
   3  -1  28  354.00    4.00   1
  -3   1 -28  363.70    3.90   1
   3  -1  31   42.30    0.90   1
  -3   1 -31   41.00    0.80   1
   3  -1  34  687.90    7.80   1
  -3   1 -34  671.80    7.30   1
   3  -1  37  454.70    5.20   1
  -3   1 -37  455.00    5.90   1
   3  -1  40    0.80    0.50   1
  -3   1 -40    1.80    0.60   1
   3  -1  43  107.00    1.90   1
  -3   1 -43  105.00    1.90   1
   3  -1  46    4.80    0.70   1
  -3   1 -46    6.10    0.70   1
   3  -1  49  219.80    3.70   1
  -3   1 -49  217.90    3.60   1
   3  -1  52    4.50    0.80   1
  -3   1 -52    6.50    0.90   1
   3  -1  55  181.90    4.10   1
  -3   1 -55  173.40    4.10   1
   3  -1  58   67.00    2.00   1
  -3   1 -58   66.60    2.20   1
   3  -1  61   52.60    2.00   1
  -3   1 -61   46.70    2.20   1
   3  -1  64   28.80    2.00   1
  -3   1 -64   31.40    2.20   1
   3  -1  67  140.30    4.10   1
  -3   1 -67  136.60    4.50   1
   3  -1  70    3.90    2.00   1
  -3   1 -70    4.20    2.20   1
   3  -1  73   10.30    2.20   1
  -3   1 -73   12.30    2.70   1
   3  -1  76    8.00    2.00   1
  -3   1 -76    6.80    2.50   1
   3  -1  79   82.20    4.30   1
  -3   1 -79   88.50    5.10   1
   3   0 -78   -1.90    2.90   1
  -3   0  78   -0.80    2.40   1
   3   0 -75   -0.80    2.30   1
  -3   0  75    2.00    2.30   1
   3   0 -72  169.50    6.20   1
  -3   0  72  175.20    5.40   1
   3   0 -69    0.00    1.60   1
  -3   0  69    0.60    1.20   1
   3   0 -66  445.10    9.30   1
  -3   0  66  454.30    7.90   1
   3   0 -63    0.30    1.40   1
  -3   0  63    0.60    1.40   1
   3   0 -60  156.00    3.80   1
  -3   0  60  158.00    3.40   1
   3   0 -57    0.10    1.20   1
  -3   0  57   -0.60    1.10   1
   3   0 -54   15.20    1.30   1
  -3   0  54   16.10    1.30   1
   3   0 -51    1.10    0.90   1
  -3   0  51    0.80    0.90   1
   3   0 -48  817.90   12.00   1
  -3   0  48  854.90   12.50   1
   3   0 -45    0.70    0.80   1
  -3   0  45    1.70    1.10   1
   3   0 -42  160.60    2.60   1
  -3   0  42  168.60    2.90   1
   3   0 -39    0.50    0.70   1
  -3   0  39    0.60    0.60   1
   3   0 -36  107.50    2.20   1
  -3   0  36  106.80    1.90   1
   3   0 -33    0.30    0.60   1
  -3   0  33    0.70    0.60   1
   3   0 -30    4.40    0.70   1
  -3   0  30    4.00    0.50   1
   3   0 -27    0.40    0.50   1
  -3   0  27    0.50    0.40   1
   3   0 -24 5377.10   63.60   1
  -3   0  24 5209.50   51.40   1
   3   0 -21    0.80    0.30   1
  -3   0  21   -0.30    0.30   1
   3   0 -18    0.20    0.30   1
  -3   0  18    1.00    0.20   1
   3   0 -15    0.30    0.30   1
  -3   0  15    0.30    0.20   1
   3   0 -12 3482.40   27.30   1
  -3   0  12 3335.00   28.90   1
   3   0  -9    0.50    0.20   1
  -3   0   9    0.40    0.20   1
   3   0  -6    1.70    0.20   1
  -3   0   6    1.60    0.20   1
   3   0  -3    0.10    0.20   1
  -3   0   3    0.40    0.20   1
   3   0   0 2970.10   21.90   1
  -3   0   0 2999.30   21.00   1
   3   0   3    0.90    0.20   1
  -3   0  -3    0.30    0.10   1
   3   0   6    1.50    0.20   1
  -3   0  -6    1.50    0.20   1
   3   0   9    0.00    0.20   1
  -3   0  -9    0.10    0.20   1
   3   0  12  288.10    2.60   1
  -3   0 -12  289.90    2.40   1
   3   0  15    1.10    0.30   1
  -3   0 -15    0.00    0.20   1
   3   0  18  213.20    2.60   1
  -3   0 -18  216.80    1.90   1
   3   0  21    0.50    0.30   1
  -3   0 -21   -0.10    0.30   1
   3   0  24 3114.70   31.10   1
  -3   0 -24 3213.90   32.00   1
   3   0  27    0.70    0.30   1
  -3   0 -27    0.50    0.30   1
   3   0  30  158.00    2.00   1
  -3   0 -30  158.50    2.10   1
   3   0  33    0.00    0.50   1
  -3   0 -33    0.50    0.50   1
   3   0  36 2103.20   22.50   1
  -3   0 -36 2041.60   25.10   1
   3   0  39   -0.40    0.50   1
  -3   0 -39    0.40    0.50   1
   3   0  42  384.50    5.40   1
  -3   0 -42  376.90    6.00   1
   3   0  45    0.00    0.60   1
  -3   0 -45   -0.20    0.70   1
   3   0  48  282.10    4.40   1
  -3   0 -48  265.90    5.20   1
   3   0  51   -1.40    0.70   1
  -3   0 -51    0.30    0.90   1
   3   0  54   36.10    1.40   1
  -3   0 -54   32.00    1.90   1
   3   0  57   -0.50    1.10   1
  -3   0 -57    1.30    1.40   1
   3   0  60  472.20    7.50   1
  -3   0 -60  457.60    9.10   1
   3   0  63    1.30    1.30   1
  -3   0 -63    2.80    1.50   1
   3   0  66  136.00    3.80   1
  -3   0 -66  126.50    3.90   1
   3   0  69   -1.50    1.70   1
  -3   0 -69    1.00    1.70   1
   3   0  72    1.40    1.60   1
  -3   0 -72    1.20    2.20   1
   3   0  75   -1.90    1.90   1
  -3   0 -75    1.80    1.90   1
   3   0  78   65.80    4.00   1
  -3   0 -78   75.70    5.10   1
   4  -3 -77  110.70    6.10   1
  -4   3  77  106.50    4.90   1
   4  -3 -74  165.30    5.10   1
  -4   3  74  186.00    6.50   1
   4  -3 -71   60.70    3.00   1
  -4   3  71   61.20    3.70   1
   4  -3 -68  333.30    8.80   1
  -4   3  68  349.30    9.90   1
   4  -3 -65  240.20    6.60   1
  -4   3  65  249.00    5.90   1
   4  -3 -62   71.50    2.90   1
  -4   3  62   72.70    2.80   1
   4  -3 -59   16.30    1.60   1
  -4   3  59   15.30    1.50   1
   4  -3 -56   52.80    2.20   1
  -4   3  56   56.70    1.90   1
   4  -3 -53  327.30    7.20   1
  -4   3  53  336.00    6.00   1
   4  -3 -50   30.20    2.20   1
  -4   3  50   30.40    1.50   1
   4  -3 -47    2.30    1.00   1
  -4   3  47    0.70    0.90   1
   4  -3 -44  587.70    9.50   1
  -4   3  44  607.50    8.70   1
   4  -3 -41  466.80    7.70   1
  -4   3  41  473.30    6.00   1
   4  -3 -38  307.70    4.80   1
  -4   3  38  306.50    4.40   1
   4  -3 -35   85.10    1.40   1
  -4   3  35   85.00    1.50   1
   4  -3 -32    1.00    0.40   1
  -4   3  32    0.30    0.40   1
   4  -3 -29  654.70    7.90   1
  -4   3  29  621.00    8.00   1
   4  -3 -26   33.30    0.70   1
  -4   3  26   32.70    0.90   1
   4  -3 -23  643.40    6.50   1
  -4   3  23  610.50    7.70   1
   4  -3 -20  221.40    2.50   1
  -4   3  20  212.20    2.80   1
   4  -3 -17  212.20    2.40   1
  -4   3  17  210.70    2.40   1
   4  -3 -14  770.50    6.80   1
  -4   3  14  738.30    7.30   1
   4  -3 -11 1369.60   11.70   1
  -4   3  11 1349.50   12.50   1
   4  -3  -8   18.60    0.40   1
  -4   3   8   17.60    0.40   1
   4  -3  -5   29.00    0.40   1
  -4   3   5   26.90    0.40   1
   4  -3  -2  169.60    1.50   1
  -4   3   2  169.60    1.60   1
   4  -3   1 1232.90    9.40   1
  -4   3  -1 1238.30   10.00   1
   4  -3   4   31.40    0.50   1
  -4   3  -4   31.80    0.50   1
   4  -3   7  117.00    1.10   1
  -4   3  -7  119.80    1.20   1
   4  -3  10   16.00    0.40   1
  -4   3 -10   15.50    0.30   1
   4  -3  13 1088.90    9.80   1
  -4   3 -13 1121.40   10.70   1
   4  -3  16   19.30    0.40   1
  -4   3 -16   20.50    0.50   1
   4  -3  19  240.30    2.50   1
  -4   3 -19  249.10    2.90   1
   4  -3  22  712.90    7.60   1
  -4   3 -22  712.60    7.90   1
   4  -3  25  780.30    8.20   1
  -4   3 -25  808.00    8.50   1
   4  -3  28  353.30    4.00   1
  -4   3 -28  352.40    4.20   1
   4  -3  31  517.00    6.40   1
  -4   3 -31  516.90    6.40   1
   4  -3  34   39.30    0.90   1
  -4   3 -34   37.70    1.00   1
   4  -3  37  308.20    4.00   1
  -4   3 -37  314.80    4.60   1
   4  -3  40  152.60    2.40   1
  -4   3 -40  146.40    2.50   1
   4  -3  43  506.40    6.70   1
  -4   3 -43  497.30    7.90   1
   4  -3  46   39.00    1.50   1
  -4   3 -46   36.40    1.70   1
   4  -3  49   87.80    2.30   1
  -4   3 -49   82.10    2.30   1
   4  -3  52  345.60    5.30   1
  -4   3 -52  332.30    6.00   1
   4  -3  55  410.30    6.70   1
  -4   3 -55  395.80    7.20   1
   4  -3  58  154.30    3.30   1
  -4   3 -58  153.20    4.10   1
   4  -3  61    5.00    1.40   1
  -4   3 -61    4.50    1.50   1
   4  -3  64   50.90    2.00   1
  -4   3 -64   53.80    2.60   1
   4  -3  67  312.60    8.10   1
  -4   3 -67  282.40    7.60   1
   4  -3  70    6.50    2.10   1
  -4   3 -70   10.60    2.40   1
   4  -3  73   27.70    3.00   1
  -4   3 -73   27.10    3.00   1
   4  -3  76   44.20    3.20   1
  -4   3 -76   44.40    3.50   1
   4  -2 -75    2.50    2.10   1
  -4   2  75    0.70    2.00   1
   4  -2 -72   82.00    4.20   1
  -4   2  72   84.70    3.60   1
   4  -2 -69   18.30    2.30   1
  -4   2  69   21.70    2.20   1
   4  -2 -66   59.00    2.50   1
  -4   2  66   58.70    2.20   1
   4  -2 -63   24.80    1.90   1
  -4   2  63   22.30    1.70   1
   4  -2 -60  242.90    5.10   1
  -4   2  60  253.90    4.80   1
   4  -2 -57    1.60    1.50   1
  -4   2  57    3.80    1.10   1
   4  -2 -54   28.20    1.90   1
  -4   2  54   24.20    1.30   1
   4  -2 -51   10.70    1.60   1
  -4   2  51   10.50    1.00   1
   4  -2 -48  564.30   10.80   1
  -4   2  48  569.20    8.10   1
   4  -2 -45    5.70    1.20   1
  -4   2  45    7.00    0.90   1
   4  -2 -42   34.50    1.60   1
  -4   2  42   35.40    1.30   1
   4  -2 -39    8.90    1.00   1
  -4   2  39    8.60    0.80   1
   4  -2 -36  762.20   10.80   1
  -4   2  36  769.00    9.90   1
   4  -2 -33   31.00    1.10   1
  -4   2  33   29.50    1.00   1
   4  -2 -30    4.50    0.60   1
  -4   2  30    3.50    0.60   1
   4  -2 -27  103.90    1.80   1
  -4   2  27  101.60    1.60   1
   4  -2 -24 2185.10   26.50   1
  -4   2  24 2114.40   23.90   1
   4  -2 -21    0.30    0.40   1
  -4   2  21    0.30    0.30   1
   4  -2 -18    1.60    0.20   1
  -4   2  18    1.60    0.20   1
   4  -2 -15  178.60    2.20   1
  -4   2  15  177.70    2.10   1
   4  -2 -12 1919.90   17.60   1
  -4   2  12 1838.10   18.60   1
   4  -2  -9   34.70    0.50   1
  -4   2   9   34.00    0.60   1
   4  -2  -6    8.10    0.30   1
  -4   2   6    7.70    0.30   1
   4  -2  -3   70.00    0.70   1
  -4   2   3   67.40    0.80   1
   4  -2   0 3072.80   23.40   1
  -4   2   0 3093.80   25.20   1
   4  -2   3   68.00    0.70   1
  -4   2  -3   66.90    0.80   1
   4  -2   6    7.60    0.30   1
  -4   2  -6    7.80    0.30   1
   4  -2   9   33.10    0.50   1
  -4   2  -9   33.60    0.50   1
   4  -2  12 1918.80   17.10   1
  -4   2 -12 1941.50   16.00   1
   4  -2  15  183.70    2.00   1
  -4   2 -15  187.20    2.00   1
   4  -2  18    1.50    0.40   1
  -4   2 -18    1.90    0.30   1
   4  -2  21    0.90    0.30   1
  -4   2 -21    0.30    0.30   1
   4  -2  24 2151.70   22.80   1
  -4   2 -24 2239.50   21.60   1
   4  -2  27  107.10    1.60   1
  -4   2 -27  106.00    1.40   1
   4  -2  30    5.60    0.50   1
  -4   2 -30    4.90    0.40   1
   4  -2  33   31.80    1.00   1
  -4   2 -33   28.80    0.80   1
   4  -2  36  805.50    9.70   1
  -4   2 -36  801.00    9.70   1
   4  -2  39    8.00    0.70   1
  -4   2 -39   10.10    0.60   1
   4  -2  42   39.70    1.20   1
  -4   2 -42   35.50    1.30   1
   4  -2  45    7.60    0.80   1
  -4   2 -45    7.10    1.00   1
   4  -2  48  589.00    8.30   1
  -4   2 -48  570.90    8.10   1
   4  -2  51   11.60    1.10   1
  -4   2 -51   10.90    1.20   1
   4  -2  54   30.10    1.40   1
  -4   2 -54   25.20    1.60   1
   4  -2  57    6.60    1.20   1
  -4   2 -57    3.60    1.20   1
   4  -2  60  248.60    4.70   1
  -4   2 -60  236.30    5.60   1
   4  -2  63   22.00    1.90   1
  -4   2 -63   27.00    2.40   1
   4  -2  66   54.80    2.60   1
  -4   2 -66   54.00    3.20   1
   4  -2  69   18.90    2.20   1
  -4   2 -69   17.60    2.50   1
   4  -2  72   84.00    3.50   1
  -4   2 -72   79.20    4.00   1
   4  -2  75    0.50    2.20   1
  -4   2 -75    0.40    2.00   1
   4  -1 -76   51.50    4.60   1
  -4   1  76   44.90    3.30   1
   4  -1 -73   23.40    2.70   1
  -4   1  73   24.60    2.20   1
   4  -1 -70    8.40    2.00   1
  -4   1  70    9.10    2.00   1
   4  -1 -67  310.30    7.90   1
  -4   1  67  312.40    6.60   1
   4  -1 -64   53.10    2.30   1
  -4   1  64   54.60    2.10   1
   4  -1 -61    2.50    1.60   1
  -4   1  61    2.20    1.40   1
   4  -1 -58  147.30    3.90   1
  -4   1  58  152.80    3.40   1
   4  -1 -55  386.20    7.20   1
  -4   1  55  394.50    6.50   1
   4  -1 -52  328.60    6.60   1
  -4   1  52  333.90    5.20   1
   4  -1 -49   81.80    2.40   1
  -4   1  49   86.00    2.00   1
   4  -1 -46   36.30    1.80   1
  -4   1  46   40.30    1.40   1
   4  -1 -43  484.10    7.70   1
  -4   1  43  488.40    6.90   1
   4  -1 -40  148.20    2.80   1
  -4   1  40  142.60    2.40   1
   4  -1 -37  309.10    5.00   1
  -4   1  37  310.70    4.20   1
   4  -1 -34   37.80    1.10   1
  -4   1  34   35.80    0.90   1
   4  -1 -31  517.40    7.30   1
  -4   1  31  490.10    6.10   1
   4  -1 -28  353.90    4.70   1
  -4   1  28  350.30    4.20   1
   4  -1 -25  748.70    8.80   1
  -4   1  25  766.00    8.40   1
   4  -1 -22  698.70    8.20   1
  -4   1  22  709.10    7.90   1
   4  -1 -19  242.00    2.90   1
  -4   1  19  244.10    3.00   1
   4  -1 -16   19.10    0.50   1
  -4   1  16   20.00    0.40   1
   4  -1 -13 1107.70   10.30   1
  -4   1  13 1105.10   11.30   1
   4  -1 -10   14.70    0.40   1
  -4   1  10   14.60    0.40   1
   4  -1  -7  119.80    1.20   1
  -4   1   7  116.20    1.40   1
   4  -1  -4   32.20    0.40   1
  -4   1   4   31.10    0.50   1
   4  -1  -1 1230.30    9.60   1
  -4   1   1 1205.70   10.10   1
   4  -1   2  171.50    1.60   1
  -4   1  -2  171.10    1.70   1
   4  -1   5   29.30    0.50   1
  -4   1  -5   29.10    0.50   1
   4  -1   8   18.90    0.50   1
  -4   1  -8   18.80    0.50   1
   4  -1  11 1308.50   11.90   1
  -4   1 -11 1338.70   12.00   1
   4  -1  14  727.40    7.80   1
  -4   1 -14  750.00    6.80   1
   4  -1  17  211.10    2.70   1
  -4   1 -17  214.90    2.00   1
   4  -1  20  216.70    2.90   1
  -4   1 -20  219.60    2.30   1
   4  -1  23  625.40    7.60   1
  -4   1 -23  625.50    6.30   1
   4  -1  26   31.50    0.80   1
  -4   1 -26   31.30    0.70   1
   4  -1  29  641.70    7.80   1
  -4   1 -29  644.60    6.20   1
   4  -1  32    0.60    0.40   1
  -4   1 -32    1.20    0.30   1
   4  -1  35   82.80    1.30   1
  -4   1 -35   80.70    1.20   1
   4  -1  38  314.00    4.20   1
  -4   1 -38  306.40    3.90   1
   4  -1  41  485.80    7.30   1
  -4   1 -41  478.70    6.20   1
   4  -1  44  623.00    8.50   1
  -4   1 -44  603.80    8.40   1
   4  -1  47    0.10    0.80   1
  -4   1 -47    0.40    0.80   1
   4  -1  50   28.60    1.20   1
  -4   1 -50   27.00    1.30   1
   4  -1  53  339.90    5.90   1
  -4   1 -53  318.80    5.50   1
   4  -1  56   58.50    2.30   1
  -4   1 -56   52.60    2.30   1
   4  -1  59   15.80    1.60   1
  -4   1 -59   20.00    2.10   1
   4  -1  62   72.50    2.90   1
  -4   1 -62   73.90    3.00   1
   4  -1  65  244.60    5.80   1
  -4   1 -65  244.80    6.00   1
   4  -1  68  338.40    8.70   1
  -4   1 -68  336.90    9.80   1
   4  -1  71   59.50    3.00   1
  -4   1 -71   51.50    3.60   1
   4  -1  74  164.70    5.40   1
  -4   1 -74  159.10    6.40   1
   4  -1  77   99.30    4.40   1
  -4   1 -77   92.10    4.70   1
   4   0 -74  228.80    9.30   1
  -4   0  74  211.90    7.60   1
   4   0 -71    0.90    2.00   1
  -4   0  71    0.60    1.80   1
   4   0 -68  253.50    7.00   1
  -4   0  68  257.60    6.50   1
   4   0 -65   -2.70    1.60   1
  -4   0  65    0.00    1.30   1
   4   0 -62    5.60    1.60   1
  -4   0  62    4.70    1.30   1
   4   0 -59    0.20    1.20   1
  -4   0  59    0.80    1.20   1
   4   0 -56    2.80    1.20   1
  -4   0  56    3.60    1.10   1
   4   0 -53    1.10    1.00   1
  -4   0  53    1.90    1.00   1
   4   0 -50  324.60    5.90   1
  -4   0  50  331.80    5.50   1
   4   0 -47    1.10    1.20   1
  -4   0  47   -0.40    0.80   1
   4   0 -44  391.00    7.70   1
  -4   0  44  398.30    6.50   1
   4   0 -41    0.00    0.90   1
  -4   0  41   -0.10    0.80   1
   4   0 -38   27.90    1.10   1
  -4   0  38   27.10    1.30   1
   4   0 -35    0.10    0.60   1
  -4   0  35   -0.50    0.70   1
   4   0 -32  185.70    2.80   1
  -4   0  32  188.50    2.80   1
   4   0 -29    1.20    0.50   1
  -4   0  29    0.00    0.50   1
   4   0 -26    9.90    0.60   1
  -4   0  26   10.60    0.60   1
   4   0 -23    0.10    0.50   1
  -4   0  23    0.20    0.40   1
   4   0 -20 1066.70   11.70   1
  -4   0  20 1040.60    9.70   1
   4   0 -17    0.00    0.30   1
  -4   0  17    0.40    0.20   1
   4   0 -14  118.60    1.30   1
  -4   0  14  117.70    1.40   1
   4   0 -11    0.20    0.20   1
  -4   0  11    0.20    0.20   1
   4   0  -8  393.40    3.50   1
  -4   0   8  378.10    3.80   1
   4   0  -5    0.20    0.20   1
  -4   0   5    0.40    0.20   1
   4   0  -2  224.40    2.10   1
  -4   0   2  224.80    2.10   1
   4   0   1    0.50    0.20   1
  -4   0  -1    0.80    0.20   1
   4   0   4  200.80    2.00   1
  -4   0  -4  201.90    1.80   1
   4   0   7   -0.10    0.30   1
  -4   0  -7    0.30    0.20   1
   4   0  10  627.30    6.30   1
  -4   0 -10  644.40    5.80   1
   4   0  13    0.20    0.30   1
  -4   0 -13    0.30    0.20   1
   4   0  16  112.50    1.50   1
  -4   0 -16  112.10    1.30   1
   4   0  19    0.50    0.30   1
  -4   0 -19    0.00    0.20   1
   4   0  22  847.40    8.80   1
  -4   0 -22  862.30    7.90   1
   4   0  25    0.20    0.40   1
  -4   0 -25    0.40    0.30   1
   4   0  28   44.50    1.00   1
  -4   0 -28   43.70    0.90   1
   4   0  31   -0.10    0.50   1
  -4   0 -31   -1.30    0.60   1
   4   0  34    3.10    0.50   1
  -4   0 -34    2.10    0.60   1
   4   0  37   -0.50    0.50   1
  -4   0 -37   -0.20    0.80   1
   4   0  40    0.30    0.50   1
  -4   0 -40    0.40    0.80   1
   4   0  43   -0.30    0.60   1
  -4   0 -43   -0.10    0.70   1
   4   0  46  331.70    5.50   1
  -4   0 -46  309.90    6.50   1
   4   0  49    0.00    1.10   1
  -4   0 -49    0.30    1.20   1
   4   0  52  120.70    2.90   1
  -4   0 -52  110.40    3.40   1
   4   0  55   -0.30    1.10   1
  -4   0 -55    0.50    1.20   1
   4   0  58   16.10    1.70   1
  -4   0 -58   16.60    1.70   1
   4   0  61    1.20    1.50   1
  -4   0 -61    1.70    1.50   1
   4   0  64   45.70    2.50   1
  -4   0 -64   44.30    2.40   1
   4   0  67    0.40    1.80   1
  -4   0 -67    0.50    1.90   1
   4   0  70   81.50    4.10   1
  -4   0 -70   66.80    3.50   1
   4   0  73   -1.10    2.30   1
  -4   0 -73   -2.60    3.00   1
   4   0  76   86.90    4.60   1
  -4   0 -76   89.00    4.70   1
   5  -4 -72  192.00    5.70   1
  -5   4  72  189.40    6.90   1
   5  -4 -69    1.50    1.90   1
  -5   4  69    3.80    2.40   1
   5  -4 -66   47.50    2.80   1
  -5   4  66   58.10    3.30   1
   5  -4 -63   90.30    3.60   1
  -5   4  63   95.50    3.80   1
   5  -4 -60   50.00    2.40   1
  -5   4  60   53.80    2.30   1
   5  -4 -57   12.90    1.50   1
  -5   4  57   12.30    1.70   1
   5  -4 -54   38.40    2.10   1
  -5   4  54   37.40    1.70   1
   5  -4 -51   96.20    3.00   1
  -5   4  51   97.30    3.00   1
   5  -4 -48  717.70   12.40   1
  -5   4  48  737.80   11.40   1
   5  -4 -45   25.70    1.70   1
  -5   4  45   26.30    1.40   1
   5  -4 -42    3.80    1.40   1
  -5   4  42   -0.50    1.10   1
   5  -4 -39  237.60    4.20   1
  -5   4  39  236.10    4.00   1
   5  -4 -36  370.20    5.30   1
  -5   4  36  368.50    5.70   1
   5  -4 -33  177.80    2.40   1
  -5   4  33  181.40    2.90   1
   5  -4 -30   52.80    1.00   1
  -5   4  30   49.20    1.20   1
   5  -4 -27  265.10    3.20   1
  -5   4  27  259.30    4.00   1
   5  -4 -24 1647.00   17.00   1
  -5   4  24 1594.60   19.50   1
   5  -4 -21  444.40    4.90   1
  -5   4  21  430.50    5.80   1
   5  -4 -18   24.00    0.60   1
  -5   4  18   23.90    0.60   1
   5  -4 -15   55.70    0.80   1
  -5   4  15   54.50    0.80   1
   5  -4 -12 1432.10   12.40   1
  -5   4  12 1414.80   13.80   1
   5  -4  -9  449.00    4.20   1
  -5   4   9  445.00    4.50   1
   5  -4  -6   52.00    0.70   1
  -5   4   6   51.20    0.70   1
   5  -4  -3    5.20    0.30   1
  -5   4   3    6.00    0.40   1
   5  -4   0 2020.80   16.70   1
  -5   4   0 1999.90   18.40   1
   5  -4   3  459.90    4.20   1
  -5   4  -3  460.30    4.40   1
   5  -4   6  100.30    1.20   1
  -5   4  -6  102.30    1.30   1
   5  -4   9   18.60    0.40   1
  -5   4  -9   18.20    0.50   1
   5  -4  12 2056.00   17.50   1
  -5   4 -12 2064.90   17.70   1
   5  -4  15  213.70    2.30   1
  -5   4 -15  217.30    2.60   1
   5  -4  18   53.20    0.90   1
  -5   4 -18   53.40    0.90   1
   5  -4  21  138.90    1.70   1
  -5   4 -21  144.80    2.00   1
   5  -4  24  644.70    7.70   1
  -5   4 -24  673.90    8.20   1
   5  -4  27   11.90    0.50   1
  -5   4 -27   11.90    0.50   1
   5  -4  30    0.60    0.40   1
  -5   4 -30    0.30    0.60   1
   5  -4  33  113.40    2.30   1
  -5   4 -33  116.80    2.20   1
   5  -4  36 1251.50   16.30   1
  -5   4 -36 1261.10   16.60   1
   5  -4  39    0.70    0.80   1
  -5   4 -39    1.70    0.80   1
   5  -4  42   26.90    1.30   1
  -5   4 -42   25.50    1.40   1
   5  -4  45   82.20    2.00   1
  -5   4 -45   79.70    2.20   1
   5  -4  48  169.30    3.10   1
  -5   4 -48  168.10    3.40   1
   5  -4  51    0.80    1.00   1
  -5   4 -51    1.30    1.00   1
   5  -4  54   34.60    2.00   1
  -5   4 -54   37.90    2.10   1
   5  -4  57  123.90    3.10   1
  -5   4 -57  122.10    3.70   1
   5  -4  60  374.30    7.30   1
  -5   4 -60  371.30    8.00   1
   5  -4  63   20.90    1.80   1
  -5   4 -63   18.80    2.00   1
   5  -4  66   12.90    2.30   1
  -5   4 -66   14.40    1.80   1
   5  -4  69   90.00    4.30   1
  -5   4 -69   80.80    4.10   1
   5  -4  72   15.10    2.50   1
  -5   4 -72   15.30    2.60   1
   5  -3 -73   91.30    4.80   1
  -5   3  73   98.80    4.60   1
   5  -3 -70  106.90    4.30   1
  -5   3  70  119.00    4.80   1
   5  -3 -67    0.40    1.60   1
  -5   3  67    1.90    1.90   1
   5  -3 -64   65.00    2.80   1
  -5   3  64   62.60    2.80   1
   5  -3 -61  106.50    3.20   1
  -5   3  61  109.30    3.50   1
   5  -3 -58    3.00    1.40   1
  -5   3  58    3.30    1.40   1
   5  -3 -55   34.30    2.10   1
  -5   3  55   35.90    2.10   1
   5  -3 -52   52.50    2.30   1
  -5   3  52   53.20    2.00   1
   5  -3 -49   78.40    2.90   1
  -5   3  49   74.80    2.10   1
   5  -3 -46  255.20    6.00   1
  -5   3  46  270.40    4.50   1
   5  -3 -43  114.40    3.20   1
  -5   3  43  116.30    2.40   1
   5  -3 -40  436.90    6.90   1
  -5   3  40  448.50    7.00   1
   5  -3 -37   49.90    1.50   1
  -5   3  37   47.90    1.70   1
   5  -3 -34   57.10    1.40   1
  -5   3  34   57.30    2.00   1
   5  -3 -31  318.90    4.90   1
  -5   3  31  307.10    5.30   1
   5  -3 -28  179.90    2.80   1
  -5   3  28  175.20    2.70   1
   5  -3 -25    2.30    0.40   1
  -5   3  25    1.00    0.40   1
   5  -3 -22   49.40    1.00   1
  -5   3  22   47.80    1.00   1
   5  -3 -19  403.90    4.90   1
  -5   3  19  404.00    5.00   1
   5  -3 -16  541.40    5.60   1
  -5   3  16  532.20    5.70   1
   5  -3 -13   29.00    0.60   1
  -5   3  13   29.50    0.70   1
   5  -3 -10  331.80    3.30   1
  -5   3  10  324.10    3.30   1
   5  -3  -7  414.00    3.90   1
  -5   3   7  391.80    4.30   1
   5  -3  -4  357.10    3.30   1
  -5   3   4  345.60    3.90   1
   5  -3  -1   66.10    0.80   1
  -5   3   1   68.60    1.00   1
   5  -3   2   84.00    0.90   1
  -5   3  -2   83.70    1.10   1
   5  -3   5  627.70    5.80   1
  -5   3  -5  618.50    6.10   1
   5  -3   8   88.30    1.00   1
  -5   3  -8   87.80    1.20   1
   5  -3  11  231.20    2.50   1
  -5   3 -11  230.00    2.80   1
   5  -3  14  266.10    3.10   1
  -5   3 -14  270.70    3.00   1
   5  -3  17  410.90    4.50   1
  -5   3 -17  423.20    4.40   1
   5  -3  20   44.70    0.90   1
  -5   3 -20   45.30    0.80   1
   5  -3  23  489.30    5.60   1
  -5   3 -23  494.70    5.50   1
   5  -3  26  755.80    8.10   1
  -5   3 -26  779.50    8.00   1
   5  -3  29   45.70    1.00   1
  -5   3 -29   46.60    0.90   1
   5  -3  32   52.90    1.10   1
  -5   3 -32   51.90    1.00   1
   5  -3  35  342.40    4.60   1
  -5   3 -35  337.20    4.60   1
   5  -3  38   14.30    0.90   1
  -5   3 -38   11.20    0.70   1
   5  -3  41    2.00    0.90   1
  -5   3 -41    0.40    0.60   1
   5  -3  44   34.20    1.50   1
  -5   3 -44   31.30    1.50   1
   5  -3  47  178.00    3.20   1
  -5   3 -47  170.30    3.50   1
   5  -3  50  325.20    5.30   1
  -5   3 -50  307.80    6.20   1
   5  -3  53    7.80    1.20   1
  -5   3 -53    6.90    1.40   1
   5  -3  56  407.10    7.00   1
  -5   3 -56  387.00    8.80   1
   5  -3  59   95.60    2.80   1
  -5   3 -59   89.60    3.20   1
   5  -3  62    8.40    1.60   1
  -5   3 -62    9.60    2.00   1
   5  -3  65   32.40    2.40   1
  -5   3 -65   32.90    2.60   1
   5  -3  68    8.60    2.30   1
  -5   3 -68    2.10    2.40   1
   5  -3  71   33.60    3.00   1
  -5   3 -71   28.80    2.70   1
   5  -3  74   69.60    4.00   1
  -5   3 -74   65.20    5.10   1
   5  -2 -74   63.30    4.10   1
  -5   2  74   66.20    3.90   1
   5  -2 -71   32.20    2.60   1
  -5   2  71   35.20    2.20   1
   5  -2 -68    4.50    1.90   1
  -5   2  68    1.60    1.70   1
   5  -2 -65   34.90    2.50   1
  -5   2  65   36.30    2.20   1
   5  -2 -62    7.50    1.50   1
  -5   2  62    4.00    1.60   1
   5  -2 -59   91.90    2.90   1
  -5   2  59   97.10    3.00   1
   5  -2 -56  400.90    7.40   1
  -5   2  56  389.70    6.80   1
   5  -2 -53    9.20    1.40   1
  -5   2  53    8.20    1.20   1
   5  -2 -50  314.80    6.50   1
  -5   2  50  309.30    5.10   1
   5  -2 -47  171.50    4.00   1
  -5   2  47  168.90    3.20   1
   5  -2 -44   33.10    1.40   1
  -5   2  44   33.00    1.20   1
   5  -2 -41   -0.90    0.90   1
  -5   2  41    0.70    0.70   1
   5  -2 -38   12.90    1.00   1
  -5   2  38   11.40    0.80   1
   5  -2 -35  337.30    4.90   1
  -5   2  35  332.60    4.70   1
   5  -2 -32   52.40    1.30   1
  -5   2  32   51.20    1.50   1
   5  -2 -29   43.40    1.10   1
  -5   2  29   41.70    1.10   1
   5  -2 -26  768.20   10.60   1
  -5   2  26  751.00    8.30   1
   5  -2 -23  493.30    7.50   1
  -5   2  23  480.60    5.80   1
   5  -2 -20   43.00    1.00   1
  -5   2  20   43.10    0.70   1
   5  -2 -17  420.20    5.50   1
  -5   2  17  421.40    4.50   1
   5  -2 -14  270.90    3.10   1
  -5   2  14  264.20    3.20   1
   5  -2 -11  233.00    2.40   1
  -5   2  11  229.70    2.70   1
   5  -2  -8   84.70    1.10   1
  -5   2   8   83.00    1.20   1
   5  -2  -5  627.40    5.70   1
  -5   2   5  615.00    6.60   1
   5  -2  -2   86.10    0.90   1
  -5   2   2   84.90    1.10   1
   5  -2   1   63.90    0.80   1
  -5   2  -1   63.50    0.90   1
   5  -2   4  337.50    3.20   1
  -5   2  -4  348.40    3.90   1
   5  -2   7  391.40    4.10   1
  -5   2  -7  406.00    4.50   1
   5  -2  10  313.70    3.60   1
  -5   2 -10  332.40    4.20   1
   5  -2  13   27.50    0.70   1
  -5   2 -13   29.30    0.80   1
   5  -2  16  527.00    6.00   1
  -5   2 -16  535.80    5.80   1
   5  -2  19  393.70    5.00   1
  -5   2 -19  406.70    4.30   1
   5  -2  22   49.60    1.10   1
  -5   2 -22   49.90    0.90   1
   5  -2  25    0.60    0.50   1
  -5   2 -25    1.60    0.30   1
   5  -2  28  176.90    2.50   1
  -5   2 -28  180.30    2.20   1
   5  -2  31  316.20    4.10   1
  -5   2 -31  321.10    3.90   1
   5  -2  34   56.50    1.30   1
  -5   2 -34   55.10    1.00   1
   5  -2  37   50.10    1.30   1
  -5   2 -37   48.30    1.20   1
   5  -2  40  448.50    6.50   1
  -5   2 -40  445.80    6.10   1
   5  -2  43  121.90    2.50   1
  -5   2 -43  119.00    2.40   1
   5  -2  46  280.40    4.30   1
  -5   2 -46  266.60    4.50   1
   5  -2  49   82.00    2.30   1
  -5   2 -49   73.30    2.30   1
   5  -2  52   55.80    1.80   1
  -5   2 -52   52.20    2.00   1
   5  -2  55   33.70    2.00   1
  -5   2 -55   31.90    1.70   1
   5  -2  58    1.30    1.30   1
  -5   2 -58    4.40    1.80   1
   5  -2  61  109.50    3.60   1
  -5   2 -61  111.30    4.10   1
   5  -2  64   62.30    2.80   1
  -5   2 -64   61.60    3.30   1
   5  -2  67    0.30    2.00   1
  -5   2 -67    1.40    1.70   1
   5  -2  70  117.00    5.00   1
  -5   2 -70  102.10    4.60   1
   5  -2  73   94.10    4.50   1
  -5   2 -73   94.60    5.70   1
   5  -1 -72   13.90    2.20   1
  -5   1  72   14.00    2.10   1
   5  -1 -69   77.00    3.20   1
  -5   1  69   83.80    3.10   1
   5  -1 -66   11.10    2.20   1
  -5   1  66   12.10    1.90   1
   5  -1 -63   21.90    2.00   1
  -5   1  63   18.70    1.90   1
   5  -1 -60  373.80    7.00   1
  -5   1  60  385.20    7.40   1
   5  -1 -57  115.00    2.90   1
  -5   1  57  126.20    3.40   1
   5  -1 -54   37.40    1.90   1
  -5   1  54   38.50    1.70   1
   5  -1 -51    0.40    1.00   1
  -5   1  51    1.00    1.10   1
   5  -1 -48  165.70    3.70   1
  -5   1  48  164.60    3.60   1
   5  -1 -45   74.50    2.10   1
  -5   1  45   81.60    2.00   1
   5  -1 -42   25.90    1.20   1
  -5   1  42   24.70    1.10   1
   5  -1 -39    0.90    0.90   1
  -5   1  39    2.00    0.60   1
   5  -1 -36 1248.60   16.40   1
  -5   1  36 1244.10   14.90   1
   5  -1 -33  113.30    1.80   1
  -5   1  33  113.20    1.80   1
   5  -1 -30    1.10    0.50   1
  -5   1  30   -0.20    0.30   1
   5  -1 -27   11.40    0.70   1
  -5   1  27   12.90    0.70   1
   5  -1 -24  657.00    7.90   1
  -5   1  24  644.90    7.80   1
   5  -1 -21  145.10    2.00   1
  -5   1  21  143.00    2.10   1
   5  -1 -18   56.20    1.00   1
  -5   1  18   56.70    1.10   1
   5  -1 -15  224.70    2.60   1
  -5   1  15  217.30    2.60   1
   5  -1 -12 2060.20   19.90   1
  -5   1  12 2017.70   21.50   1
   5  -1  -9   18.10    0.60   1
  -5   1   9   18.40    0.80   1
   5  -1  -6  101.10    1.40   1
  -5   1   6   98.50    1.40   1
   5  -1  -3  459.20    4.30   1
  -5   1   3  443.60    5.20   1
   5  -1   0 2025.90   20.40   1
  -5   1   0 1999.10   20.40   1
   5  -1   3    6.50    0.50   1
  -5   1  -3    6.60    0.50   1
   5  -1   6   51.30    0.90   1
  -5   1  -6   50.80    0.90   1
   5  -1   9  443.40    4.70   1
  -5   1  -9  440.60    5.50   1
   5  -1  12 1365.40   13.90   1
  -5   1 -12 1369.60   16.90   1
   5  -1  15   54.20    1.00   1
  -5   1 -15   55.50    1.00   1
   5  -1  18   24.80    0.80   1
  -5   1 -18   24.60    0.60   1
   5  -1  21  429.20    5.80   1
  -5   1 -21  437.60    4.60   1
   5  -1  24 1581.60   21.00   1
  -5   1 -24 1621.90   14.50   1
   5  -1  27  266.80    4.20   1
  -5   1 -27  266.00    3.00   1
   5  -1  30   49.80    1.40   1
  -5   1 -30   51.90    0.90   1
   5  -1  33  178.40    2.90   1
  -5   1 -33  173.20    2.80   1
   5  -1  36  377.10    5.10   1
  -5   1 -36  372.20    5.40   1
   5  -1  39  242.60    3.90   1
  -5   1 -39  241.00    4.30   1
   5  -1  42    0.30    0.70   1
  -5   1 -42    1.00    0.80   1
   5  -1  45   26.30    1.20   1
  -5   1 -45   24.30    1.20   1
   5  -1  48  744.70   11.50   1
  -5   1 -48  723.30   12.60   1
   5  -1  51  103.70    3.00   1
  -5   1 -51   92.10    2.90   1
   5  -1  54   41.70    2.60   1
  -5   1 -54   39.30    2.00   1
   5  -1  57   13.40    2.00   1
  -5   1 -57   11.10    1.70   1
   5  -1  60   51.80    2.40   1
  -5   1 -60   49.70    2.50   1
   5  -1  63   91.40    3.30   1
  -5   1 -63   86.10    3.30   1
   5  -1  66   56.00    2.90   1
  -5   1 -66   47.60    3.20   1
   5  -1  69    4.50    2.10   1
  -5   1 -69    1.10    2.50   1
   5  -1  72  189.40    6.90   1
  -5   1 -72  205.60    8.40   1
   5   0 -70  210.50    6.20   1
  -5   0  70  226.80    7.10   1
   5   0 -67    1.40    1.90   1
  -5   0  67    0.90    1.80   1
   5   0 -64  164.40    4.80   1
  -5   0  64  173.30    4.90   1
   5   0 -61    0.70    1.40   1
  -5   0  61    0.90    1.50   1
   5   0 -58   33.10    1.90   1
  -5   0  58   37.50    2.10   1
   5   0 -55   -1.10    1.00   1
  -5   0  55    1.20    1.30   1
   5   0 -52  152.20    3.40   1
  -5   0  52  151.60    3.70   1
   5   0 -49    0.40    1.00   1
  -5   0  49   -1.50    1.00   1
   5   0 -46  192.10    3.70   1
  -5   0  46  205.30    3.80   1
   5   0 -43   -0.80    0.90   1
  -5   0  43   -0.30    0.90   1
   5   0 -40  688.20    9.80   1
  -5   0  40  687.30    9.50   1
   5   0 -37    0.20    0.80   1
  -5   0  37   -1.50    0.70   1
   5   0 -34  192.10    3.90   1
  -5   0  34  189.70    3.40   1
   5   0 -31   -0.70    0.70   1
  -5   0  31   -0.30    0.60   1
   5   0 -28  459.80    6.40   1
  -5   0  28  447.50    6.20   1
   5   0 -25    0.40    0.60   1
  -5   0  25    0.50    0.20   1
   5   0 -22    4.80    0.40   1
  -5   0  22    5.10    0.40   1
   5   0 -19   -0.20    0.30   1
  -5   0  19   -0.30    0.40   1
   5   0 -16  834.30    8.90   1
  -5   0  16  792.00    9.40   1
   5   0 -13    0.60    0.30   1
  -5   0  13   -0.40    0.40   1
   5   0 -10  351.20    3.80   1
  -5   0  10  339.50    3.60   1
   5   0  -7    1.10    0.30   1
  -5   0   7    0.40    0.30   1
   5   0  -4  191.00    2.10   1
  -5   0   4  185.00    2.20   1
   5   0  -1    0.70    0.40   1
  -5   0   1    0.70    0.40   1
   5   0   2  702.30    6.70   1
  -5   0  -2  703.30    6.60   1
   5   0   5    0.40    0.20   1
  -5   0  -5    1.50    0.30   1
   5   0   8   16.50    0.50   1
  -5   0  -8   17.60    0.50   1
   5   0  11   -0.20    0.40   1
  -5   0 -11    0.80    0.30   1
   5   0  14  787.90    9.40   1
  -5   0 -14  794.10    8.40   1
   5   0  17   -0.10    0.40   1
  -5   0 -17   -0.30    0.40   1
   5   0  20   36.90    0.80   1
  -5   0 -20   38.00    0.80   1
   5   0  23   -0.20    0.40   1
  -5   0 -23    0.30    0.20   1
   5   0  26  787.10    9.50   1
  -5   0 -26  803.40    8.60   1
   5   0  29    0.20    0.30   1
  -5   0 -29    0.70    0.40   1
   5   0  32  216.10    3.10   1
  -5   0 -32  206.30    3.30   1
   5   0  35    0.20    0.80   1
  -5   0 -35    1.00    0.60   1
   5   0  38  124.40    2.60   1
  -5   0 -38  126.10    2.40   1
   5   0  41   -0.50    0.70   1
  -5   0 -41    0.30    0.80   1
   5   0  44   70.80    2.40   1
  -5   0 -44   73.70    2.60   1
   5   0  47    0.00    1.20   1
  -5   0 -47    1.50    1.20   1
   5   0  50  571.30   10.50   1
  -5   0 -50  571.70    9.40   1
   5   0  53    0.90    1.50   1
  -5   0 -53    0.20    1.30   1
   5   0  56  700.90   13.00   1
  -5   0 -56  676.00   11.90   1
   5   0  59    0.10    1.90   1
  -5   0 -59   -0.70    1.70   1
   5   0  62    2.00    1.80   1
  -5   0 -62    0.40    1.80   1
   5   0  65   -5.90    2.10   1
  -5   0 -65   -3.70    2.00   1
   5   0  68   15.50    2.50   1
  -5   0 -68   16.50    2.50   1
   5   0  71    5.50    2.90   1
  -5   0 -71    0.80    3.40   1
   6  -5 -70    1.80    2.60   1
  -6   5  70   -1.70    3.20   1
   6  -5 -67   -2.00    2.40   1
  -6   5  67   -0.90    2.80   1
   6  -5 -64   14.60    2.50   1
  -6   5  64   15.80    2.30   1
   6  -5 -61   10.60    2.60   1
  -6   5  61    8.60    2.70   1
   6  -5 -58  302.70    7.20   1
  -6   5  58  304.90    7.00   1
   6  -5 -55   13.00    1.70   1
  -6   5  55   15.40    1.80   1
   6  -5 -52   28.20    2.10   1
  -6   5  52   32.10    1.80   1
   6  -5 -49    5.50    1.40   1
  -6   5  49    6.10    1.40   1
   6  -5 -46   13.40    1.40   1
  -6   5  46   14.50    1.50   1
   6  -5 -43   29.30    1.70   1
  -6   5  43   29.30    1.60   1
   6  -5 -40    0.30    1.00   1
  -6   5  40    0.60    1.00   1
   6  -5 -37    0.00    0.80   1
  -6   5  37   -0.50    1.00   1
   6  -5 -34  164.70    3.40   1
  -6   5  34  164.00    3.00   1
   6  -5 -31   34.80    1.10   1
  -6   5  31   34.30    1.30   1
   6  -5 -28  134.00    2.40   1
  -6   5  28  132.60    2.90   1
   6  -5 -25   -0.30    0.40   1
  -6   5  25    0.80    0.50   1
   6  -5 -22    2.50    0.40   1
  -6   5  22    1.30    0.60   1
   6  -5 -19  109.40    1.40   1
  -6   5  19  105.10    1.60   1
   6  -5 -16  125.50    1.60   1
  -6   5  16  121.80    1.80   1
   6  -5 -13   24.60    0.60   1
  -6   5  13   26.00    0.70   1
   6  -5 -10  289.80    3.30   1
  -6   5  10  286.00    3.20   1
   6  -5  -7   25.20    0.60   1
  -6   5   7   24.70    0.60   1
   6  -5  -4  449.50    4.40   1
  -6   5   4  434.90    4.70   1
   6  -5  -1   50.90    0.90   1
  -6   5   1   50.60    0.90   1
   6  -5   2    0.60    0.30   1
  -6   5  -2    0.90    0.40   1
   6  -5   5   28.30    0.60   1
  -6   5  -5   27.60    0.60   1
   6  -5   8  307.60    3.10   1
  -6   5  -8  307.40    3.40   1
   6  -5  11    0.80    0.30   1
  -6   5 -11    1.10    0.40   1
   6  -5  14  129.80    1.50   1
  -6   5 -14  129.60    1.70   1
   6  -5  17    0.50    0.30   1
  -6   5 -17    0.30    0.40   1
   6  -5  20  102.70    1.40   1
  -6   5 -20  102.20    1.50   1
   6  -5  23    3.30    0.40   1
  -6   5 -23    3.00    0.40   1
   6  -5  26   21.80    0.80   1
  -6   5 -26   20.10    0.80   1
   6  -5  29   11.80    0.60   1
  -6   5 -29   12.60    1.10   1
   6  -5  32  365.50    5.90   1
  -6   5 -32  380.10    6.30   1
   6  -5  35   16.30    1.10   1
  -6   5 -35   14.40    1.30   1
   6  -5  38  251.70    4.90   1
  -6   5 -38  252.90    4.30   1
   6  -5  41    9.80    1.20   1
  -6   5 -41    9.00    1.10   1
   6  -5  44   24.70    1.50   1
  -6   5 -44   21.60    1.20   1
   6  -5  47   10.20    1.70   1
  -6   5 -47   10.60    1.20   1
   6  -5  50    5.80    1.60   1
  -6   5 -50    7.80    1.20   1
   6  -5  53   34.50    2.00   1
  -6   5 -53   32.40    1.90   1
   6  -5  56   31.40    2.20   1
  -6   5 -56   28.70    1.90   1
   6  -5  59    1.70    1.50   1
  -6   5 -59   -0.20    1.50   1
   6  -5  62  232.10    6.20   1
  -6   5 -62  238.60    6.20   1
   6  -5  65    9.60    2.30   1
  -6   5 -65   13.20    2.10   1
   6  -5  68   63.10    4.60   1
  -6   5 -68   57.10    3.60   1
   6  -4 -71   16.50    2.30   1
  -6   4  71   19.70    2.60   1
   6  -4 -68  146.00    5.90   1
  -6   4  68  149.50    5.90   1
   6  -4 -65   44.60    2.90   1
  -6   4  65   46.50    3.00   1
   6  -4 -62  282.30    7.70   1
  -6   4  62  290.20    7.30   1
   6  -4 -59    9.10    1.80   1
  -6   4  59    5.60    1.70   1
   6  -4 -56   64.70    2.80   1
  -6   4  56   71.50    2.90   1
   6  -4 -53  109.60    3.40   1
  -6   4  53  105.50    3.30   1
   6  -4 -50   27.30    1.50   1
  -6   4  50   26.30    1.60   1
   6  -4 -47    0.50    1.20   1
  -6   4  47    0.90    1.40   1
   6  -4 -44   79.30    2.30   1
  -6   4  44   78.40    2.40   1
   6  -4 -41   60.00    1.80   1
  -6   4  41   61.20    2.10   1
   6  -4 -38  544.80    9.50   1
  -6   4  38  541.50    9.10   1
   6  -4 -35    0.30    1.00   1
  -6   4  35    1.90    1.00   1
   6  -4 -32  137.70    2.80   1
  -6   4  32  138.20    2.60   1
   6  -4 -29   97.60    1.90   1
  -6   4  29   97.20    2.00   1
   6  -4 -26   81.20    1.40   1
  -6   4  26   77.60    1.50   1
   6  -4 -23    3.70    0.40   1
  -6   4  23    3.30    0.50   1
   6  -4 -20  164.90    2.40   1
  -6   4  20  165.50    2.40   1
   6  -4 -17  376.10    4.60   1
  -6   4  17  368.20    4.70   1
   6  -4 -14  215.70    2.60   1
  -6   4  14  211.20    2.90   1
   6  -4 -11  184.00    2.10   1
  -6   4  11  187.60    2.30   1
   6  -4  -8  593.80    5.70   1
  -6   4   8  574.00    5.90   1
   6  -4  -5  191.00    2.00   1
  -6   4   5  186.10    2.30   1
   6  -4  -2  243.90    2.50   1
  -6   4   2  241.30    3.00   1
   6  -4   1  446.60    4.30   1
  -6   4  -1  442.70    4.90   1
   6  -4   4  638.20    6.00   1
  -6   4  -4  625.70    6.80   1
   6  -4   7    4.90    0.30   1
  -6   4  -7    6.10    0.50   1
   6  -4  10   14.50    0.50   1
  -6   4 -10   13.20    0.60   1
   6  -4  13  218.40    2.30   1
  -6   4 -13  217.80    2.70   1
   6  -4  16  462.10    4.90   1
  -6   4 -16  470.10    5.00   1
   6  -4  19    9.60    0.60   1
  -6   4 -19   11.00    0.50   1
   6  -4  22   39.80    0.90   1
  -6   4 -22   40.80    0.80   1
   6  -4  25  135.60    2.00   1
  -6   4 -25  138.50    2.00   1
   6  -4  28  512.70    5.90   1
  -6   4 -28  520.50    6.70   1
   6  -4  31   15.40    0.70   1
  -6   4 -31   13.70    0.70   1
   6  -4  34  390.90    5.30   1
  -6   4 -34  384.40    5.70   1
   6  -4  37   72.20    2.30   1
  -6   4 -37   74.40    2.20   1
   6  -4  40   22.50    1.60   1
  -6   4 -40   23.00    1.20   1
   6  -4  43   57.00    2.00   1
  -6   4 -43   55.20    1.70   1
   6  -4  46    2.20    1.10   1
  -6   4 -46    2.60    0.90   1
   6  -4  49   11.20    1.60   1
  -6   4 -49    9.80    1.30   1
   6  -4  52   70.40    2.40   1
  -6   4 -52   73.80    2.40   1
   6  -4  55   47.90    2.30   1
  -6   4 -55   37.20    2.00   1
   6  -4  58  354.40    8.50   1
  -6   4 -58  315.70    6.50   1
   6  -4  61    6.30    2.10   1
  -6   4 -61    5.30    1.70   1
   6  -4  64   -1.60    3.10   1
  -6   4 -64    3.50    2.20   1
   6  -4  67   27.80    3.20   1
  -6   4 -67   27.30    2.90   1
   6  -4  70   50.50    4.20   1
  -6   4 -70   44.10    3.30   1
   6  -3 -69   26.50    2.50   1
  -6   3  69   26.40    2.60   1
   6  -3 -66    2.80    1.80   1
  -6   3  66    4.40    2.10   1
   6  -3 -63   14.60    1.90   1
  -6   3  63   18.50    2.30   1
   6  -3 -60  172.30    4.10   1
  -6   3  60  175.80    4.50   1
   6  -3 -57   18.80    1.50   1
  -6   3  57   18.10    1.90   1
   6  -3 -54  199.60    4.50   1
  -6   3  54  196.80    4.80   1
   6  -3 -51   38.40    1.80   1
  -6   3  51   38.00    2.00   1
   6  -3 -48  402.90    7.00   1
  -6   3  48  388.90    6.90   1
   6  -3 -45    8.10    1.20   1
  -6   3  45    7.70    1.20   1
   6  -3 -42   11.20    1.50   1
  -6   3  42   11.40    1.20   1
   6  -3 -39   77.10    2.60   1
  -6   3  39   78.80    2.30   1
   6  -3 -36  840.00   12.40   1
  -6   3  36  830.10   13.30   1
   6  -3 -33   -0.60    0.80   1
  -6   3  33   -1.00    1.00   1
   6  -3 -30   72.80    1.80   1
  -6   3  30   72.90    1.80   1
   6  -3 -27  143.80    2.70   1
  -6   3  27  140.90    2.70   1
   6  -3 -24  136.00    2.60   1
  -6   3  24  137.40    1.80   1
   6  -3 -21   14.10    0.70   1
  -6   3  21   16.10    0.70   1
   6  -3 -18   16.70    0.60   1
  -6   3  18   17.40    0.60   1
   6  -3 -15  190.30    2.80   1
  -6   3  15  189.30    2.40   1
   6  -3 -12 2612.90   26.40   1
  -6   3  12 2525.20   26.90   1
   6  -3  -9   84.90    1.10   1
  -6   3   9   79.30    1.60   1
   6  -3  -6    1.10    0.30   1
  -6   3   6    0.60    0.50   1
   6  -3  -3  147.70    1.60   1
  -6   3   3  147.30    2.00   1
   6  -3   0 1431.30   13.80   1
  -6   3   0 1431.60   15.40   1
   6  -3   3  146.10    1.80   1
  -6   3  -3  148.30    2.20   1
   6  -3   6    0.30    0.40   1
  -6   3  -6    0.40    0.40   1
   6  -3   9   81.90    1.30   1
  -6   3  -9   81.20    1.40   1
   6  -3  12 2468.60   24.90   1
  -6   3 -12 2473.80   26.30   1
   6  -3  15  180.70    2.40   1
  -6   3 -15  185.40    2.60   1
   6  -3  18   17.00    0.70   1
  -6   3 -18   18.10    0.50   1
   6  -3  21   14.90    0.70   1
  -6   3 -21   16.10    0.50   1
   6  -3  24  134.20    2.20   1
  -6   3 -24  141.90    1.90   1
   6  -3  27  140.80    2.90   1
  -6   3 -27  149.00    2.30   1
   6  -3  30   75.40    1.70   1
  -6   3 -30   77.40    1.70   1
   6  -3  33   -0.20    0.70   1
  -6   3 -33   -0.40    0.70   1
   6  -3  36  847.70   12.20   1
  -6   3 -36  860.50   10.90   1
   6  -3  39   82.10    2.10   1
  -6   3 -39   78.80    1.80   1
   6  -3  42   10.40    1.30   1
  -6   3 -42   12.60    1.10   1
   6  -3  45    8.30    1.30   1
  -6   3 -45   10.00    1.10   1
   6  -3  48  398.80    7.10   1
  -6   3 -48  395.10    7.10   1
   6  -3  51   37.20    1.70   1
  -6   3 -51   33.20    1.70   1
   6  -3  54  217.10    5.80   1
  -6   3 -54  189.10    4.80   1
   6  -3  57   14.60    2.80   1
  -6   3 -57   21.90    3.00   1
   6  -3  60  183.20    6.70   1
  -6   3 -60  165.60    6.40   1
   6  -3  63   26.60    3.10   1
  -6   3 -63   16.00    3.40   1
   6  -3  66    3.20    2.70   1
  -6   3 -66    3.20    2.70   1
   6  -3  69   28.80    3.70   1
  -6   3 -69   25.30    3.60   1
   6  -2 -70   46.40    3.10   1
  -6   2  70   50.80    3.20   1
   6  -2 -67   23.70    2.30   1
  -6   2  67   28.60    2.30   1
   6  -2 -64    2.30    1.50   1
  -6   2  64   -1.10    1.60   1
   6  -2 -61    5.80    1.60   1
  -6   2  61    7.00    1.50   1
   6  -2 -58  333.80    6.40   1
  -6   2  58  325.20    6.30   1
   6  -2 -55   44.70    2.00   1
  -6   2  55   38.60    2.10   1
   6  -2 -52   77.10    2.50   1
  -6   2  52   72.20    2.40   1
   6  -2 -49   13.20    1.40   1
  -6   2  49   12.10    1.30   1
   6  -2 -46    3.10    1.10   1
  -6   2  46    1.50    1.10   1
   6  -2 -43   55.00    2.40   1
  -6   2  43   51.90    1.70   1
   6  -2 -40   23.50    1.40   1
  -6   2  40   23.40    1.40   1
   6  -2 -37   69.90    1.80   1
  -6   2  37   69.40    2.00   1
   6  -2 -34  368.60    5.50   1
  -6   2  34  369.30    5.50   1
   6  -2 -31   16.50    1.10   1
  -6   2  31   16.90    0.80   1
   6  -2 -28  511.10    8.40   1
  -6   2  28  520.00    7.60   1
   6  -2 -25  135.20    2.60   1
  -6   2  25  133.70    2.10   1
   6  -2 -22   41.00    0.90   1
  -6   2  22   39.10    0.90   1
   6  -2 -19   12.30    0.30   1
  -6   2  19   10.90    0.50   1
   6  -2 -16  469.30    4.90   1
  -6   2  16  469.50    5.50   1
   6  -2 -13  216.10    2.40   1
  -6   2  13  214.30    3.00   1
   6  -2 -10   12.50    0.50   1
  -6   2  10   13.70    0.60   1
   6  -2  -7    3.70    0.30   1
  -6   2   7    3.40    0.50   1
   6  -2  -4  635.20    5.60   1
  -6   2   4  617.80    7.10   1
   6  -2  -1  450.90    4.70   1
  -6   2   1  446.60    5.10   1
   6  -2   2  240.40    2.50   1
  -6   2  -2  238.20    3.00   1
   6  -2   5  190.60    2.40   1
  -6   2  -5  187.60    2.40   1
   6  -2   8  558.00    6.10   1
  -6   2  -8  568.30    6.90   1
   6  -2  11  180.00    2.40   1
  -6   2 -11  183.70    2.60   1
   6  -2  14  208.80    2.90   1
  -6   2 -14  208.30    3.00   1
   6  -2  17  356.20    4.40   1
  -6   2 -17  353.80    5.00   1
   6  -2  20  157.50    2.60   1
  -6   2 -20  160.90    2.90   1
   6  -2  23    3.60    0.60   1
  -6   2 -23    3.30    0.30   1
   6  -2  26   71.60    1.60   1
  -6   2 -26   80.10    1.30   1
   6  -2  29   94.80    2.00   1
  -6   2 -29   98.10    1.60   1
   6  -2  32  139.50    2.40   1
  -6   2 -32  141.00    2.60   1
   6  -2  35    1.00    0.80   1
  -6   2 -35    1.00    0.50   1
   6  -2  38  548.10    9.40   1
  -6   2 -38  553.70    8.70   1
   6  -2  41   61.60    1.80   1
  -6   2 -41   59.20    1.70   1
   6  -2  44   80.50    1.90   1
  -6   2 -44   76.50    2.10   1
   6  -2  47    3.30    1.20   1
  -6   2 -47    2.80    1.50   1
   6  -2  50   27.30    1.80   1
  -6   2 -50   25.50    1.70   1
   6  -2  53  108.90    3.90   1
  -6   2 -53  107.20    4.70   1
   6  -2  56   66.80    3.00   1
  -6   2 -56   71.00    3.80   1
   6  -2  59    7.70    1.90   1
  -6   2 -59   15.20    3.10   1
   6  -2  62  310.20    9.30   1
  -6   2 -62  299.90   10.70   1
   6  -2  65   46.30    3.10   1
  -6   2 -65   41.80    3.70   1
   6  -2  68  149.50    6.60   1
  -6   2 -68  149.30    6.90   1
   6  -2  71   18.20    4.10   1
  -6   2 -71   16.50    3.60   1
   6  -1 -68   55.20    3.00   1
  -6   1  68   58.70    3.30   1
   6  -1 -65    8.80    2.00   1
  -6   1  65   12.10    2.00   1
   6  -1 -62  225.30    6.10   1
  -6   1  62  236.00    6.20   1
   6  -1 -59    1.10    1.30   1
  -6   1  59    0.00    1.60   1
   6  -1 -56   27.80    1.70   1
  -6   1  56   32.90    1.90   1
   6  -1 -53   31.50    1.70   1
  -6   1  53   32.50    1.70   1
   6  -1 -50    4.80    1.10   1
  -6   1  50    9.00    1.20   1
   6  -1 -47   10.80    1.30   1
  -6   1  47   13.10    1.40   1
   6  -1 -44   20.00    1.90   1
  -6   1  44   20.70    1.50   1
   6  -1 -41   12.60    1.20   1
  -6   1  41    7.70    1.10   1
   6  -1 -38  243.10    4.20   1
  -6   1  38  256.50    4.70   1
   6  -1 -35   17.30    1.10   1
  -6   1  35   16.00    1.20   1
   6  -1 -32  371.70    6.10   1
  -6   1  32  369.10    6.50   1
   6  -1 -29   11.70    1.00   1
  -6   1  29   12.80    0.90   1
   6  -1 -26   20.00    1.10   1
  -6   1  26   20.10    0.90   1
   6  -1 -23    4.00    0.50   1
  -6   1  23    3.40    0.60   1
   6  -1 -20  104.40    1.60   1
  -6   1  20  101.10    1.40   1
   6  -1 -17    0.50    0.40   1
  -6   1  17    0.30    0.30   1
   6  -1 -14  133.50    1.80   1
  -6   1  14  131.30    2.10   1
   6  -1 -11    1.20    0.40   1
  -6   1  11    1.80    0.40   1
   6  -1  -8  315.00    3.50   1
  -6   1   8  305.60    3.80   1
   6  -1  -5   27.90    0.60   1
  -6   1   5   28.60    0.80   1
   6  -1  -2    1.20    0.20   1
  -6   1   2    1.30    0.50   1
   6  -1   1   54.70    0.90   1
  -6   1  -1   50.40    1.00   1
   6  -1   4  444.90    4.90   1
  -6   1  -4  431.90    5.40   1
   6  -1   7   24.90    0.70   1
  -6   1  -7   25.30    0.80   1
   6  -1  10  279.50    3.30   1
  -6   1 -10  276.00    3.40   1
   6  -1  13   25.20    0.70   1
  -6   1 -13   24.60    0.80   1
   6  -1  16  117.30    1.80   1
  -6   1 -16  119.40    2.10   1
   6  -1  19  103.70    1.80   1
  -6   1 -19  108.20    1.60   1
   6  -1  22    1.70    0.60   1
  -6   1 -22    2.40    0.30   1
   6  -1  25    0.10    0.60   1
  -6   1 -25    0.70    0.50   1
   6  -1  28  134.30    2.40   1
  -6   1 -28  131.40    2.40   1
   6  -1  31   36.50    1.20   1
  -6   1 -31   35.50    1.10   1
   6  -1  34  168.80    2.80   1
  -6   1 -34  164.00    2.90   1
   6  -1  37    0.20    0.80   1
  -6   1 -37    0.30    0.80   1
   6  -1  40    1.90    0.80   1
  -6   1 -40   -0.90    0.90   1
   6  -1  43   23.50    1.20   1
  -6   1 -43   25.00    1.20   1
   6  -1  46   15.00    1.50   1
  -6   1 -46   13.10    1.30   1
   6  -1  49    5.10    1.20   1
  -6   1 -49    5.30    1.50   1
   6  -1  52   34.80    2.60   1
  -6   1 -52   31.30    2.30   1
   6  -1  55   13.30    2.10   1
  -6   1 -55   12.60    2.10   1
   6  -1  58  312.80    8.10   1
  -6   1 -58  307.20    8.00   1
   6  -1  61    6.60    2.10   1
  -6   1 -61   11.80    2.50   1
   6  -1  64   15.70    2.50   1
  -6   1 -64   14.60    2.90   1
   6  -1  67    0.90    2.80   1
  -6   1 -67    7.70    3.60   1
   6  -1  70   -3.80    2.80   1
  -6   1 -70   -2.90    3.00   1
   6   0 -66    1.20    1.90   1
  -6   0  66    0.10    1.60   1
   6   0 -63    1.60    1.70   1
  -6   0  63    2.70    1.90   1
   6   0 -60   95.40    3.30   1
  -6   0  60  100.30    3.90   1
   6   0 -57   -1.00    1.40   1
  -6   0  57    0.20    1.80   1
   6   0 -54  166.20    3.90   1
  -6   0  54  174.30    4.70   1
   6   0 -51   -2.10    1.10   1
  -6   0  51   -1.50    1.40   1
   6   0 -48 1089.10   17.00   1
  -6   0  48 1051.70   18.00   1
   6   0 -45   -1.00    1.30   1
  -6   0  45   -1.00    1.50   1
   6   0 -42  206.60    4.20   1
  -6   0  42  203.00    4.60   1
   6   0 -39   -1.10    0.90   1
  -6   0  39   -0.10    1.10   1
   6   0 -36  206.60    4.40   1
  -6   0  36  206.90    4.00   1
   6   0 -33    0.60    1.00   1
  -6   0  33   -0.80    0.80   1
   6   0 -30  740.80   12.20   1
  -6   0  30  705.40   12.80   1
   6   0 -27   -0.10    0.60   1
  -6   0  27   -0.50    0.90   1
   6   0 -24 1229.30   14.60   1
  -6   0  24 1180.90   15.00   1
   6   0 -21   -0.30    0.40   1
  -6   0  21   -0.10    0.40   1
   6   0 -18  828.80    8.90   1
  -6   0  18  815.00    9.50   1
   6   0 -15   -0.60    0.40   1
  -6   0  15    0.80    0.50   1
   6   0 -12  907.70    9.40   1
  -6   0  12  877.70    9.90   1
   6   0  -9    1.40    0.40   1
  -6   0   9    0.30    0.50   1
   6   0  -6  772.10    8.30   1
  -6   0   6  757.60    9.80   1
   6   0  -3    1.60    0.40   1
  -6   0   3    2.20    0.60   1
   6   0   0   97.00    1.40   1
  -6   0   0   94.00    1.60   1
   6   0   3    1.30    0.30   1
  -6   0  -3    1.90    0.40   1
   6   0   6  618.30    6.80   1
  -6   0  -6  610.70    6.70   1
   6   0   9    1.50    0.50   1
  -6   0  -9    1.90    0.50   1
   6   0  12 4459.90   47.10   1
  -6   0 -12 4537.60   45.30   1
   6   0  15    0.70    0.60   1
  -6   0 -15    1.00    0.40   1
   6   0  18  223.50    2.90   1
  -6   0 -18  230.40    3.20   1
   6   0  21   -0.40    0.60   1
  -6   0 -21    0.60    0.50   1
   6   0  24    1.40    0.60   1
  -6   0 -24    1.70    0.60   1
   6   0  27    1.10    0.60   1
  -6   0 -27    0.50    0.70   1
   6   0  30    7.50    0.80   1
  -6   0 -30    8.10    1.00   1
   6   0  33    0.10    0.70   1
  -6   0 -33    0.50    0.70   1
   6   0  36 2180.40   28.10   1
  -6   0 -36 2184.30   30.60   1
   6   0  39    0.70    0.90   1
  -6   0 -39   -0.50    0.90   1
   6   0  42    4.70    1.20   1
  -6   0 -42    7.10    1.30   1
   6   0  45    1.30    1.10   1
  -6   0 -45    0.60    1.10   1
   6   0  48  111.60    3.00   1
  -6   0 -48  108.30    3.40   1
   6   0  51   -1.10    1.20   1
  -6   0 -51    0.50    1.20   1
   6   0  54  219.80    6.10   1
  -6   0 -54  190.80    5.70   1
   6   0  57    1.70    1.80   1
  -6   0 -57    0.20    1.80   1
   6   0  60  795.30   21.00   1
  -6   0 -60  785.30   20.80   1
   6   0  63    3.30    2.30   1
  -6   0 -63    0.10    2.00   1
   6   0  66   16.40    3.00   1
  -6   0 -66   17.00    2.70   1
   7  -6 -65   11.20    2.90   1
  -7   6  65   14.00    3.70   1
   7  -6 -62   20.50    2.80   1
  -7   6  62   15.20    2.50   1
   7  -6 -59    9.60    2.50   1
  -7   6  59   12.90    2.50   1
   7  -6 -56   28.30    2.40   1
  -7   6  56   24.10    2.30   1
   7  -6 -53   41.10    2.40   1
  -7   6  53   46.00    2.40   1
   7  -6 -50   73.00    2.90   1
  -7   6  50   71.20    2.60   1
   7  -6 -47    0.90    1.30   1
  -7   6  47    4.20    1.30   1
   7  -6 -44   82.20    2.90   1
  -7   6  44   76.20    2.50   1
   7  -6 -41  129.00    4.10   1
  -7   6  41  125.60    3.20   1
   7  -6 -38   16.70    1.90   1
  -7   6  38   17.90    1.50   1
   7  -6 -35   14.90    1.10   1
  -7   6  35   12.50    1.20   1
   7  -6 -32    2.70    0.90   1
  -7   6  32    1.50    1.00   1
   7  -6 -29   57.30    1.50   1
  -7   6  29   57.30    1.60   1
   7  -6 -26    3.00    0.70   1
  -7   6  26    4.30    0.70   1
   7  -6 -23   22.60    1.00   1
  -7   6  23   22.10    1.00   1
   7  -6 -20  174.50    2.80   1
  -7   6  20  174.10    2.60   1
   7  -6 -17   12.20    0.80   1
  -7   6  17   13.50    0.60   1
   7  -6 -14    4.60    0.60   1
  -7   6  14    3.40    0.60   1
   7  -6 -11    3.10    0.50   1
  -7   6  11    2.50    0.50   1
   7  -6  -8   32.80    0.80   1
  -7   6   8   31.90    0.90   1
   7  -6  -5   59.60    1.10   1
  -7   6   5   60.60    1.20   1
   7  -6  -2   22.60    0.70   1
  -7   6   2   23.00    0.80   1
   7  -6   1   14.80    0.70   1
  -7   6  -1   15.50    0.70   1
   7  -6   4   18.70    0.70   1
  -7   6  -4   21.00    0.70   1
   7  -6   7   46.40    1.00   1
  -7   6  -7   47.10    1.10   1
   7  -6  10   11.80    0.60   1
  -7   6 -10   13.00    0.60   1
   7  -6  13   53.80    1.10   1
  -7   6 -13   52.60    1.20   1
   7  -6  16   57.20    1.30   1
  -7   6 -16   58.20    1.20   1
   7  -6  19    0.70    0.50   1
  -7   6 -19    1.50    0.50   1
   7  -6  22  217.00    3.80   1
  -7   6 -22  221.90    3.30   1
   7  -6  25   26.80    1.10   1
  -7   6 -25   32.20    1.20   1
   7  -6  28    9.70    0.90   1
  -7   6 -28   11.50    0.80   1
   7  -6  31    8.20    1.10   1
  -7   6 -31   10.20    1.10   1
   7  -6  34   44.80    1.90   1
  -7   6 -34   44.40    1.70   1
   7  -6  37   18.20    1.60   1
  -7   6 -37   18.20    1.50   1
   7  -6  40   14.10    1.40   1
  -7   6 -40   11.90    1.30   1
   7  -6  43   21.10    1.80   1
  -7   6 -43   17.80    1.30   1
   7  -6  46   76.80    3.00   1
  -7   6 -46   79.30    3.00   1
   7  -6  49    2.80    1.50   1
  -7   6 -49    2.70    1.70   1
   7  -6  52   14.70    2.10   1
  -7   6 -52   17.50    1.90   1
   7  -6  55   43.90    2.40   1
  -7   6 -55   39.20    2.70   1
   7  -6  58    4.10    1.80   1
  -7   6 -58   -0.10    1.60   1
   7  -6  61    1.80    2.00   1
  -7   6 -61    1.00    1.90   1
   7  -6  64    0.10    2.20   1
  -7   6 -64   -2.50    2.10   1
   7  -5 -66  201.50    7.20   1
  -7   5  66  208.60    6.70   1
   7  -5 -63  171.10    6.60   1
  -7   5  63  189.40    6.90   1
   7  -5 -60   38.80    3.30   1
  -7   5  60   50.70    2.90   1
   7  -5 -57   31.20    2.20   1
  -7   5  57   34.40    2.50   1
   7  -5 -54   32.80    2.50   1
  -7   5  54   33.00    2.00   1
   7  -5 -51  165.80    4.50   1
  -7   5  51  164.40    4.10   1
   7  -5 -48  504.30   10.30   1
  -7   5  48  522.60    9.40   1
   7  -5 -45  136.20    3.80   1
  -7   5  45  133.50    3.30   1
   7  -5 -42  125.60    3.40   1
  -7   5  42  129.50    3.20   1
   7  -5 -39   43.50    2.20   1
  -7   5  39   44.90    1.80   1
   7  -5 -36   58.40    2.20   1
  -7   5  36   59.70    1.90   1
   7  -5 -33  146.50    3.50   1
  -7   5  33  142.70    3.30   1
   7  -5 -30    7.70    0.80   1
  -7   5  30    7.10    1.00   1
   7  -5 -27   27.00    1.20   1
  -7   5  27   25.60    1.10   1
   7  -5 -24 1800.00   24.30   1
  -7   5  24 1721.10   21.80   1
   7  -5 -21  199.10    2.80   1
  -7   5  21  196.00    2.80   1
   7  -5 -18    0.40    0.50   1
  -7   5  18    0.40    0.50   1
   7  -5 -15   20.10    0.80   1
  -7   5  15   19.70    0.70   1
   7  -5 -12  204.80    2.80   1
  -7   5  12  203.30    2.70   1
   7  -5  -9  305.80    3.80   1
  -7   5   9  297.50    3.80   1
   7  -5  -6    1.50    0.40   1
  -7   5   6    1.60    0.40   1
   7  -5  -3   21.40    0.70   1
  -7   5   3   17.40    0.70   1
   7  -5   0 2489.80   24.20   1
  -7   5   0 2478.90   25.40   1
   7  -5   3  204.70    2.50   1
  -7   5  -3  212.50    3.10   1
   7  -5   6   82.60    1.20   1
  -7   5  -6   82.90    1.60   1
   7  -5   9   86.50    1.30   1
  -7   5  -9   84.30    1.50   1
   7  -5  12  170.10    2.20   1
  -7   5 -12  176.90    2.50   1
   7  -5  15  164.80    2.30   1
  -7   5 -15  170.30    2.50   1
   7  -5  18  229.90    3.10   1
  -7   5 -18  234.70    3.30   1
   7  -5  21  178.10    2.70   1
  -7   5 -21  184.00    2.70   1
   7  -5  24 1216.80   13.80   1
  -7   5 -24 1243.20   14.20   1
   7  -5  27   83.80    1.80   1
  -7   5 -27   83.90    1.70   1
   7  -5  30  194.40    3.50   1
  -7   5 -30  201.70    3.80   1
   7  -5  33  360.20    6.10   1
  -7   5 -33  375.30    6.40   1
   7  -5  36  391.80    6.80   1
  -7   5 -36  387.70    7.30   1
   7  -5  39    2.90    1.40   1
  -7   5 -39    3.00    1.10   1
   7  -5  42  238.50    5.30   1
  -7   5 -42  231.80    4.90   1
   7  -5  45  271.90    6.10   1
  -7   5 -45  272.20    6.10   1
   7  -5  48  152.70    4.30   1
  -7   5 -48  152.50    4.30   1
   7  -5  51   60.80    2.70   1
  -7   5 -51   60.10    2.70   1
   7  -5  54   28.50    1.90   1
  -7   5 -54   33.10    2.70   1
   7  -5  57   76.50    3.80   1
  -7   5 -57   66.70    3.20   1
   7  -5  60  249.60    8.10   1
  -7   5 -60  219.10    6.70   1
   7  -5  63   37.00    3.60   1
  -7   5 -63   29.60    3.00   1
   7  -5  66  107.40    6.80   1
  -7   5 -66  111.80    5.30   1
   7  -4 -67    6.30    2.30   1
  -7   4  67    1.40    2.30   1
   7  -4 -64    7.70    2.00   1
  -7   4  64    7.00    1.80   1
   7  -4 -61  112.50    4.30   1
  -7   4  61  114.80    4.40   1
   7  -4 -58    3.90    1.40   1
  -7   4  58    1.40    1.60   1
   7  -4 -55   43.10    2.30   1
  -7   4  55   40.00    2.50   1
   7  -4 -52   -0.30    1.60   1
  -7   4  52    2.80    1.70   1
   7  -4 -49  108.40    3.40   1
  -7   4  49  111.60    3.10   1
   7  -4 -46  271.90    5.80   1
  -7   4  46  274.20    5.40   1
   7  -4 -43  164.30    4.00   1
  -7   4  43  164.00    3.60   1
   7  -4 -40   82.30    2.40   1
  -7   4  40   76.30    2.40   1
   7  -4 -37   32.40    1.60   1
  -7   4  37   32.40    1.60   1
   7  -4 -34    0.60    0.90   1
  -7   4  34    1.00    1.00   1
   7  -4 -31  289.30    5.60   1
  -7   4  31  295.00    5.00   1
   7  -4 -28   15.60    1.00   1
  -7   4  28   15.70    1.10   1
   7  -4 -25    2.00    0.70   1
  -7   4  25    1.20    0.80   1
   7  -4 -22   57.70    1.40   1
  -7   4  22   63.30    1.30   1
   7  -4 -19  432.60    6.10   1
  -7   4  19  421.70    5.80   1
   7  -4 -16  183.00    2.80   1
  -7   4  16  181.70    2.50   1
   7  -4 -13   99.70    1.40   1
  -7   4  13   96.90    1.60   1
   7  -4 -10   23.70    0.60   1
  -7   4  10   22.70    0.80   1
   7  -4  -7  426.30    4.70   1
  -7   4   7  416.40    5.40   1
   7  -4  -4   65.00    1.00   1
  -7   4   4   64.90    1.20   1
   7  -4  -1  324.10    3.40   1
  -7   4   1  316.70    3.90   1
   7  -4   2   19.10    0.50   1
  -7   4  -2   18.50    0.70   1
   7  -4   5  196.40    2.70   1
  -7   4  -5  198.10    2.80   1
   7  -4   8   23.50    0.70   1
  -7   4  -8   22.40    0.80   1
   7  -4  11  407.20    4.70   1
  -7   4 -11  410.30    5.30   1
   7  -4  14    9.40    0.60   1
  -7   4 -14   10.10    0.80   1
   7  -4  17   76.20    1.30   1
  -7   4 -17   71.00    1.50   1
   7  -4  20   52.60    1.10   1
  -7   4 -20   55.10    1.20   1
   7  -4  23  378.90    5.80   1
  -7   4 -23  385.00    5.80   1
   7  -4  26  115.80    2.40   1
  -7   4 -26  123.90    2.60   1
   7  -4  29   37.40    1.20   1
  -7   4 -29   39.90    1.20   1
   7  -4  32    9.10    0.90   1
  -7   4 -32    9.80    0.80   1
   7  -4  35  391.10    8.20   1
  -7   4 -35  410.90    8.80   1
   7  -4  38   -0.80    1.30   1
  -7   4 -38    1.30    1.20   1
   7  -4  41    2.20    1.10   1
  -7   4 -41    1.60    1.20   1
   7  -4  44   90.70    2.50   1
  -7   4 -44   88.60    3.00   1
   7  -4  47  280.70    6.20   1
  -7   4 -47  272.80    6.30   1
   7  -4  50  154.80    4.20   1
  -7   4 -50  154.90    4.30   1
   7  -4  53   41.50    2.40   1
  -7   4 -53   44.10    2.50   1
   7  -4  56  114.60    4.30   1
  -7   4 -56  101.40    3.60   1
   7  -4  59  114.80    5.80   1
  -7   4 -59  102.00    4.70   1
   7  -4  62    1.80    2.80   1
  -7   4 -62    3.00    2.20   1
   7  -4  65   74.20    4.90   1
  -7   4 -65   63.40    3.90   1
   7  -3 -65   70.80    3.30   1
  -7   3  65   71.70    3.30   1
   7  -3 -62    0.50    1.60   1
  -7   3  62    0.50    1.90   1
   7  -3 -59  101.00    3.70   1
  -7   3  59  106.60    4.00   1
   7  -3 -56  106.00    3.30   1
  -7   3  56  107.70    3.70   1
   7  -3 -53   43.00    1.90   1
  -7   3  53   46.10    2.40   1
   7  -3 -50  152.60    3.90   1
  -7   3  50  146.90    3.70   1
   7  -3 -47  272.20    5.00   1
  -7   3  47  274.70    5.60   1
   7  -3 -44   86.40    2.50   1
  -7   3  44   89.20    2.60   1
   7  -3 -41    1.10    1.20   1
  -7   3  41    0.50    1.10   1
   7  -3 -38    1.30    0.90   1
  -7   3  38    1.90    0.90   1
   7  -3 -35  397.60    6.40   1
  -7   3  35  397.40    6.50   1
   7  -3 -32    9.70    1.10   1
  -7   3  32   11.60    1.10   1
   7  -3 -29   36.90    1.30   1
  -7   3  29   40.10    1.50   1
   7  -3 -26  124.80    2.40   1
  -7   3  26  121.20    2.70   1
   7  -3 -23  382.50    5.50   1
  -7   3  23  375.30    5.90   1
   7  -3 -20   54.60    1.50   1
  -7   3  20   54.00    1.20   1
   7  -3 -17   74.60    1.50   1
  -7   3  17   74.20    1.40   1
   7  -3 -14    9.20    0.40   1
  -7   3  14    9.40    0.60   1
   7  -3 -11  425.10    4.50   1
  -7   3  11  414.10    5.00   1
   7  -3  -8   24.30    0.60   1
  -7   3   8   24.20    0.90   1
   7  -3  -5  200.70    2.10   1
  -7   3   5  196.10    2.90   1
   7  -3  -2   20.80    0.60   1
  -7   3   2   18.70    0.80   1
   7  -3   1  315.70    3.30   1
  -7   3  -1  317.90    3.90   1
   7  -3   4   64.00    0.90   1
  -7   3  -4   64.90    1.30   1
   7  -3   7  400.80    4.70   1
  -7   3  -7  412.50    5.10   1
   7  -3  10   22.20    0.80   1
  -7   3 -10   23.00    0.80   1
   7  -3  13   97.20    1.70   1
  -7   3 -13   97.30    1.70   1
   7  -3  16  170.80    2.50   1
  -7   3 -16  178.30    2.70   1
   7  -3  19  414.60    4.90   1
  -7   3 -19  420.90    5.60   1
   7  -3  22   59.50    1.30   1
  -7   3 -22   58.90    1.70   1
   7  -3  25    0.80    0.70   1
  -7   3 -25    1.40    0.80   1
   7  -3  28   16.00    1.00   1
  -7   3 -28   16.60    1.10   1
   7  -3  31  282.70    4.90   1
  -7   3 -31  283.70    5.50   1
   7  -3  34    1.40    0.70   1
  -7   3 -34    2.50    0.80   1
   7  -3  37   30.40    1.20   1
  -7   3 -37   30.30    2.00   1
   7  -3  40   82.60    2.20   1
  -7   3 -40   80.30    3.00   1
   7  -3  43  173.80    3.60   1
  -7   3 -43  165.90    4.10   1
   7  -3  46  286.40    5.50   1
  -7   3 -46  278.00    6.10   1
   7  -3  49  114.10    3.20   1
  -7   3 -49  106.60    3.50   1
   7  -3  52    0.60    1.40   1
  -7   3 -52    1.70    1.90   1
   7  -3  55   43.20    3.70   1
  -7   3 -55   38.40    2.90   1
   7  -3  58    4.50    2.60   1
  -7   3 -58    5.40    2.40   1
   7  -3  61  128.40    6.10   1
  -7   3 -61  114.10    5.20   1
   7  -3  64    8.10    3.10   1
  -7   3 -64    2.70    2.20   1
   7  -3  67    3.40    3.30   1
  -7   3 -67    2.00    2.30   1
   7  -2 -66  122.90    5.00   1
  -7   2  66  126.80    5.60   1
   7  -2 -63   33.10    2.80   1
  -7   2  63   32.40    2.30   1
   7  -2 -60  221.40    5.60   1
  -7   2  60  235.40    6.30   1
   7  -2 -57   69.90    2.70   1
  -7   2  57   70.70    3.40   1
   7  -2 -54   31.30    1.80   1
  -7   2  54   32.10    2.40   1
   7  -2 -51   61.90    2.30   1
  -7   2  51   63.70    2.70   1
   7  -2 -48  146.00    3.40   1
  -7   2  48  144.00    3.90   1
   7  -2 -45  260.20    4.90   1
  -7   2  45  264.30    5.30   1
   7  -2 -42  225.40    5.10   1
  -7   2  42  231.20    4.70   1
   7  -2 -39    0.50    1.00   1
  -7   2  39    1.00    1.30   1
   7  -2 -36  380.00    6.20   1
  -7   2  36  377.80    7.00   1
   7  -2 -33  359.00    6.20   1
  -7   2  33  346.90    6.60   1
   7  -2 -30  194.60    3.50   1
  -7   2  30  195.90    3.90   1
   7  -2 -27   81.10    2.00   1
  -7   2  27   82.80    2.10   1
   7  -2 -24 1248.20   17.50   1
  -7   2  24 1186.80   17.90   1
   7  -2 -21  187.20    2.80   1
  -7   2  21  175.50    3.10   1
   7  -2 -18  239.70    3.40   1
  -7   2  18  230.60    3.30   1
   7  -2 -15  167.00    2.40   1
  -7   2  15  163.20    2.50   1
   7  -2 -12  185.00    2.30   1
  -7   2  12  171.40    2.50   1
   7  -2  -9   87.20    1.20   1
  -7   2   9   82.10    1.60   1
   7  -2  -6   83.50    1.20   1
  -7   2   6   83.80    1.70   1
   7  -2  -3  224.20    3.00   1
  -7   2   3  212.20    3.10   1
   7  -2   0 2482.00   23.80   1
  -7   2   0 2376.90   27.20   1
   7  -2   3   19.20    0.70   1
  -7   2  -3   19.10    0.70   1
   7  -2   6    1.80    0.50   1
  -7   2  -6    0.90    0.50   1
   7  -2   9  299.80    3.60   1
  -7   2  -9  293.70    3.80   1
   7  -2  12  198.30    2.60   1
  -7   2 -12  200.20    3.00   1
   7  -2  15   18.60    0.80   1
  -7   2 -15   20.90    1.00   1
   7  -2  18    0.00    0.70   1
  -7   2 -18   -0.30    0.70   1
   7  -2  21  186.50    2.90   1
  -7   2 -21  187.30    3.70   1
   7  -2  24 1694.00   20.00   1
  -7   2 -24 1699.60   25.50   1
   7  -2  27   23.80    1.10   1
  -7   2 -27   25.10    1.40   1
   7  -2  30    7.90    1.00   1
  -7   2 -30    8.70    1.20   1
   7  -2  33  143.70    2.70   1
  -7   2 -33  147.50    3.10   1
   7  -2  36   60.70    2.00   1
  -7   2 -36   61.00    2.00   1
   7  -2  39   45.40    1.60   1
  -7   2 -39   46.10    1.80   1
   7  -2  42  133.20    2.70   1
  -7   2 -42  133.30    3.20   1
   7  -2  45  145.30    3.40   1
  -7   2 -45  143.50    4.00   1
   7  -2  48  544.50   10.90   1
  -7   2 -48  536.30   12.30   1
   7  -2  51  178.20    5.30   1
  -7   2 -51  174.20    5.40   1
   7  -2  54   33.20    2.90   1
  -7   2 -54   33.20    2.50   1
   7  -2  57   37.80    3.30   1
  -7   2 -57   36.40    3.00   1
   7  -2  60   42.20    3.10   1
  -7   2 -60   44.50    3.40   1
   7  -2  63  204.00    8.40   1
  -7   2 -63  190.20    6.90   1
   7  -2  66  210.00   10.20   1
  -7   2 -66  194.80    7.40   1
   7  -1 -64    0.10    1.90   1
  -7   1  64   -3.90    2.30   1
   7  -1 -61    3.80    2.00   1
  -7   1  61    1.10    1.90   1
   7  -1 -58    4.10    1.70   1
  -7   1  58   -0.70    1.80   1
   7  -1 -55   39.00    2.00   1
  -7   1  55   41.70    2.40   1
   7  -1 -52   15.70    1.40   1
  -7   1  52   15.80    1.80   1
   7  -1 -49    4.40    1.20   1
  -7   1  49    4.50    1.70   1
   7  -1 -46   79.40    2.40   1
  -7   1  46   75.60    2.80   1
   7  -1 -43   17.60    1.40   1
  -7   1  43   21.70    1.80   1
   7  -1 -40   12.10    1.30   1
  -7   1  40   11.30    1.20   1
   7  -1 -37   17.90    1.40   1
  -7   1  37   18.30    1.30   1
   7  -1 -34   43.70    1.90   1
  -7   1  34   43.90    1.60   1
   7  -1 -31    9.40    1.10   1
  -7   1  31   10.80    1.10   1
   7  -1 -28   12.00    1.10   1
  -7   1  28   10.40    0.90   1
   7  -1 -25   32.60    1.50   1
  -7   1  25   30.40    1.20   1
   7  -1 -22  220.60    4.00   1
  -7   1  22  208.50    3.40   1
   7  -1 -19    1.50    0.60   1
  -7   1  19    1.10    0.50   1
   7  -1 -16   59.10    1.30   1
  -7   1  16   57.80    1.30   1
   7  -1 -13   56.90    1.30   1
  -7   1  13   56.70    1.30   1
   7  -1 -10   11.00    0.60   1
  -7   1  10   12.50    0.70   1
   7  -1  -7   47.00    1.00   1
  -7   1   7   47.60    1.20   1
   7  -1  -4   18.80    0.90   1
  -7   1   4   19.60    0.80   1
   7  -1  -1   13.50    0.60   1
  -7   1   1   13.40    0.80   1
   7  -1   2   23.60    0.80   1
  -7   1  -2   26.10    1.00   1
   7  -1   5   63.30    1.20   1
  -7   1  -5   58.40    1.30   1
   7  -1   8   32.40    0.90   1
  -7   1  -8   31.60    1.00   1
   7  -1  11    2.40    0.50   1
  -7   1 -11    3.20    0.70   1
   7  -1  14    3.90    0.60   1
  -7   1 -14    3.40    0.70   1
   7  -1  17   13.50    0.80   1
  -7   1 -17   13.40    0.90   1
   7  -1  20  173.60    3.30   1
  -7   1 -20  173.60    3.60   1
   7  -1  23   23.00    1.20   1
  -7   1 -23   22.50    1.30   1
   7  -1  26    3.10    0.80   1
  -7   1 -26    1.20    0.80   1
   7  -1  29   58.30    1.60   1
  -7   1 -29   58.70    1.90   1
   7  -1  32    2.50    0.70   1
  -7   1 -32    2.70    0.90   1
   7  -1  35   12.50    1.00   1
  -7   1 -35   12.60    1.10   1
   7  -1  38   19.30    1.20   1
  -7   1 -38   17.90    1.40   1
   7  -1  41  135.30    3.10   1
  -7   1 -41  131.10    3.70   1
   7  -1  44   79.70    2.50   1
  -7   1 -44   76.00    2.60   1
   7  -1  47    7.10    1.40   1
  -7   1 -47    4.30    1.50   1
   7  -1  50   67.00    2.90   1
  -7   1 -50   78.20    3.60   1
   7  -1  53   49.70    3.10   1
  -7   1 -53   48.70    3.00   1
   7  -1  56   29.30    2.60   1
  -7   1 -56   26.00    2.70   1
   7  -1  59    8.30    2.60   1
  -7   1 -59    8.10    2.20   1
   7  -1  62   20.40    2.60   1
  -7   1 -62   14.40    3.00   1
   7  -1  65    7.90    3.50   1
  -7   1 -65   10.80    3.50   1
   7   0 -62   19.30    2.40   1
  -7   0  62   16.20    2.70   1
   7   0 -59   -0.30    2.40   1
  -7   0  59    2.40    2.10   1
   7   0 -56  167.30    5.60   1
  -7   0  56  175.40    5.20   1
   7   0 -53    1.20    1.90   1
  -7   0  53   -0.10    1.90   1
   7   0 -50   90.50    3.10   1
  -7   0  50   92.50    3.50   1
   7   0 -47   -0.40    1.20   1
  -7   0  47    1.90    2.10   1
   7   0 -44    3.90    1.10   1
  -7   0  44    2.80    1.50   1
   7   0 -41    1.30    1.10   1
  -7   0  41   -0.40    1.30   1
   7   0 -38   28.40    1.80   1
  -7   0  38   28.90    1.80   1
   7   0 -35   -0.30    0.90   1
  -7   0  35    1.30    1.00   1
   7   0 -32  165.50    3.30   1
  -7   0  32  162.50    3.50   1
   7   0 -29   -1.20    1.00   1
  -7   0  29   -0.50    1.00   1
   7   0 -26  204.30    3.70   1
  -7   0  26  192.50    3.60   1
   7   0 -23   -0.90    0.80   1
  -7   0  23    1.30    0.70   1
   7   0 -20    2.70    0.90   1
  -7   0  20    2.40    0.80   1
   7   0 -17    0.30    0.70   1
  -7   0  17   -0.30    0.70   1
   7   0 -14  109.90    2.50   1
  -7   0  14  105.40    2.40   1
   7   0 -11    0.60    0.50   1
  -7   0  11    0.60    0.60   1
   7   0  -8    4.80    0.60   1
  -7   0   8    5.30    0.70   1
   7   0  -5    0.80    0.60   1
  -7   0   5    0.30    0.70   1
   7   0  -2   98.90    2.00   1
  -7   0   2   93.80    1.90   1
   7   0   1    1.10    0.60   1
  -7   0  -1    1.50    0.60   1
   7   0   4   40.90    1.20   1
  -7   0  -4   37.20    1.10   1
   7   0   7   -0.20    0.60   1
  -7   0  -7   -0.20    0.60   1
   7   0  10  201.80    3.30   1
  -7   0 -10  199.90    3.20   1
   7   0  13   -1.30    0.60   1
  -7   0 -13   -0.30    0.70   1
   7   0  16  125.30    2.10   1
  -7   0 -16  123.00    2.40   1
   7   0  19    1.40    0.50   1
  -7   0 -19    0.80    0.70   1
   7   0  22   26.10    1.10   1
  -7   0 -22   25.00    1.30   1
   7   0  25    0.20    0.70   1
  -7   0 -25   -0.40    0.90   1
   7   0  28   19.50    1.10   1
  -7   0 -28   16.80    1.30   1
   7   0  31   -0.20    0.90   1
  -7   0 -31   -0.20    0.90   1
   7   0  34   67.40    2.20   1
  -7   0 -34   66.70    2.40   1
   7   0  37   -0.40    1.00   1
  -7   0 -37   -1.10    1.20   1
   7   0  40  174.60    4.10   1
  -7   0 -40  171.50    4.50   1
   7   0  43    0.00    1.50   1
  -7   0 -43   -0.80    1.30   1
   7   0  46   45.60    2.20   1
  -7   0 -46   42.50    2.10   1
   7   0  49    0.60    1.40   1
  -7   0 -49   -0.60    1.40   1
   7   0  52   28.80    3.00   1
  -7   0 -52   28.80    2.50   1
   7   0  55    0.00    1.80   1
  -7   0 -55    0.90    2.00   1
   7   0  58    8.60    2.30   1
  -7   0 -58    9.30    2.10   1
   7   0  61    1.00    2.90   1
  -7   0 -61    0.50    2.00   1
   8  -7 -57   -0.40    2.20   1
  -8   7  57    1.00    2.20   1
   8  -7 -54    7.10    2.30   1
  -8   7  54    5.30    2.10   1
   8  -7 -51  235.10    6.20   1
  -8   7  51  245.60    6.40   1
   8  -7 -48  503.50   11.20   1
  -8   7  48  499.20   11.10   1
   8  -7 -45   56.60    2.60   1
  -8   7  45   60.60    2.60   1
   8  -7 -42   -1.40    1.30   1
  -8   7  42   -0.50    1.30   1
   8  -7 -39  206.00    4.70   1
  -8   7  39  212.90    4.70   1
   8  -7 -36   25.90    1.70   1
  -8   7  36   30.60    1.90   1
   8  -7 -33  234.80    5.10   1
  -8   7  33  228.40    4.80   1
   8  -7 -30   27.70    1.70   1
  -8   7  30   30.80    1.60   1
   8  -7 -27   57.40    2.30   1
  -8   7  27   58.70    2.00   1
   8  -7 -24  982.70   14.70   1
  -8   7  24  988.80   13.60   1
   8  -7 -21  315.60    5.70   1
  -8   7  21  319.60    5.60   1
   8  -7 -18  113.30    2.40   1
  -8   7  18  115.80    2.70   1
   8  -7 -15   10.90    0.90   1
  -8   7  15   11.90    1.30   1
   8  -7 -12  184.90    3.10   1
  -8   7  12  179.20    3.50   1
   8  -7  -9  454.30    6.40   1
  -8   7   9  463.10    6.40   1
   8  -7  -6  186.10    3.10   1
  -8   7   6  187.80    3.20   1
   8  -7  -3   11.20    0.90   1
  -8   7   3    7.90    0.80   1
   8  -7   0  680.00    8.70   1
  -8   7   0  680.40    9.40   1
   8  -7   3  455.00    6.20   1
  -8   7  -3  453.30    6.80   1
   8  -7   6  230.80    3.70   1
  -8   7  -6  231.90    3.40   1
   8  -7   9  115.50    2.50   1
  -8   7  -9  115.50    2.30   1
   8  -7  12  790.90   10.90   1
  -8   7 -12  808.10   12.30   1
   8  -7  15  216.80    3.40   1
  -8   7 -15  226.30    3.60   1
   8  -7  18   94.40    2.20   1
  -8   7 -18   98.90    2.20   1
   8  -7  21  167.20    3.40   1
  -8   7 -21  169.10    3.20   1
   8  -7  24  216.30    4.30   1
  -8   7 -24  221.40    4.60   1
   8  -7  27  142.00    3.60   1
  -8   7 -27  139.10    3.40   1
   8  -7  30   65.10    2.80   1
  -8   7 -30   72.20    2.30   1
   8  -7  33  192.00    5.20   1
  -8   7 -33  195.00    4.80   1
   8  -7  36  519.10   11.70   1
  -8   7 -36  550.00    9.90   1
   8  -7  39   57.60    2.90   1
  -8   7 -39   67.10    2.60   1
   8  -7  42   63.90    2.80   1
  -8   7 -42   71.80    2.40   1
   8  -7  45  264.30    6.80   1
  -8   7 -45  279.40    7.00   1
   8  -7  48    5.10    1.90   1
  -8   7 -48    2.50    1.90   1
   8  -7  51    0.20    2.00   1
  -8   7 -51   -1.50    2.10   1
   8  -7  54    1.60    2.10   1
  -8   7 -54    4.20    2.10   1
   8  -7  57  206.60    6.10   1
  -8   7 -57  199.30    6.50   1
   8  -6 -61    4.90    2.80   1
  -8   6  61    0.70    3.10   1
   8  -6 -58    0.90    2.30   1
  -8   6  58   -0.70    2.10   1
   8  -6 -55   26.40    2.60   1
  -8   6  55   25.90    2.20   1
   8  -6 -52  169.90    5.50   1
  -8   6  52  172.90    4.90   1
   8  -6 -49    4.30    1.80   1
  -8   6  49    2.60    1.60   1
   8  -6 -46  229.70    5.70   1
  -8   6  46  236.50    5.30   1
   8  -6 -43   52.40    2.60   1
  -8   6  43   57.20    2.20   1
   8  -6 -40   29.60    1.90   1
  -8   6  40   26.60    1.60   1
   8  -6 -37   -1.30    1.40   1
  -8   6  37   -0.30    1.10   1
   8  -6 -34   11.40    1.20   1
  -8   6  34   10.30    1.20   1
   8  -6 -31   49.30    1.90   1
  -8   6  31   48.50    1.90   1
   8  -6 -28   43.00    1.90   1
  -8   6  28   43.20    1.80   1
   8  -6 -25   14.30    1.10   1
  -8   6  25   14.10    1.10   1
   8  -6 -22  576.90    7.90   1
  -8   6  22  567.60    8.30   1
   8  -6 -19   40.60    1.30   1
  -8   6  19   37.00    1.60   1
   8  -6 -16   66.10    1.50   1
  -8   6  16   62.00    1.60   1
   8  -6 -13   23.30    0.90   1
  -8   6  13   24.80    1.10   1
   8  -6 -10  143.10    2.30   1
  -8   6  10  146.20    2.50   1
   8  -6  -7   79.00    1.50   1
  -8   6   7   77.80    1.70   1
   8  -6  -4   65.00    1.30   1
  -8   6   4   66.50    1.40   1
   8  -6  -1  109.80    1.80   1
  -8   6   1  112.10    2.00   1
   8  -6   2  157.80    2.40   1
  -8   6  -2  160.60    2.90   1
   8  -6   5   18.00    0.70   1
  -8   6  -5   18.90    0.90   1
   8  -6   8  154.00    2.30   1
  -8   6  -8  157.10    2.60   1
   8  -6  11  197.40    2.90   1
  -8   6 -11  196.00    3.00   1
   8  -6  14   35.70    1.00   1
  -8   6 -14   34.30    1.10   1
   8  -6  17   20.40    0.90   1
  -8   6 -17   18.40    0.90   1
   8  -6  20  500.30    7.00   1
  -8   6 -20  514.00    7.30   1
   8  -6  23   99.20    2.70   1
  -8   6 -23  104.40    2.50   1
   8  -6  26    5.20    1.40   1
  -8   6 -26    5.40    1.10   1
   8  -6  29   33.10    1.80   1
  -8   6 -29   34.70    1.70   1
   8  -6  32  151.00    4.00   1
  -8   6 -32  160.10    4.00   1
   8  -6  35   34.90    1.90   1
  -8   6 -35   36.70    1.80   1
   8  -6  38   16.00    1.70   1
  -8   6 -38   16.60    1.70   1
   8  -6  41   19.20    1.70   1
  -8   6 -41   20.70    1.90   1
   8  -6  44  378.30    8.20   1
  -8   6 -44  381.30    8.30   1
   8  -6  47   28.60    2.30   1
  -8   6 -47   26.80    2.00   1
   8  -6  50  123.40    4.40   1
  -8   6 -50  121.70    4.50   1
   8  -6  53   43.90    2.70   1
  -8   6 -53   38.10    2.70   1
   8  -6  56   12.80    1.90   1
  -8   6 -56   12.50    2.10   1
   8  -6  59    7.80    2.80   1
  -8   6 -59    5.20    2.20   1
   8  -5 -62   10.60    2.20   1
  -8   5  62    7.40    2.40   1
   8  -5 -59    8.50    2.10   1
  -8   5  59    9.10    2.10   1
   8  -5 -56   10.30    1.80   1
  -8   5  56    8.20    1.80   1
   8  -5 -53   36.30    2.60   1
  -8   5  53   36.90    2.40   1
   8  -5 -50   85.10    3.20   1
  -8   5  50   85.80    3.00   1
   8  -5 -47   38.20    2.30   1
  -8   5  47   39.40    2.10   1
   8  -5 -44  106.60    3.50   1
  -8   5  44  107.50    3.10   1
   8  -5 -41   18.50    1.50   1
  -8   5  41   15.90    1.50   1
   8  -5 -38    3.90    1.30   1
  -8   5  38    2.40    1.30   1
   8  -5 -35   79.10    2.30   1
  -8   5  35   77.50    2.30   1
   8  -5 -32    0.00    0.90   1
  -8   5  32    1.90    1.00   1
   8  -5 -29   -0.40    1.10   1
  -8   5  29    2.20    1.00   1
   8  -5 -26   33.30    1.50   1
  -8   5  26   33.30    1.50   1
   8  -5 -23   92.60    2.20   1
  -8   5  23   92.20    2.50   1
   8  -5 -20  160.20    2.70   1
  -8   5  20  150.50    3.40   1
   8  -5 -17    4.70    0.70   1
  -8   5  17    6.90    0.80   1
   8  -5 -14    5.80    0.70   1
  -8   5  14    6.90    0.70   1
   8  -5 -11   92.70    1.70   1
  -8   5  11   92.30    1.80   1
   8  -5  -8   91.70    1.60   1
  -8   5   8   91.20    1.80   1
   8  -5  -5   16.30    0.60   1
  -8   5   5   16.80    0.90   1
   8  -5  -2   15.70    0.60   1
  -8   5   2   13.30    0.80   1
   8  -5   1  109.30    1.80   1
  -8   5  -1  108.80    2.00   1
   8  -5   4   26.70    0.90   1
  -8   5  -4   27.90    1.00   1
   8  -5   7   92.50    1.60   1
  -8   5  -7   90.30    1.80   1
   8  -5  10    4.10    0.60   1
  -8   5 -10    4.20    0.70   1
   8  -5  13   37.30    1.00   1
  -8   5 -13   36.70    1.20   1
   8  -5  16   22.80    1.00   1
  -8   5 -16   22.90    1.00   1
   8  -5  19  153.20    2.50   1
  -8   5 -19  153.10    2.60   1
   8  -5  22  239.90    3.60   1
  -8   5 -22  239.60    3.80   1
   8  -5  25    2.10    0.70   1
  -8   5 -25    1.50    0.70   1
   8  -5  28    8.10    1.00   1
  -8   5 -28   12.40    1.10   1
   8  -5  31  115.60    3.10   1
  -8   5 -31  121.60    3.00   1
   8  -5  34    1.70    1.10   1
  -8   5 -34    3.20    1.00   1
   8  -5  37    3.90    1.20   1
  -8   5 -37    3.00    1.40   1
   8  -5  40   19.10    1.90   1
  -8   5 -40   21.10    1.80   1
   8  -5  43   75.10    2.90   1
  -8   5 -43   78.10    3.00   1
   8  -5  46  108.10    3.30   1
  -8   5 -46  103.30    3.60   1
   8  -5  49   16.90    1.70   1
  -8   5 -49   17.10    2.10   1
   8  -5  52   23.90    2.20   1
  -8   5 -52   25.20    2.30   1
   8  -5  55   45.00    2.70   1
  -8   5 -55   36.60    2.60   1
   8  -5  58    5.30    3.40   1
  -8   5 -58   -0.30    2.70   1
   8  -5  61   32.90    4.70   1
  -8   5 -61   27.50    2.70   1
   8  -4 -63   39.20    2.60   1
  -8   4  63   39.40    2.90   1
   8  -4 -60   64.80    3.30   1
  -8   4  60   70.20    3.50   1
   8  -4 -57   27.80    2.20   1
  -8   4  57   26.90    2.30   1
   8  -4 -54   45.50    2.50   1
  -8   4  54   48.80    2.50   1
   8  -4 -51   42.40    2.40   1
  -8   4  51   45.70    2.60   1
   8  -4 -48  122.10    3.60   1
  -8   4  48  112.70    3.30   1
   8  -4 -45   23.40    1.70   1
  -8   4  45   25.40    1.60   1
   8  -4 -42    5.10    1.40   1
  -8   4  42    2.00    1.20   1
   8  -4 -39   48.60    2.20   1
  -8   4  39   51.90    2.00   1
   8  -4 -36  516.10    8.10   1
  -8   4  36  505.80    8.50   1
   8  -4 -33   25.40    1.20   1
  -8   4  33   24.40    1.60   1
   8  -4 -30   20.20    1.00   1
  -8   4  30   22.00    1.60   1
   8  -4 -27  196.80    3.40   1
  -8   4  27  184.30    4.10   1
   8  -4 -24  337.30    5.40   1
  -8   4  24  333.80    6.10   1
   8  -4 -21    3.00    0.80   1
  -8   4  21    4.90    1.00   1
   8  -4 -18   12.40    0.80   1
  -8   4  18   12.70    0.80   1
   8  -4 -15  210.20    3.20   1
  -8   4  15  209.30    3.30   1
   8  -4 -12 1202.90   12.40   1
  -8   4  12 1180.10   15.30   1
   8  -4  -9   45.50    1.00   1
  -8   4   9   44.50    1.20   1
   8  -4  -6    1.10    0.60   1
  -8   4   6    0.90    0.70   1
   8  -4  -3   92.50    1.40   1
  -8   4   3   87.90    1.80   1
   8  -4   0  274.50    3.30   1
  -8   4   0  265.50    3.80   1
   8  -4   3   89.90    1.40   1
  -8   4  -3   88.60    1.80   1
   8  -4   6    0.50    0.60   1
  -8   4  -6    1.50    0.80   1
   8  -4   9   43.40    1.20   1
  -8   4  -9   46.20    1.30   1
   8  -4  12 1123.10   13.20   1
  -8   4 -12 1128.90   13.90   1
   8  -4  15  196.40    3.00   1
  -8   4 -15  204.60    3.30   1
   8  -4  18   10.90    0.80   1
  -8   4 -18   12.30    0.90   1
   8  -4  21    3.50    0.70   1
  -8   4 -21    2.20    0.70   1
   8  -4  24  328.70    4.80   1
  -8   4 -24  335.30    5.00   1
   8  -4  27  190.20    3.60   1
  -8   4 -27  198.20    3.60   1
   8  -4  30   19.40    1.00   1
  -8   4 -30   20.40    1.20   1
   8  -4  33   25.50    1.40   1
  -8   4 -33   23.50    1.70   1
   8  -4  36  518.70    8.10   1
  -8   4 -36  521.30    9.80   1
   8  -4  39   51.70    1.90   1
  -8   4 -39   55.70    2.70   1
   8  -4  42    3.60    1.50   1
  -8   4 -42    2.00    1.80   1
   8  -4  45   24.50    1.80   1
  -8   4 -45   22.80    2.10   1
   8  -4  48  122.20    3.60   1
  -8   4 -48  116.50    4.00   1
   8  -4  51   41.50    2.50   1
  -8   4 -51   43.40    2.80   1
   8  -4  54   49.70    3.10   1
  -8   4 -54   50.40    3.40   1
   8  -4  57   37.60    4.20   1
  -8   4 -57   26.40    2.80   1
   8  -4  60   69.70    5.10   1
  -8   4 -60   65.50    4.00   1
   8  -4  63   32.20    5.70   1
  -8   4 -63   46.70    4.40   1
   8  -3 -61   26.50    2.30   1
  -8   3  61   32.10    2.60   1
   8  -3 -58    2.50    1.80   1
  -8   3  58    0.50    1.90   1
   8  -3 -55   42.10    2.30   1
  -8   3  55   38.90    2.60   1
   8  -3 -52   23.30    2.10   1
  -8   3  52   25.80    2.10   1
   8  -3 -49   16.60    1.60   1
  -8   3  49   14.20    1.60   1
   8  -3 -46   99.00    2.80   1
  -8   3  46  102.20    3.30   1
   8  -3 -43   71.10    2.50   1
  -8   3  43   75.00    2.90   1
   8  -3 -40   18.00    1.40   1
  -8   3  40   17.70    1.60   1
   8  -3 -37    3.40    0.90   1
  -8   3  37    3.00    1.30   1
   8  -3 -34    1.30    0.90   1
  -8   3  34    2.20    1.10   1
   8  -3 -31  121.50    3.00   1
  -8   3  31  120.80    3.20   1
   8  -3 -28    9.10    1.10   1
  -8   3  28    9.40    1.20   1
   8  -3 -25    2.20    0.90   1
  -8   3  25    1.00    1.10   1
   8  -3 -22  247.00    4.50   1
  -8   3  22  231.40    4.60   1
   8  -3 -19  156.40    2.90   1
  -8   3  19  153.80    2.90   1
   8  -3 -16   22.90    0.90   1
  -8   3  16   24.80    0.90   1
   8  -3 -13   39.90    1.10   1
  -8   3  13   36.30    1.10   1
   8  -3 -10    3.80    0.70   1
  -8   3  10    4.30    0.70   1
   8  -3  -7   92.90    1.60   1
  -8   3   7   88.70    1.80   1
   8  -3  -4   27.90    0.80   1
  -8   3   4   28.10    1.00   1
   8  -3  -1  108.10    1.90   1
  -8   3   1  108.40    2.00   1
   8  -3   2   14.50    0.70   1
  -8   3  -2   15.70    0.90   1
   8  -3   5   16.80    0.70   1
  -8   3  -5   15.00    0.80   1
   8  -3   8   89.30    1.60   1
  -8   3  -8   92.80    1.90   1
   8  -3  11   86.80    1.70   1
  -8   3 -11   88.10    1.80   1
   8  -3  14    5.50    0.70   1
  -8   3 -14    6.90    0.80   1
   8  -3  17    6.00    0.80   1
  -8   3 -17    6.60    0.80   1
   8  -3  20  146.40    3.10   1
  -8   3 -20  156.30    2.90   1
   8  -3  23   88.10    2.20   1
  -8   3 -23   90.50    2.10   1
   8  -3  26   30.40    1.20   1
  -8   3 -26   32.90    1.40   1
   8  -3  29    0.00    0.80   1
  -8   3 -29    1.40    1.00   1
   8  -3  32    2.20    0.80   1
  -8   3 -32    1.40    1.00   1
   8  -3  35   75.30    2.00   1
  -8   3 -35   75.60    2.30   1
   8  -3  38    4.10    1.00   1
  -8   3 -38    5.60    1.50   1
   8  -3  41   20.70    1.50   1
  -8   3 -41   18.60    1.80   1
   8  -3  44  110.20    2.90   1
  -8   3 -44  104.00    3.50   1
   8  -3  47   37.90    2.40   1
  -8   3 -47   44.70    2.80   1
   8  -3  50   89.10    3.50   1
  -8   3 -50   89.30    3.80   1
   8  -3  53   35.20    3.10   1
  -8   3 -53   38.90    3.70   1
   8  -3  56    8.70    2.50   1
  -8   3 -56    4.40    2.20   1
   8  -3  59    2.40    2.90   1
  -8   3 -59    9.40    2.70   1
   8  -3  62    7.70    3.20   1
  -8   3 -62    4.80    2.50   1
   8  -2 -59    5.30    1.80   1
  -8   2  59    8.30    2.30   1
   8  -2 -56   10.50    1.70   1
  -8   2  56   10.60    2.50   1
   8  -2 -53   43.60    2.20   1
  -8   2  53   38.10    2.80   1
   8  -2 -50  114.40    3.40   1
  -8   2  50  123.90    4.80   1
   8  -2 -47   23.00    1.60   1
  -8   2  47   23.40    1.80   1
   8  -2 -44  364.70    6.60   1
  -8   2  44  362.10    8.00   1
   8  -2 -41   20.40    1.40   1
  -8   2  41   21.00    1.70   1
   8  -2 -38   16.60    1.20   1
  -8   2  38   15.90    1.60   1
   8  -2 -35   32.90    1.50   1
  -8   2  35   32.80    1.80   1
   8  -2 -32  157.20    3.60   1
  -8   2  32  159.20    3.90   1
   8  -2 -29   36.20    1.60   1
  -8   2  29   37.30    1.70   1
   8  -2 -26    4.00    0.90   1
  -8   2  26    4.40    1.20   1
   8  -2 -23  107.70    2.50   1
  -8   2  23  101.50    2.40   1
   8  -2 -20  531.80    8.70   1
  -8   2  20  491.90    8.00   1
   8  -2 -17   20.40    1.40   1
  -8   2  17   20.90    1.20   1
   8  -2 -14   34.40    1.20   1
  -8   2  14   33.10    1.10   1
   8  -2 -11  203.40    3.30   1
  -8   2  11  192.50    3.00   1
   8  -2  -8  151.80    2.60   1
  -8   2   8  148.00    2.50   1
   8  -2  -5   18.20    0.90   1
  -8   2   5   18.00    0.90   1
   8  -2  -2  155.90    2.50   1
  -8   2   2  159.40    2.70   1
   8  -2   1  112.40    2.00   1
  -8   2  -1  109.00    2.10   1
   8  -2   4   68.40    1.30   1
  -8   2  -4   64.10    1.50   1
   8  -2   7   76.20    1.50   1
  -8   2  -7   77.30    1.70   1
   8  -2  10  146.80    2.40   1
  -8   2 -10  141.90    2.70   1
   8  -2  13   23.50    1.00   1
  -8   2 -13   25.50    1.10   1
   8  -2  16   65.00    1.80   1
  -8   2 -16   65.80    1.70   1
   8  -2  19   39.10    1.30   1
  -8   2 -19   39.30    1.40   1
   8  -2  22  556.80    7.70   1
  -8   2 -22  560.50    8.10   1
   8  -2  25   13.30    0.90   1
  -8   2 -25   13.00    1.00   1
   8  -2  28   44.30    1.40   1
  -8   2 -28   43.80    1.70   1
   8  -2  31   47.30    1.50   1
  -8   2 -31   47.60    1.90   1
   8  -2  34    9.30    0.90   1
  -8   2 -34    7.00    1.10   1
   8  -2  37    0.60    0.90   1
  -8   2 -37    0.40    1.20   1
   8  -2  40   29.30    1.40   1
  -8   2 -40   28.70    1.70   1
   8  -2  43   59.20    2.40   1
  -8   2 -43   62.10    3.10   1
   8  -2  46  236.90    5.30   1
  -8   2 -46  246.20    8.00   1
   8  -2  49    3.90    1.90   1
  -8   2 -49    3.10    2.00   1
   8  -2  52  183.10    6.40   1
  -8   2 -52  182.90    6.60   1
   8  -2  55   31.30    3.20   1
  -8   2 -55   25.20    2.60   1
   8  -2  58   -3.00    2.50   1
  -8   2 -58   -0.30    2.30   1
   8  -2  61    3.50    3.60   1
  -8   2 -61    9.50    3.10   1
   8  -1 -57  194.90    6.40   1
  -8   1  57  202.70    7.30   1
   8  -1 -54    1.20    1.80   1
  -8   1  54   -1.70    2.20   1
   8  -1 -51    0.90    1.70   1
  -8   1  51    3.30    2.90   1
   8  -1 -48    3.30    1.20   1
  -8   1  48    3.20    2.00   1
   8  -1 -45  271.10    5.30   1
  -8   1  45  269.70    7.40   1
   8  -1 -42   67.20    2.10   1
  -8   1  42   64.00    2.60   1
   8  -1 -39   69.10    2.30   1
  -8   1  39   69.20    2.70   1
   8  -1 -36  546.10    9.20   1
  -8   1  36  538.10   10.40   1
   8  -1 -33  201.50    4.10   1
  -8   1  33  200.10    4.70   1
   8  -1 -30   76.90    2.20   1
  -8   1  30   72.50    2.50   1
   8  -1 -27  144.80    3.40   1
  -8   1  27  140.70    3.60   1
   8  -1 -24  222.60    4.60   1
  -8   1  24  213.90    4.10   1
   8  -1 -21  170.30    3.60   1
  -8   1  21  159.50    3.20   1
   8  -1 -18   97.50    2.70   1
  -8   1  18   90.90    2.10   1
   8  -1 -15  220.00    4.20   1
  -8   1  15  215.80    3.50   1
   8  -1 -12  804.70   11.40   1
  -8   1  12  803.50   10.50   1
   8  -1  -9  112.80    2.40   1
  -8   1   9  111.30    2.10   1
   8  -1  -6  230.30    3.90   1
  -8   1   6  221.80    3.70   1
   8  -1  -3  460.10    6.80   1
  -8   1   3  455.50    6.80   1
   8  -1   0  683.80    9.10   1
  -8   1   0  675.10    9.40   1
   8  -1   3    7.60    0.90   1
  -8   1  -3    7.70    0.80   1
   8  -1   6  192.20    3.10   1
  -8   1  -6  192.60    3.70   1
   8  -1   9  460.90    6.00   1
  -8   1  -9  460.40    6.90   1
   8  -1  12  187.50    3.00   1
  -8   1 -12  183.40    3.20   1
   8  -1  15   11.50    0.80   1
  -8   1 -15   12.20    1.10   1
   8  -1  18  114.60    2.30   1
  -8   1 -18  120.80    2.50   1
   8  -1  21  313.50    4.90   1
  -8   1 -21  326.70    5.10   1
   8  -1  24  979.50   13.00   1
  -8   1 -24  982.70   14.30   1
   8  -1  27   52.40    1.60   1
  -8   1 -27   53.10    1.90   1
   8  -1  30   27.90    1.30   1
  -8   1 -30   25.60    1.50   1
   8  -1  33  226.10    4.50   1
  -8   1 -33  221.70    4.70   1
   8  -1  36   33.00    1.80   1
  -8   1 -36   28.30    1.90   1
   8  -1  39  211.20    5.20   1
  -8   1 -39  217.20    5.20   1
   8  -1  42   -0.20    1.10   1
  -8   1 -42    0.20    1.40   1
   8  -1  45   59.30    2.90   1
  -8   1 -45   59.50    3.30   1
   8  -1  48  523.20   12.70   1
  -8   1 -48  526.00   14.30   1
   8  -1  51  238.10    7.00   1
  -8   1 -51  238.30    8.00   1
   8  -1  54    4.00    2.10   1
  -8   1 -54   -1.00    2.40   1
   8  -1  57   -0.20    2.90   1
  -8   1 -57    0.10    2.30   1
   8   0 -55   -1.80    1.90   1
  -8   0  55   -1.20    2.70   1
   8   0 -52    5.40    2.10   1
  -8   0  52    6.70    2.00   1
   8   0 -49   -1.20    2.10   1
  -8   0  49   -3.00    1.70   1
   8   0 -46    7.20    1.90   1
  -8   0  46   12.20    2.30   1
   8   0 -43    2.20    1.70   1
  -8   0  43   -0.10    1.70   1
   8   0 -40   18.20    1.80   1
  -8   0  40   15.50    1.90   1
   8   0 -37   -2.80    1.70   1
  -8   0  37   -4.40    2.00   1
   8   0 -34  201.00    5.20   1
  -8   0  34  202.30    5.80   1
   8   0 -31   -0.90    1.40   1
  -8   0  31   -1.20    1.00   1
   8   0 -28  242.70    5.70   1
  -8   0  28  232.00    6.10   1
   8   0 -25    0.00    1.10   1
  -8   0  25    1.90    1.10   1
   8   0 -22    5.30    1.10   1
  -8   0  22    4.60    0.90   1
   8   0 -19    0.00    1.10   1
  -8   0  19   -0.30    0.80   1
   8   0 -16  102.50    2.70   1
  -8   0  16   94.60    2.20   1
   8   0 -13   -0.70    0.90   1
  -8   0  13    1.10    0.80   1
   8   0 -10  169.60    3.60   1
  -8   0  10  159.70    3.10   1
   8   0  -7   -0.40    0.90   1
  -8   0   7    0.90    0.70   1
   8   0  -4  319.90    5.60   1
  -8   0   4  318.60    5.10   1
   8   0  -1    0.00    0.80   1
  -8   0   1    0.50    0.80   1
   8   0   2    5.50    0.90   1
  -8   0  -2    4.30    0.80   1
   8   0   5    1.00    0.70   1
  -8   0  -5    1.40    0.80   1
   8   0   8  467.70    7.20   1
  -8   0  -8  456.70    6.60   1
   8   0  11    0.20    0.70   1
  -8   0 -11    1.10    0.80   1
   8   0  14    2.20    0.90   1
  -8   0 -14    2.30    0.90   1
   8   0  17    0.20    0.90   1
  -8   0 -17    0.50    0.90   1
   8   0  20  265.20    4.70   1
  -8   0 -20  271.80    4.50   1
   8   0  23    1.00    1.00   1
  -8   0 -23   -1.50    1.00   1
   8   0  26    7.80    1.20   1
  -8   0 -26    7.60    1.20   1
   8   0  29    1.10    1.10   1
  -8   0 -29    0.70    1.40   1
   8   0  32  313.80    6.00   1
  -8   0 -32  301.30    6.60   1
   8   0  35    0.60    1.20   1
  -8   0 -35   -2.20    1.40   1
   8   0  38  209.00    4.80   1
  -8   0 -38  211.40    5.20   1
   8   0  41    0.80    1.30   1
  -8   0 -41   -2.90    1.50   1
   8   0  44    1.70    1.60   1
  -8   0 -44    2.00    1.80   1
   8   0  47   -1.00    1.60   1
  -8   0 -47   -0.90    2.00   1
   8   0  50   46.40    2.80   1
  -8   0 -50   48.90    3.30   1
   8   0  53    1.30    2.00   1
  -8   0 -53    1.40    2.30   1
   9  -8 -49   82.00    3.70   1
  -9   8  49   78.80    3.30   1
   9  -8 -46   33.60    2.80   1
  -9   8  46   32.80    2.40   1
   9  -8 -43   -1.20    1.80   1
  -9   8  43   -2.00    1.70   1
   9  -8 -40   30.20    2.80   1
  -9   8  40   28.00    2.60   1
   9  -8 -37  103.40    4.80   1
  -9   8  37   93.40    3.60   1
   9  -8 -34  122.70    3.80   1
  -9   8  34  114.10    3.30   1
   9  -8 -31    1.50    1.70   1
  -9   8  31   -0.30    1.50   1
   9  -8 -28   27.20    1.70   1
  -9   8  28   27.40    1.60   1
   9  -8 -25  135.40    3.40   1
  -9   8  25  130.40    3.40   1
   9  -8 -22    3.20    1.00   1
  -9   8  22    2.40    1.30   1
   9  -8 -19   49.80    1.60   1
  -9   8  19   49.90    2.00   1
   9  -8 -16   -1.10    1.00   1
  -9   8  16   -1.50    1.10   1
   9  -8 -13  114.40    2.70   1
  -9   8  13  110.40    3.10   1
   9  -8 -10   23.20    1.40   1
  -9   8  10   22.50    1.60   1
   9  -8  -7  173.60    3.70   1
  -9   8   7  171.10    3.80   1
   9  -8  -4    2.50    1.00   1
  -9   8   4    3.80    1.20   1
   9  -8  -1   12.40    1.10   1
  -9   8   1   12.20    1.30   1
   9  -8   2   33.60    1.40   1
  -9   8  -2   35.60    1.70   1
   9  -8   5   94.60    2.30   1
  -9   8  -5  106.30    2.80   1
   9  -8   8   13.20    1.10   1
  -9   8  -8   12.10    1.20   1
   9  -8  11   -0.10    1.00   1
  -9   8 -11   -0.60    1.30   1
   9  -8  14    2.40    1.20   1
  -9   8 -14    1.70    1.60   1
   9  -8  17   64.60    3.10   1
  -9   8 -17   71.00    3.40   1
   9  -8  20    3.20    1.90   1
  -9   8 -20    1.90    1.50   1
   9  -8  23    3.70    1.30   1
  -9   8 -23    0.20    1.40   1
   9  -8  26    3.50    1.30   1
  -9   8 -26    0.10    1.60   1
   9  -8  29  125.10    4.40   1
  -9   8 -29  134.80    4.50   1
   9  -8  32   36.10    2.50   1
  -9   8 -32   36.80    2.20   1
   9  -8  35    5.90    2.20   1
  -9   8 -35    7.30    2.00   1
   9  -8  38   18.40    2.20   1
  -9   8 -38   24.30    2.10   1
   9  -8  41   89.90    3.90   1
  -9   8 -41   83.40    3.70   1
   9  -8  44    9.60    2.00   1
  -9   8 -44    9.90    2.10   1
   9  -8  47   51.50    3.10   1
  -9   8 -47   54.00    3.30   1
   9  -8  50   -1.00    2.20   1
  -9   8 -50    1.40    1.80   1
   9  -7 -53   43.60    2.80   1
  -9   7  53   47.10    3.10   1
   9  -7 -50   16.20    2.10   1
  -9   7  50   18.50    2.00   1
   9  -7 -47   38.70    2.50   1
  -9   7  47   43.90    2.60   1
   9  -7 -44   71.90    3.00   1
  -9   7  44   69.00    2.80   1
   9  -7 -41    9.80    1.80   1
  -9   7  41   13.00    1.80   1
   9  -7 -38    4.60    1.40   1
  -9   7  38    7.30    1.50   1
   9  -7 -35   98.00    3.00   1
  -9   7  35   97.60    2.90   1
   9  -7 -32   14.60    1.60   1
  -9   7  32   17.10    1.60   1
   9  -7 -29   10.10    1.30   1
  -9   7  29    9.80    1.30   1
   9  -7 -26    4.50    1.30   1
  -9   7  26    1.40    1.40   1
   9  -7 -23   47.80    2.10   1
  -9   7  23   46.20    2.20   1
   9  -7 -20   29.30    1.70   1
  -9   7  20   23.70    2.00   1
   9  -7 -17    2.10    1.00   1
  -9   7  17    2.20    1.00   1
   9  -7 -14    1.40    0.90   1
  -9   7  14    3.10    1.10   1
   9  -7 -11   67.90    2.00   1
  -9   7  11   68.70    2.10   1
   9  -7  -8    6.40    1.00   1
  -9   7   8    8.30    1.00   1
   9  -7  -5    0.50    0.80   1
  -9   7   5    0.40    0.90   1
   9  -7  -2   10.90    1.10   1
  -9   7   2   11.30    1.10   1
   9  -7   1  141.20    3.10   1
  -9   7  -1  143.10    3.00   1
   9  -7   4    1.30    0.80   1
  -9   7  -4    2.10    0.90   1
   9  -7   7   59.10    2.10   1
  -9   7  -7   67.60    2.10   1
   9  -7  10   64.20    2.00   1
  -9   7 -10   64.00    2.10   1
   9  -7  13   84.30    2.50   1
  -9   7 -13   83.40    2.60   1
   9  -7  16   11.50    1.50   1
  -9   7 -16   15.60    1.40   1
   9  -7  19  132.00    3.80   1
  -9   7 -19  134.80    3.20   1
   9  -7  22   49.50    2.70   1
  -9   7 -22   52.10    2.20   1
   9  -7  25    8.30    1.60   1
  -9   7 -25   11.40    1.50   1
   9  -7  28    2.30    2.00   1
  -9   7 -28    3.10    1.50   1
   9  -7  31   73.60    2.90   1
  -9   7 -31   67.00    2.60   1
   9  -7  34   11.40    1.80   1
  -9   7 -34   12.10    1.40   1
   9  -7  37    0.20    1.80   1
  -9   7 -37    0.10    1.50   1
   9  -7  40    8.50    1.70   1
  -9   7 -40   11.10    1.70   1
   9  -7  43   59.10    2.90   1
  -9   7 -43   58.90    2.70   1
   9  -7  46   30.60    2.50   1
  -9   7 -46   29.80    2.20   1
   9  -7  49    6.00    2.10   1
  -9   7 -49    6.70    1.70   1
   9  -7  52   12.40    2.10   1
  -9   7 -52   15.20    2.00   1
   9  -6 -54   15.30    2.40   1
  -9   6  54   10.70    1.90   1
   9  -6 -51    0.00    1.80   1
  -9   6  51    1.40    1.80   1
   9  -6 -48   12.50    2.30   1
  -9   6  48   12.90    2.00   1
   9  -6 -45   57.50    2.90   1
  -9   6  45   62.50    2.70   1
   9  -6 -42    5.10    1.90   1
  -9   6  42    0.10    1.30   1
   9  -6 -39   21.20    2.00   1
  -9   6  39   22.90    1.80   1
   9  -6 -36  682.30   11.90   1
  -9   6  36  656.30   12.40   1
   9  -6 -33   31.70    1.90   1
  -9   6  33   30.00    1.80   1
   9  -6 -30    3.50    1.30   1
  -9   6  30    1.10    1.30   1
   9  -6 -27   49.90    2.00   1
  -9   6  27   49.20    2.10   1
   9  -6 -24  139.30    3.30   1
  -9   6  24  132.40    3.60   1
   9  -6 -21   10.10    1.30   1
  -9   6  21    8.80    1.30   1
   9  -6 -18   32.60    1.40   1
  -9   6  18   32.50    1.60   1
   9  -6 -15   66.60    1.80   1
  -9   6  15   64.70    2.10   1
   9  -6 -12  565.70    8.00   1
  -9   6  12  568.50    8.60   1
   9  -6  -9    1.40    0.80   1
  -9   6   9    0.80    0.80   1
   9  -6  -6  176.70    3.30   1
  -9   6   6  179.00    3.20   1
   9  -6  -3   68.50    1.60   1
  -9   6   3   70.70    1.70   1
   9  -6   0  306.30    4.30   1
  -9   6   0  297.00    4.80   1
   9  -6   3   14.50    1.00   1
  -9   6  -3   14.90    1.00   1
   9  -6   6  139.60    2.60   1
  -9   6  -6  140.10    2.70   1
   9  -6   9   59.90    1.60   1
  -9   6  -9   62.00    1.70   1
   9  -6  12  541.60    7.50   1
  -9   6 -12  542.50    7.90   1
   9  -6  15   37.60    1.30   1
  -9   6 -15   40.00    1.40   1
   9  -6  18  129.20    2.60   1
  -9   6 -18  133.60    2.90   1
   9  -6  21   35.20    1.60   1
  -9   6 -21   33.80    1.70   1
   9  -6  24  692.30   11.20   1
  -9   6 -24  710.50   12.80   1
   9  -6  27   47.00    2.00   1
  -9   6 -27   50.10    2.30   1
   9  -6  30   94.20    2.90   1
  -9   6 -30   96.50    2.90   1
   9  -6  33   20.70    1.70   1
  -9   6 -33   22.40    1.80   1
   9  -6  36   28.90    2.00   1
  -9   6 -36   33.70    2.00   1
   9  -6  39   75.10    3.00   1
  -9   6 -39   77.00    2.70   1
   9  -6  42   35.30    2.40   1
  -9   6 -42   35.60    2.20   1
   9  -6  45    3.70    1.60   1
  -9   6 -45    3.30    1.70   1
   9  -6  48  272.90    7.10   1
  -9   6 -48  256.10    7.80   1
   9  -6  51   70.90    3.60   1
  -9   6 -51   66.30    3.80   1
   9  -6  54   44.50    3.00   1
  -9   6 -54   45.40    3.10   1
   9  -5 -55    6.90    2.30   1
  -9   5  55    9.70    1.90   1
   9  -5 -52    0.30    2.10   1
  -9   5  52    5.00    2.00   1
   9  -5 -49  110.80    4.20   1
  -9   5  49  108.90    3.70   1
   9  -5 -46   41.20    2.60   1
  -9   5  46   37.90    2.20   1
   9  -5 -43   -0.50    1.60   1
  -9   5  43   -1.00    1.10   1
   9  -5 -40    4.70    1.50   1
  -9   5  40    3.20    1.60   1
   9  -5 -37  150.20    3.90   1
  -9   5  37  150.30    4.20   1
   9  -5 -34  457.30    9.30   1
  -9   5  34  459.10    9.10   1
   9  -5 -31   29.60    1.80   1
  -9   5  31   25.60    1.80   1
   9  -5 -28   64.30    2.20   1
  -9   5  28   60.20    2.20   1
   9  -5 -25  125.60    2.80   1
  -9   5  25  125.80    3.40   1
   9  -5 -22    2.90    1.00   1
  -9   5  22    4.50    1.40   1
   9  -5 -19  130.40    2.90   1
  -9   5  19  126.50    3.20   1
   9  -5 -16   11.90    0.90   1
  -9   5  16   13.10    1.10   1
   9  -5 -13   43.20    1.30   1
  -9   5  13   41.00    1.30   1
   9  -5 -10  157.50    2.80   1
  -9   5  10  156.00    3.00   1
   9  -5  -7  109.80    2.00   1
  -9   5   7  111.10    2.30   1
   9  -5  -4  185.50    3.00   1
  -9   5   4  185.30    3.20   1
   9  -5  -1   24.70    1.10   1
  -9   5   1   22.90    1.10   1
   9  -5   2   27.70    1.10   1
  -9   5  -2   23.30    1.10   1
   9  -5   5  169.20    2.80   1
  -9   5  -5  170.70    3.00   1
   9  -5   8  283.00    4.20   1
  -9   5  -8  289.10    4.50   1
   9  -5  11   19.50    1.00   1
  -9   5 -11   20.40    1.10   1
   9  -5  14    6.10    0.80   1
  -9   5 -14    3.80    1.00   1
   9  -5  17  469.70    6.80   1
  -9   5 -17  483.60    7.00   1
   9  -5  20   93.70    2.30   1
  -9   5 -20   99.40    2.40   1
   9  -5  23   30.60    1.50   1
  -9   5 -23   32.40    1.50   1
   9  -5  26   12.50    1.30   1
  -9   5 -26   15.10    1.40   1
   9  -5  29  291.60    5.30   1
  -9   5 -29  304.80    5.40   1
   9  -5  32  293.20    5.10   1
  -9   5 -32  293.50    5.50   1
   9  -5  35  140.20    3.20   1
  -9   5 -35  147.80    3.50   1
   9  -5  38  146.70    3.90   1
  -9   5 -38  141.40    3.80   1
   9  -5  41   58.70    2.60   1
  -9   5 -41   61.10    2.90   1
   9  -5  44   19.20    1.90   1
  -9   5 -44   21.10    2.30   1
   9  -5  47  102.60    4.40   1
  -9   5 -47  103.30    4.00   1
   9  -5  50   18.30    2.00   1
  -9   5 -50   21.30    2.30   1
   9  -5  53   18.50    2.70   1
  -9   5 -53   22.90    2.60   1
   9  -5  56  106.20    4.90   1
  -9   5 -56  101.90    4.90   1
   9  -4 -56   92.50    4.10   1
  -9   4  56   85.00    4.50   1
   9  -4 -53   20.50    2.20   1
  -9   4  53   22.90    2.50   1
   9  -4 -50   17.10    1.80   1
  -9   4  50   16.60    2.10   1
   9  -4 -47  100.30    3.60   1
  -9   4  47  103.60    4.50   1
   9  -4 -44   23.40    2.00   1
  -9   4  44   19.80    2.00   1
   9  -4 -41   55.00    2.40   1
  -9   4  41   53.00    2.40   1
   9  -4 -38  144.60    3.90   1
  -9   4  38  135.50    3.90   1
   9  -4 -35  141.40    3.60   1
  -9   4  35  138.00    3.80   1
   9  -4 -32  287.20    5.90   1
  -9   4  32  275.50    6.10   1
   9  -4 -29  298.50    5.40   1
  -9   4  29  302.40    6.20   1
   9  -4 -26   13.40    1.30   1
  -9   4  26   15.70    1.50   1
   9  -4 -23   30.40    1.60   1
  -9   4  23   30.50    1.60   1
   9  -4 -20  101.50    2.60   1
  -9   4  20   92.90    2.40   1
   9  -4 -17  489.80    7.60   1
  -9   4  17  470.50    7.90   1
   9  -4 -14    4.00    0.80   1
  -9   4  14    4.80    0.80   1
   9  -4 -11   21.00    1.30   1
  -9   4  11   18.30    1.00   1
   9  -4  -8  296.90    5.20   1
  -9   4   8  281.70    4.50   1
   9  -4  -5  178.70    2.90   1
  -9   4   5  174.40    3.00   1
   9  -4  -2   25.20    1.00   1
  -9   4   2   25.20    1.10   1
   9  -4   1   23.70    1.00   1
  -9   4  -1   23.80    1.10   1
   9  -4   4  179.50    3.40   1
  -9   4  -4  182.30    3.20   1
   9  -4   7  105.60    2.20   1
  -9   4  -7  105.80    2.20   1
   9  -4  10  149.10    3.00   1
  -9   4 -10  156.50    2.90   1
   9  -4  13   43.10    1.40   1
  -9   4 -13   40.30    1.60   1
   9  -4  16   13.30    1.00   1
  -9   4 -16   14.80    1.10   1
   9  -4  19  117.80    2.30   1
  -9   4 -19  130.30    2.60   1
   9  -4  22    3.90    0.90   1
  -9   4 -22    3.40    1.00   1
   9  -4  25  118.80    2.50   1
  -9   4 -25  126.30    2.70   1
   9  -4  28   62.20    1.80   1
  -9   4 -28   63.80    1.80   1
   9  -4  31   25.20    1.50   1
  -9   4 -31   26.90    1.60   1
   9  -4  34  471.70    7.90   1
  -9   4 -34  480.30    7.90   1
   9  -4  37  143.60    3.40   1
  -9   4 -37  145.00    4.20   1
   9  -4  40    4.20    1.30   1
  -9   4 -40    6.40    1.80   1
   9  -4  43    1.60    1.30   1
  -9   4 -43   -0.90    1.70   1
   9  -4  46   35.80    2.30   1
  -9   4 -46   43.60    3.60   1
   9  -4  49  112.20    4.10   1
  -9   4 -49  115.60    5.00   1
   9  -4  52    2.60    1.80   1
  -9   4 -52    6.50    2.20   1
   9  -4  55    3.00    2.80   1
  -9   4 -55   10.20    2.60   1
   9  -3 -54   43.60    2.60   1
  -9   3  54   45.50    3.40   1
   9  -3 -51   66.30    2.90   1
  -9   3  51   68.50    3.70   1
   9  -3 -48  259.80    6.70   1
  -9   3  48  265.60    7.30   1
   9  -3 -45    1.80    1.60   1
  -9   3  45   -0.80    1.50   1
   9  -3 -42   35.20    1.90   1
  -9   3  42   34.10    2.20   1
   9  -3 -39   76.60    2.50   1
  -9   3  39   78.80    2.90   1
   9  -3 -36   33.00    1.70   1
  -9   3  36   33.10    1.90   1
   9  -3 -33   22.70    1.40   1
  -9   3  33   19.30    1.70   1
   9  -3 -30   97.90    3.10   1
  -9   3  30   89.70    2.80   1
   9  -3 -27   48.70    2.20   1
  -9   3  27   45.70    2.00   1
   9  -3 -24  720.30   12.90   1
  -9   3  24  684.10   12.30   1
   9  -3 -21   34.70    1.60   1
  -9   3  21   30.00    1.50   1
   9  -3 -18  132.90    3.10   1
  -9   3  18  130.30    3.00   1
   9  -3 -15   43.50    1.90   1
  -9   3  15   38.60    1.60   1
   9  -3 -12  554.60   10.10   1
  -9   3  12  548.60    8.30   1
   9  -3  -9   62.50    1.90   1
  -9   3   9   62.30    1.80   1
   9  -3  -6  141.50    2.90   1
  -9   3   6  141.10    2.80   1
   9  -3  -3   13.70    0.90   1
  -9   3   3   11.40    1.00   1
   9  -3   0  301.80    4.70   1
  -9   3   0  304.70    4.90   1
   9  -3   3   67.00    1.80   1
  -9   3  -3   67.40    1.90   1
   9  -3   6  174.40    3.30   1
  -9   3  -6  180.00    3.60   1
   9  -3   9   -0.50    0.90   1
  -9   3  -9    1.70    0.80   1
   9  -3  12  566.80    8.10   1
  -9   3 -12  573.50    8.10   1
   9  -3  15   62.90    1.60   1
  -9   3 -15   65.00    1.80   1
   9  -3  18   31.20    1.30   1
  -9   3 -18   27.90    1.20   1
   9  -3  21    5.90    0.80   1
  -9   3 -21    8.40    0.90   1
   9  -3  24  128.80    2.70   1
  -9   3 -24  138.80    2.90   1
   9  -3  27   47.20    1.60   1
  -9   3 -27   50.30    1.60   1
   9  -3  30    1.00    0.90   1
  -9   3 -30    0.90    1.00   1
   9  -3  33   32.40    1.50   1
  -9   3 -33   31.10    1.60   1
   9  -3  36  683.20   10.90   1
  -9   3 -36  696.40   13.40   1
   9  -3  39   21.10    1.60   1
  -9   3 -39   22.60    2.00   1
   9  -3  42    2.50    1.40   1
  -9   3 -42    2.90    1.80   1
   9  -3  45   64.70    2.90   1
  -9   3 -45   60.30    3.50   1
   9  -3  48   11.90    2.30   1
  -9   3 -48   10.70    2.40   1
   9  -3  51   -1.40    2.30   1
  -9   3 -51   -0.20    2.40   1
   9  -3  54   16.20    2.50   1
  -9   3 -54   15.10    2.50   1
   9  -2 -52   12.50    2.30   1
  -9   2  52   15.20    3.10   1
   9  -2 -49    5.90    1.50   1
  -9   2  49    7.90    2.20   1
   9  -2 -46   27.30    1.90   1
  -9   2  46   30.50    2.40   1
   9  -2 -43   58.00    2.40   1
  -9   2  43   64.60    2.90   1
   9  -2 -40   10.30    1.40   1
  -9   2  40    9.30    1.80   1
   9  -2 -37    2.50    1.20   1
  -9   2  37    0.50    1.40   1
   9  -2 -34   11.50    1.40   1
  -9   2  34   11.90    1.40   1
   9  -2 -31   70.10    2.40   1
  -9   2  31   70.90    2.60   1
   9  -2 -28    2.80    1.30   1
  -9   2  28    0.90    1.30   1
   9  -2 -25   10.90    1.30   1
  -9   2  25    9.30    1.20   1
   9  -2 -22   50.00    2.00   1
  -9   2  22   46.00    1.70   1
   9  -2 -19  139.80    3.30   1
  -9   2  19  136.10    3.10   1
   9  -2 -16   16.90    1.40   1
  -9   2  16   15.10    1.20   1
   9  -2 -13   91.40    2.40   1
  -9   2  13   81.60    2.10   1
   9  -2 -10   66.70    2.10   1
  -9   2  10   64.80    1.90   1
   9  -2  -7   62.40    1.80   1
  -9   2   7   62.10    1.70   1
   9  -2  -4    0.50    0.70   1
  -9   2   4   -0.80    0.80   1
   9  -2  -1  147.30    2.80   1
  -9   2   1  147.60    2.80   1
   9  -2   2   10.70    0.90   1
  -9   2  -2   10.30    0.90   1
   9  -2   5   -0.10    0.70   1
  -9   2  -5    0.40    0.90   1
   9  -2   8    8.60    0.90   1
  -9   2  -8    8.60    1.10   1
   9  -2  11   68.40    1.70   1
  -9   2 -11   69.30    1.80   1
   9  -2  14    2.80    0.90   1
  -9   2 -14    1.80    0.90   1
   9  -2  17    4.10    0.90   1
  -9   2 -17    0.60    0.90   1
   9  -2  20   27.10    1.30   1
  -9   2 -20   26.20    1.50   1
   9  -2  23   44.60    1.60   1
  -9   2 -23   49.40    1.70   1
   9  -2  26    2.90    0.80   1
  -9   2 -26    2.30    0.90   1
   9  -2  29    7.90    1.10   1
  -9   2 -29    8.80    1.10   1
   9  -2  32   15.20    1.30   1
  -9   2 -32   15.10    1.30   1
   9  -2  35   95.60    3.00   1
  -9   2 -35  101.10    3.50   1
   9  -2  38    6.30    1.70   1
  -9   2 -38    5.60    2.20   1
   9  -2  41   11.40    2.00   1
  -9   2 -41   18.30    2.50   1
   9  -2  44   73.80    3.30   1
  -9   2 -44   77.70    4.00   1
   9  -2  47   39.90    2.80   1
  -9   2 -47   46.10    3.30   1
   9  -2  50   17.20    2.50   1
  -9   2 -50   18.70    2.90   1
   9  -2  53   44.50    3.50   1
  -9   2 -53   42.90    3.30   1
   9  -1 -50   -2.40    1.70   1
  -9   1  50   -3.10    4.30   1
   9  -1 -47   56.80    3.00   1
  -9   1  47   43.50    4.20   1
   9  -1 -44    9.70    1.80   1
  -9   1  44    9.40    2.40   1
   9  -1 -41   89.70    3.40   1
  -9   1  41   91.10    4.80   1
   9  -1 -38   24.10    2.20   1
  -9   1  38   19.20    2.60   1
   9  -1 -35    9.90    1.80   1
  -9   1  35    9.40    2.10   1
   9  -1 -32   38.80    2.40   1
  -9   1  32   36.90    2.30   1
   9  -1 -29  138.50    3.70   1
  -9   1  29  128.60    4.30   1
   9  -1 -26    4.50    1.30   1
  -9   1  26    5.30    1.40   1
   9  -1 -23    1.90    1.20   1
  -9   1  23    1.20    1.20   1
   9  -1 -20    2.70    1.20   1
  -9   1  20    2.40    1.00   1
   9  -1 -17   68.50    2.30   1
  -9   1  17   59.20    1.90   1
   9  -1 -14    1.80    1.20   1
  -9   1  14   -0.90    0.90   1
   9  -1 -11    0.30    1.00   1
  -9   1  11    2.00    0.80   1
   9  -1  -8   12.90    1.30   1
  -9   1   8   12.10    1.10   1
   9  -1  -5   96.70    2.10   1
  -9   1   5  101.70    2.20   1
   9  -1  -2   35.80    1.40   1
  -9   1   2   37.60    1.40   1
   9  -1   1   13.60    1.00   1
  -9   1  -1   14.40    1.10   1
   9  -1   4    4.10    0.80   1
  -9   1  -4    2.60    0.90   1
   9  -1   7  174.30    3.20   1
  -9   1  -7  177.00    3.30   1
   9  -1  10   23.60    1.30   1
  -9   1 -10   23.10    1.20   1
   9  -1  13  109.20    2.60   1
  -9   1 -13  113.20    2.70   1
   9  -1  16    1.20    0.90   1
  -9   1 -16    0.50    0.90   1
   9  -1  19   48.30    2.00   1
  -9   1 -19   48.10    1.80   1
   9  -1  22    5.50    1.40   1
  -9   1 -22    3.40    1.10   1
   9  -1  25  135.80    3.50   1
  -9   1 -25  131.60    3.00   1
   9  -1  28   26.40    1.50   1
  -9   1 -28   26.70    1.40   1
   9  -1  31   -0.30    1.50   1
  -9   1 -31    1.80    1.30   1
   9  -1  34  118.50    3.40   1
  -9   1 -34  124.40    3.60   1
   9  -1  37   98.70    3.40   1
  -9   1 -37  110.50    3.90   1
   9  -1  40   29.20    2.10   1
  -9   1 -40   32.30    2.40   1
   9  -1  43   -2.30    1.70   1
  -9   1 -43   -0.80    2.00   1
   9  -1  46   37.10    3.00   1
  -9   1 -46   41.50    3.40   1
   9  -1  49   89.10    4.00   1
  -9   1 -49   83.60    4.40   1
   9   0 -45   -1.20    1.90   1
  -9   0  45   -2.30    3.00   1
   9   0 -42   33.50    2.40   1
  -9   0  42   36.00    3.80   1
   9   0 -39    1.90    1.90   1
  -9   0  39   -0.10    2.30   1
   9   0 -36   40.00    2.70   1
  -9   0  36   43.40    3.60   1
   9   0 -33    0.90    1.70   1
  -9   0  33    0.40    1.90   1
   9   0 -30  133.30    4.60   1
  -9   0  30  127.10    5.70   1
   9   0 -27    1.30    2.00   1
  -9   0  27   -1.50    2.00   1
   9   0 -24  168.40    4.70   1
  -9   0  24  170.80    5.00   1
   9   0 -21    0.00    1.40   1
  -9   0  21   -2.10    1.60   1
   9   0 -18  272.40    6.90   1
  -9   0  18  264.60    6.80   1
   9   0 -15    0.80    1.30   1
  -9   0  15    1.90    1.10   1
   9   0 -12  476.20    9.20   1
  -9   0  12  446.80    8.10   1
   9   0  -9    0.70    1.50   1
  -9   0   9    0.70    1.20   1
   9   0  -6  156.90    4.10   1
  -9   0   6  160.80    4.00   1
   9   0  -3    0.50    1.00   1
  -9   0   3    0.30    1.30   1
   9   0   0  182.70    3.90   1
  -9   0   0  185.90    3.70   1
   9   0   3   -0.60    1.10   1
  -9   0  -3    0.70    1.10   1
   9   0   6  118.00    3.20   1
  -9   0  -6  113.50    2.80   1
   9   0   9    0.70    1.10   1
  -9   0  -9    0.60    1.10   1
   9   0  12  686.90   11.50   1
  -9   0 -12  693.30   11.90   1
   9   0  15    1.90    1.30   1
  -9   0 -15   -1.00    1.10   1
   9   0  18   33.60    1.90   1
  -9   0 -18   28.60    1.40   1
   9   0  21   -0.60    1.30   1
  -9   0 -21    1.50    1.30   1
   9   0  24    5.70    1.60   1
  -9   0 -24    4.70    1.20   1
   9   0  27    0.30    1.60   1
  -9   0 -27   -0.50    1.20   1
   9   0  30   28.40    2.20   1
  -9   0 -30   27.30    1.80   1
   9   0  33   -1.10    1.50   1
  -9   0 -33   -1.10    1.30   1
   9   0  36  439.30   11.10   1
  -9   0 -36  468.40   10.80   1
   9   0  39   -1.90    1.70   1
  -9   0 -39    1.00    1.70   1
   9   0  42    4.00    1.80   1
  -9   0 -42    8.10    2.00   1
   9   0  45    0.70    1.80   1
  -9   0 -45   -0.50    2.10   1
  10  -9 -38   25.60    2.80   1
 -10   9  38   17.70    2.40   1
  10  -9 -35  177.60    6.00   1
 -10   9  35  190.40    6.20   1
  10  -9 -32    0.60    1.70   1
 -10   9  32    4.00    1.80   1
  10  -9 -29    0.30    1.70   1
 -10   9  29    4.20    1.80   1
  10  -9 -26   53.10    2.50   1
 -10   9  26   54.20    2.70   1
  10  -9 -23  325.30    7.70   1
 -10   9  23  308.00    8.20   1
  10  -9 -20   92.10    3.20   1
 -10   9  20   86.50    3.50   1
  10  -9 -17   66.50    2.70   1
 -10   9  17   62.00    2.90   1
  10  -9 -14   40.50    2.10   1
 -10   9  14   43.80    2.30   1
  10  -9 -11  224.70    5.20   1
 -10   9  11  221.30    5.00   1
  10  -9  -8   77.40    3.30   1
 -10   9   8   71.30    2.60   1
  10  -9  -5  171.60    4.70   1
 -10   9   5  176.20    4.90   1
  10  -9  -2   10.50    1.50   1
 -10   9   2    5.70    1.60   1
  10  -9   1   98.60    3.00   1
 -10   9  -1  101.00    3.40   1
  10  -9   4  114.40    3.60   1
 -10   9  -4  119.50    3.70   1
  10  -9   7  180.00    5.20   1
 -10   9  -7  189.00    5.00   1
  10  -9  10    7.20    1.70   1
 -10   9 -10    7.90    1.70   1
  10  -9  13   38.60    2.40   1
 -10   9 -13   37.10    2.30   1
  10  -9  16  147.60    4.70   1
 -10   9 -16  167.20    5.20   1
  10  -9  19  240.80    6.40   1
 -10   9 -19  252.20    7.10   1
  10  -9  22   80.70    3.70   1
 -10   9 -22   88.00    3.60   1
  10  -9  25    0.80    1.90   1
 -10   9 -25    2.30    1.80   1
  10  -9  28   16.70    2.60   1
 -10   9 -28   16.80    2.30   1
  10  -9  31  234.10    9.10   1
 -10   9 -31  227.90    7.10   1
  10  -9  34    2.90    2.30   1
 -10   9 -34   -1.50    1.90   1
  10  -9  37    8.80    2.70   1
 -10   9 -37   13.20    2.50   1
  10  -9  40   55.20    5.40   1
 -10   9 -40   50.20    3.50   1
  10  -8 -45   20.50    2.40   1
 -10   8  45   22.50    2.60   1
  10  -8 -42    7.30    1.80   1
 -10   8  42    6.70    1.70   1
  10  -8 -39   12.20    2.00   1
 -10   8  39   10.10    1.80   1
  10  -8 -36  199.80    6.10   1
 -10   8  36  198.20    6.10   1
  10  -8 -33   63.10    3.00   1
 -10   8  33   66.50    3.10   1
  10  -8 -30    8.70    1.90   1
 -10   8  30   11.30    2.30   1
  10  -8 -27    5.20    1.50   1
 -10   8  27    7.20    1.50   1
  10  -8 -24  132.60    3.60   1
 -10   8  24  130.40    4.00   1
  10  -8 -21  136.00    3.50   1
 -10   8  21  122.50    4.30   1
  10  -8 -18   12.20    1.40   1
 -10   8  18   12.40    1.90   1
  10  -8 -15    9.00    1.40   1
 -10   8  15    9.50    1.70   1
  10  -8 -12  242.80    5.30   1
 -10   8  12  237.90    5.60   1
  10  -8  -9  108.10    3.10   1
 -10   8   9  104.30    3.30   1
  10  -8  -6   16.30    1.70   1
 -10   8   6   15.00    1.60   1
  10  -8  -3   51.30    2.40   1
 -10   8   3   57.80    2.50   1
  10  -8   0  460.60    8.60   1
 -10   8   0  460.90    8.40   1
  10  -8   3   84.70    2.60   1
 -10   8  -3   79.50    2.60   1
  10  -8   6   16.20    1.40   1
 -10   8  -6   16.50    1.60   1
  10  -8   9   75.70    3.20   1
 -10   8  -9   81.70    3.00   1
  10  -8  12  199.10    5.50   1
 -10   8 -12  215.20    5.30   1
  10  -8  15   33.20    2.50   1
 -10   8 -15   38.60    2.70   1
  10  -8  18   -3.10    1.50   1
 -10   8 -18    2.30    2.10   1
  10  -8  21  136.60    4.00   1
 -10   8 -21  154.00    5.00   1
  10  -8  24  226.20    5.80   1
 -10   8 -24  234.70    6.20   1
  10  -8  27    0.20    1.80   1
 -10   8 -27   -4.00    1.60   1
  10  -8  30   -0.60    1.60   1
 -10   8 -30    0.90    2.00   1
  10  -8  33   89.00    3.80   1
 -10   8 -33   85.00    3.80   1
  10  -8  36   64.90    3.30   1
 -10   8 -36   60.00    3.40   1
  10  -8  39   17.60    2.40   1
 -10   8 -39   14.80    2.50   1
  10  -8  42   10.50    2.40   1
 -10   8 -42   10.60    2.30   1
  10  -8  45   22.10    3.40   1
 -10   8 -45   21.40    2.70   1
  10  -7 -46    5.30    2.10   1
 -10   7  46    6.80    1.90   1
  10  -7 -43   -1.90    1.90   1
 -10   7  43    5.70    2.10   1
  10  -7 -40   70.90    3.10   1
 -10   7  40   72.80    3.40   1
  10  -7 -37  204.20    5.70   1
 -10   7  37  202.20    6.10   1
  10  -7 -34  231.20    6.60   1
 -10   7  34  226.10    6.40   1
  10  -7 -31   29.70    2.10   1
 -10   7  31   27.20    2.30   1
  10  -7 -28    1.90    1.40   1
 -10   7  28    1.10    1.60   1
  10  -7 -25  209.20    4.80   1
 -10   7  25  194.20    6.00   1
  10  -7 -22   17.60    1.70   1
 -10   7  22   22.20    1.90   1
  10  -7 -19  130.50    3.80   1
 -10   7  19  121.40    3.60   1
  10  -7 -16    0.90    1.30   1
 -10   7  16    1.40    1.40   1
  10  -7 -13  116.70    3.50   1
 -10   7  13  117.00    3.40   1
  10  -7 -10  218.10    4.60   1
 -10   7  10  214.40    4.70   1
  10  -7  -7  225.20    4.80   1
 -10   7   7  230.20    4.90   1
  10  -7  -4   43.60    2.30   1
 -10   7   4   41.50    1.90   1
  10  -7  -1   39.10    2.00   1
 -10   7   1   38.20    1.60   1
  10  -7   2   42.10    2.00   1
 -10   7  -2   39.30    1.90   1
  10  -7   5  337.10    7.10   1
 -10   7  -5  349.00    6.70   1
  10  -7   8   63.70    2.20   1
 -10   7  -8   62.00    2.20   1
  10  -7  11    4.50    1.10   1
 -10   7 -11    1.90    1.40   1
  10  -7  14   80.00    2.90   1
 -10   7 -14   85.00    3.40   1
  10  -7  17  325.70    7.00   1
 -10   7 -17  321.30    8.10   1
  10  -7  20   27.50    1.70   1
 -10   7 -20   31.30    2.20   1
  10  -7  23   77.40    2.60   1
 -10   7 -23   77.50    3.10   1
  10  -7  26   21.60    2.00   1
 -10   7 -26   16.30    1.90   1
  10  -7  29  154.90    4.80   1
 -10   7 -29  168.80    4.90   1
  10  -7  32  144.00    4.70   1
 -10   7 -32  145.20    4.90   1
  10  -7  35  133.00    4.70   1
 -10   7 -35  145.50    5.90   1
  10  -7  38    3.00    1.90   1
 -10   7 -38    1.30    2.00   1
  10  -7  41   42.40    2.80   1
 -10   7 -41   45.10    2.90   1
  10  -7  44    5.70    2.00   1
 -10   7 -44    7.80    2.20   1
  10  -7  47  123.90    5.30   1
 -10   7 -47  122.60    5.30   1
  10  -6 -47   15.80    2.50   1
 -10   6  47   11.90    2.30   1
  10  -6 -44   -3.20    1.70   1
 -10   6  44    4.00    1.70   1
  10  -6 -41   28.40    2.10   1
 -10   6  41   24.30    2.40   1
  10  -6 -38    5.00    1.60   1
 -10   6  38    8.30    2.40   1
  10  -6 -35    3.50    1.50   1
 -10   6  35    4.90    1.90   1
  10  -6 -32  101.50    3.10   1
 -10   6  32  101.60    3.40   1
  10  -6 -29   17.00    1.60   1
 -10   6  29   19.70    1.80   1
  10  -6 -26   54.10    2.40   1
 -10   6  26   54.70    2.40   1
  10  -6 -23    2.10    1.30   1
 -10   6  23    1.50    1.40   1
  10  -6 -20    2.30    1.30   1
 -10   6  20    1.90    1.20   1
  10  -6 -17   37.70    2.00   1
 -10   6  17   36.10    2.00   1
  10  -6 -14   49.80    2.20   1
 -10   6  14   50.90    2.20   1
  10  -6 -11    6.10    1.40   1
 -10   6  11    6.40    1.30   1
  10  -6  -8    0.80    1.10   1
 -10   6   8    0.10    1.10   1
  10  -6  -5  114.00    3.00   1
 -10   6   5  114.30    2.70   1
  10  -6  -2   21.10    1.40   1
 -10   6   2   21.50    1.20   1
  10  -6   1    6.20    1.20   1
 -10   6  -1    6.50    1.00   1
  10  -6   4    0.90    0.90   1
 -10   6  -4    0.30    0.80   1
  10  -6   7   80.60    2.10   1
 -10   6  -7   84.80    2.10   1
  10  -6  10  150.10    3.00   1
 -10   6 -10  148.40    3.10   1
  10  -6  13   29.00    1.50   1
 -10   6 -13   32.10    1.60   1
  10  -6  16   20.20    1.30   1
 -10   6 -16   21.60    1.30   1
  10  -6  19   40.40    1.80   1
 -10   6 -19   40.10    1.90   1
  10  -6  22   11.90    1.20   1
 -10   6 -22    7.90    1.40   1
  10  -6  25   49.80    2.00   1
 -10   6 -25   57.00    2.60   1
  10  -6  28    1.30    1.10   1
 -10   6 -28    0.40    1.30   1
  10  -6  31   13.10    1.40   1
 -10   6 -31   16.30    1.80   1
  10  -6  34   57.30    2.50   1
 -10   6 -34   64.70    2.80   1
  10  -6  37   49.60    2.70   1
 -10   6 -37   50.50    2.60   1
  10  -6  40   70.80    3.30   1
 -10   6 -40   70.50    3.20   1
  10  -6  43    0.00    1.80   1
 -10   6 -43    0.30    1.50   1
  10  -6  46   23.80    2.50   1
 -10   6 -46   24.70    2.30   1
  10  -6  49   31.60    3.20   1
 -10   6 -49   27.80    2.50   1
  10  -5 -48   76.00    3.80   1
 -10   5  48   80.80    3.80   1
  10  -5 -45   -2.70    2.20   1
 -10   5  45    1.00    1.80   1
  10  -5 -42   34.80    2.50   1
 -10   5  42   33.10    2.70   1
  10  -5 -39    5.20    1.80   1
 -10   5  39    3.90    2.00   1
  10  -5 -36  130.10    4.50   1
 -10   5  36  121.80    4.20   1
  10  -5 -33    5.00    1.70   1
 -10   5  33    0.80    1.50   1
  10  -5 -30   17.60    1.60   1
 -10   5  30   15.90    1.60   1
  10  -5 -27   71.70    2.60   1
 -10   5  27   65.10    2.60   1
  10  -5 -24  403.50    7.60   1
 -10   5  24  399.30    8.30   1
  10  -5 -21    6.00    1.90   1
 -10   5  21    3.50    1.20   1
  10  -5 -18    1.20    1.70   1
 -10   5  18   -1.10    1.30   1
  10  -5 -15   91.00    3.30   1
 -10   5  15   91.90    2.80   1
  10  -5 -12  256.00    5.50   1
 -10   5  12  247.30    5.00   1
  10  -5  -9   33.90    1.70   1
 -10   5   9   30.00    1.60   1
  10  -5  -6   -0.40    0.90   1
 -10   5   6    1.70    1.00   1
  10  -5  -3   54.20    1.90   1
 -10   5   3   57.40    1.70   1
  10  -5   0  393.80    7.10   1
 -10   5   0  398.90    7.20   1
  10  -5   3   53.30    2.00   1
 -10   5  -3   54.30    1.80   1
  10  -5   6    0.40    0.90   1
 -10   5  -6    1.90    0.90   1
  10  -5   9   28.20    1.40   1
 -10   5  -9   30.10    1.40   1
  10  -5  12  248.00    4.60   1
 -10   5 -12  242.90    4.30   1
  10  -5  15   82.80    2.20   1
 -10   5 -15   85.50    2.30   1
  10  -5  18    0.20    0.90   1
 -10   5 -18    0.70    1.10   1
  10  -5  21    5.00    1.20   1
 -10   5 -21    3.50    1.00   1
  10  -5  24  402.80    7.30   1
 -10   5 -24  402.20    7.30   1
  10  -5  27   64.60    2.30   1
 -10   5 -27   68.50    2.40   1
  10  -5  30   13.30    1.50   1
 -10   5 -30   17.00    1.60   1
  10  -5  33    4.90    1.40   1
 -10   5 -33    4.50    1.40   1
  10  -5  36  114.20    3.50   1
 -10   5 -36  123.90    4.40   1
  10  -5  39    4.40    1.30   1
 -10   5 -39    5.90    1.70   1
  10  -5  42   31.30    2.20   1
 -10   5 -42   29.00    2.20   1
  10  -5  45    1.70    1.70   1
 -10   5 -45    0.50    1.70   1
  10  -5  48   89.20    4.60   1
 -10   5 -48   80.90    3.90   1
  10  -4 -49   30.80    3.00   1
 -10   4  49   34.00    3.50   1
  10  -4 -46   25.40    2.10   1
 -10   4  46   24.60    2.40   1
  10  -4 -43    0.30    1.80   1
 -10   4  43    0.10    1.80   1
  10  -4 -40   63.40    2.70   1
 -10   4  40   65.80    3.00   1
  10  -4 -37   53.70    2.50   1
 -10   4  37   50.30    2.60   1
  10  -4 -34   66.50    2.70   1
 -10   4  34   62.10    2.80   1
  10  -4 -31   17.50    1.70   1
 -10   4  31   14.80    1.60   1
  10  -4 -28    2.90    1.40   1
 -10   4  28   -0.10    1.40   1
  10  -4 -25   55.20    2.50   1
 -10   4  25   58.10    2.50   1
  10  -4 -22   11.40    1.50   1
 -10   4  22    9.50    1.50   1
  10  -4 -19   41.10    2.00   1
 -10   4  19   38.20    1.70   1
  10  -4 -16   24.30    1.70   1
 -10   4  16   22.20    1.40   1
  10  -4 -13   34.00    1.90   1
 -10   4  13   33.80    1.70   1
  10  -4 -10  156.50    3.50   1
 -10   4  10  150.00    3.40   1
  10  -4  -7   88.20    2.60   1
 -10   4   7   89.90    2.30   1
  10  -4  -4   -0.80    0.80   1
 -10   4   4    0.60    0.80   1
  10  -4  -1    4.20    0.90   1
 -10   4   1    4.90    1.00   1
  10  -4   2   18.40    1.30   1
 -10   4  -2   17.90    1.20   1
  10  -4   5  115.70    2.70   1
 -10   4  -5  108.80    2.60   1
  10  -4   8    0.80    1.00   1
 -10   4  -8    0.40    0.90   1
  10  -4  11    6.40    1.00   1
 -10   4 -11    3.60    1.10   1
  10  -4  14   48.20    1.70   1
 -10   4 -14   45.90    1.70   1
  10  -4  17   40.10    1.50   1
 -10   4 -17   39.20    1.50   1
  10  -4  20    0.70    0.90   1
 -10   4 -20    2.80    1.10   1
  10  -4  23    1.80    1.10   1
 -10   4 -23    2.30    1.00   1
  10  -4  26   55.60    2.00   1
 -10   4 -26   53.90    1.90   1
  10  -4  29   20.70    1.70   1
 -10   4 -29   20.00    1.60   1
  10  -4  32  103.10    3.20   1
 -10   4 -32  103.60    3.00   1
  10  -4  35    3.20    1.30   1
 -10   4 -35    2.90    1.40   1
  10  -4  38    4.90    1.40   1
 -10   4 -38    4.00    1.50   1
  10  -4  41   25.40    2.00   1
 -10   4 -41   28.70    2.20   1
  10  -4  44    0.90    1.90   1
 -10   4 -44    1.90    1.80   1
  10  -4  47   13.10    2.40   1
 -10   4 -47   16.90    2.40   1
  10  -3 -47  124.70    4.80   1
 -10   3  47  121.20    5.80   1
  10  -3 -44    5.20    1.70   1
 -10   3  44    2.50    2.10   1
  10  -3 -41   48.50    2.50   1
 -10   3  41   49.50    2.80   1
  10  -3 -38    2.10    1.70   1
 -10   3  38    6.10    1.80   1
  10  -3 -35  144.90    4.40   1
 -10   3  35  150.40    4.80   1
  10  -3 -32  142.10    4.20   1
 -10   3  32  136.30    4.40   1
  10  -3 -29  166.90    4.20   1
 -10   3  29  149.70    4.30   1
  10  -3 -26   18.10    1.70   1
 -10   3  26   19.70    1.70   1
  10  -3 -23   79.40    2.70   1
 -10   3  23   80.00    2.50   1
  10  -3 -20   31.00    1.70   1
 -10   3  20   29.20    1.70   1
  10  -3 -17  345.90    6.60   1
 -10   3  17  323.10    6.20   1
  10  -3 -14   89.40    2.70   1
 -10   3  14   86.30    2.60   1
  10  -3 -11    4.90    1.20   1
 -10   3  11    4.70    1.30   1
  10  -3  -8   64.10    2.00   1
 -10   3   8   63.50    2.00   1
  10  -3  -5  363.10    6.20   1
 -10   3   5  350.30    6.00   1
  10  -3  -2   36.00    1.50   1
 -10   3   2   36.40    1.60   1
  10  -3   1   37.00    1.40   1
 -10   3  -1   37.80    1.50   1
  10  -3   4   40.20    1.40   1
 -10   3  -4   42.70    1.60   1
  10  -3   7  232.00    3.90   1
 -10   3  -7  230.40    4.10   1
  10  -3  10  213.20    4.00   1
 -10   3 -10  220.10    4.00   1
  10  -3  13  110.30    2.80   1
 -10   3 -13  113.70    2.70   1
  10  -3  16   -0.20    1.00   1
 -10   3 -16    3.20    1.10   1
  10  -3  19  121.20    3.00   1
 -10   3 -19  124.70    2.90   1
  10  -3  22   19.70    1.50   1
 -10   3 -22   17.90    1.30   1
  10  -3  25  201.60    4.40   1
 -10   3 -25  208.80    4.10   1
  10  -3  28    3.00    1.20   1
 -10   3 -28    1.90    1.20   1
  10  -3  31   26.10    2.20   1
 -10   3 -31   27.70    1.80   1
  10  -3  34  229.30    6.60   1
 -10   3 -34  237.30    6.10   1
  10  -3  37  207.90    7.20   1
 -10   3 -37  215.90    5.90   1
  10  -3  40   70.70    3.90   1
 -10   3 -40   74.10    3.20   1
  10  -3  43   -0.90    2.30   1
 -10   3 -43   -0.40    1.80   1
  10  -3  46    5.40    2.10   1
 -10   3 -46    4.90    2.30   1
  10  -2 -45   19.90    3.20   1
  10  -2 -42    6.50    2.60   1
 -10   2  42    4.90    3.30   1
  10  -2 -39   12.60    2.00   1
 -10   2  39   14.70    2.80   1
  10  -2 -36   66.20    3.20   1
 -10   2  36   60.60    3.50   1
  10  -2 -33   95.50    3.90   1
 -10   2  33   88.10    4.10   1
  10  -2 -30    2.60    1.60   1
 -10   2  30   -0.70    1.80   1
  10  -2 -27    1.00    1.30   1
 -10   2  27   -0.40    1.30   1
  10  -2 -24  242.90    5.60   1
 -10   2  24  229.20    5.20   1
  10  -2 -21  150.90    4.00   1
 -10   2  21  147.80    3.80   1
  10  -2 -18   -0.60    1.30   1
 -10   2  18    0.80    1.10   1
  10  -2 -15   38.60    1.80   1
 -10   2  15   36.30    1.80   1
  10  -2 -12  212.60    4.70   1
 -10   2  12  211.40    4.50   1
  10  -2  -9   79.50    2.50   1
 -10   2   9   74.90    2.40   1
  10  -2  -6   11.50    1.30   1
 -10   2   6   16.00    1.50   1
  10  -2  -3   83.40    2.30   1
 -10   2   3   78.90    2.30   1
  10  -2   0  480.80    7.50   1
 -10   2   0  461.30    7.10   1
  10  -2   3   50.50    1.70   1
 -10   2  -3   48.70    1.70   1
  10  -2   6   15.40    1.20   1
 -10   2  -6   17.50    1.30   1
  10  -2   9  103.10    2.80   1
 -10   2  -9  109.90    2.60   1
  10  -2  12  222.40    4.70   1
 -10   2 -12  242.60    4.40   1
  10  -2  15   12.50    1.60   1
 -10   2 -15   12.30    1.30   1
  10  -2  18   13.60    1.50   1
 -10   2 -18   13.70    1.30   1
  10  -2  21  121.90    3.60   1
 -10   2 -21  133.50    3.30   1
  10  -2  24  125.80    3.60   1
 -10   2 -24  126.00    3.10   1
  10  -2  27    4.70    1.60   1
 -10   2 -27    7.40    1.20   1
  10  -2  30    8.50    1.80   1
 -10   2 -30    8.50    1.50   1
  10  -2  33   66.40    3.80   1
 -10   2 -33   71.70    2.70   1
  10  -2  36  196.00    7.10   1
 -10   2 -36  211.90    5.90   1
  10  -2  39   11.90    2.80   1
 -10   2 -39    9.80    1.80   1
  10  -2  42   10.40    2.50   1
 -10   2 -42    7.80    1.70   1
  10  -2  45   23.40    3.90   1
 -10   2 -45   25.00    2.80   1
  10  -1 -40   55.40    3.60   1
  10  -1 -37   11.80    2.40   1
 -10   1  37    9.30    3.30   1
  10  -1 -34   -2.70    2.10   1
 -10   1  34    0.50    2.40   1
  10  -1 -31  226.00    6.80   1
 -10   1  31  223.00    8.80   1
  10  -1 -28   15.10    2.10   1
 -10   1  28   18.20    3.00   1
  10  -1 -25    3.60    1.80   1
 -10   1  25    1.80    1.70   1
  10  -1 -22   79.90    3.40   1
 -10   1  22   83.30    3.80   1
  10  -1 -19  263.60    7.10   1
 -10   1  19  242.30    6.60   1
  10  -1 -16  162.60    5.00   1
 -10   1  16  148.20    4.70   1
  10  -1 -13   38.50    2.50   1
 -10   1  13   37.80    2.10   1
  10  -1 -10    7.90    1.60   1
 -10   1  10    4.90    1.40   1
  10  -1  -7  186.60    5.70   1
 -10   1   7  188.50    4.60   1
  10  -1  -4  109.90    3.50   1
 -10   1   4  110.20    3.30   1
  10  -1  -1  105.90    3.40   1
 -10   1   1  104.50    3.00   1
  10  -1   2    5.70    1.50   1
 -10   1  -2    7.60    1.30   1
  10  -1   5  160.60    4.10   1
 -10   1  -5  171.60    3.70   1
  10  -1   8   71.70    2.60   1
 -10   1  -8   80.90    2.50   1
  10  -1  11  232.90    5.30   1
 -10   1 -11  237.80    4.40   1
  10  -1  14   38.50    2.10   1
 -10   1 -14   43.60    1.90   1
  10  -1  17   64.60    2.70   1
 -10   1 -17   65.40    2.20   1
  10  -1  20   86.80    3.20   1
 -10   1 -20   86.70    2.70   1
  10  -1  23  313.30    8.20   1
 -10   1 -23  319.70    6.80   1
  10  -1  26   54.30    2.70   1
 -10   1 -26   59.20    2.40   1
  10  -1  29    5.30    2.10   1
 -10   1 -29    0.60    1.30   1
  10  -1  32    2.30    1.70   1
 -10   1 -32    1.20    1.50   1
  10  -1  35  180.70    5.70   1
 -10   1 -35  191.70    5.10   1
  10  -1  38   24.50    2.80   1
 -10   1 -38   22.50    2.40   1
  10   0 -32   25.70    2.50   1
 -10   0  32   27.10    4.50   1
  10   0 -29   -1.00    2.10   1
 -10   0  29   -0.50    2.70   1
  10   0 -26    0.50    1.80   1
 -10   0  26    3.30    2.70   1
  10   0 -23    0.30    1.80   1
 -10   0  23    1.30    1.80   1
  10   0 -20    0.00    1.80   1
 -10   0  20   -0.10    1.80   1
  10   0 -17    0.30    1.80   1
 -10   0  17    0.00    1.90   1
  10   0 -14    5.80    2.20   1
 -10   0  14    5.80    1.90   1
  10   0 -11    5.90    2.10   1
 -10   0  11   -0.70    1.90   1
  10   0  -8    6.70    1.90   1
 -10   0   8    6.10    1.80   1
  10   0  -5    2.30    2.20   1
 -10   0   5   -2.40    1.90   1
  10   0  -2    0.80    2.20   1
 -10   0   2    2.20    1.50   1
  10   0   1   -2.60    1.60   1
 -10   0  -1   -0.40    1.60   1
  10   0   4    3.00    1.90   1
 -10   0  -4    1.60    1.60   1
  10   0   7    0.50    1.40   1
 -10   0  -7    0.60    1.30   1
  10   0  10   83.80    3.10   1
 -10   0 -10   88.00    2.90   1
  10   0  13    2.20    1.60   1
 -10   0 -13    1.30    1.50   1
  10   0  16    9.70    1.90   1
 -10   0 -16    9.20    1.50   1
  10   0  19   -2.50    1.80   1
 -10   0 -19    1.80    1.50   1
  10   0  22    8.20    2.20   1
 -10   0 -22   15.40    1.90   1
  10   0  25   -0.60    1.80   1
 -10   0 -25    0.60    1.50   1
  10   0  28   13.10    2.20   1
 -10   0 -28   13.00    2.00   1
  10   0  31   -0.60    1.70   1
 -10   0 -31    3.50    1.70   1
  11 -10 -21    6.50    2.40   1
 -11  10  21    5.60    2.00   1
  11 -10 -18   22.70    2.70   1
 -11  10  18   28.30    2.40   1
  11 -10 -15    3.50    1.80   1
 -11  10  15    2.50    1.80   1
  11 -10 -12  101.40    4.10   1
 -11  10  12  103.50    4.20   1
  11 -10  -9    0.50    1.70   1
 -11  10   9    5.30    1.90   1
  11 -10  -6    1.90    1.90   1
 -11  10   6    0.50    2.00   1
  11 -10  -3   -0.10    2.20   1
 -11  10   3    4.10    2.20   1
  11 -10   0  205.50    6.20   1
 -11  10   0  204.30    7.00   1
  11 -10   3    2.60    2.00   1
 -11  10  -3    3.50    2.20   1
  11 -10   6   12.90    2.00   1
 -11  10  -6   17.20    3.00   1
  11 -10   9    8.40    1.90   1
 -11  10  -9    6.90    2.30   1
  11 -10  12   60.10    3.30   1
 -11  10 -12   65.00    4.00   1
  11 -10  15    4.60    2.30   1
 -11  10 -15   -0.60    2.10   1
  11 -10  18   11.90    3.30   1
 -11  10 -18   15.00    2.30   1
  11 -10  21   16.30    3.60   1
 -11  10 -21   18.50    3.10   1
  11  -9 -31   10.20    2.50   1
 -11   9  31   10.70    2.20   1
  11  -9 -28   45.20    3.40   1
 -11   9  28   42.40    2.80   1
  11  -9 -25   16.60    2.40   1
 -11   9  25   11.30    2.10   1
  11  -9 -22  282.00    7.90   1
 -11   9  22  268.60    8.50   1
  11  -9 -19   -0.30    1.60   1
 -11   9  19   -1.20    1.70   1
  11  -9 -16    3.20    1.70   1
 -11   9  16    4.40    1.70   1
  11  -9 -13   13.80    2.20   1
 -11   9  13   12.40    2.40   1
  11  -9 -10   18.70    2.40   1
 -11   9  10   16.00    2.30   1
  11  -9  -7    0.80    1.70   1
 -11   9   7    0.50    1.70   1
  11  -9  -4    1.10    1.50   1
 -11   9   4    1.40    1.80   1
  11  -9  -1    5.70    1.80   1
 -11   9   1    5.00    2.40   1
  11  -9   2  181.10    6.20   1
 -11   9  -2  177.70    6.20   1
  11  -9   5    0.30    1.60   1
 -11   9  -5   -0.60    1.80   1
  11  -9   8   23.20    2.30   1
 -11   9  -8   18.00    2.80   1
  11  -9  11   13.70    2.30   1
 -11   9 -11    9.30    2.40   1
  11  -9  14   68.00    3.30   1
 -11   9 -14   67.40    3.30   1
  11  -9  17    7.20    1.90   1
 -11   9 -17    3.70    1.90   1
  11  -9  20   85.10    3.60   1
 -11   9 -20   87.50    3.80   1
  11  -9  23    4.40    2.20   1
 -11   9 -23    5.50    2.10   1
  11  -9  26   19.90    2.80   1
 -11   9 -26   17.20    2.20   1
  11  -9  29   26.30    4.60   1
 -11   9 -29   19.90    2.60   1
  11  -8 -35   -1.30    2.40   1
 -11   8  35    1.90    2.10   1
  11  -8 -32   27.80    2.70   1
 -11   8  32   30.60    2.50   1
  11  -8 -29    6.40    1.90   1
 -11   8  29    6.20    1.70   1
  11  -8 -26   72.00    3.40   1
 -11   8  26   80.30    4.00   1
  11  -8 -23    1.50    1.70   1
 -11   8  23   -0.50    1.90   1
  11  -8 -20    7.60    2.00   1
 -11   8  20    6.20    1.90   1
  11  -8 -17    9.60    1.70   1
 -11   8  17    6.00    1.70   1
  11  -8 -14   13.00    1.80   1
 -11   8  14   12.30    2.20   1
  11  -8 -11    1.20    1.60   1
 -11   8  11    2.40    1.90   1
  11  -8  -8   88.60    3.40   1
 -11   8   8   88.30    3.80   1
  11  -8  -5    7.00    1.90   1
 -11   8   5    6.80    2.10   1
  11  -8  -2   53.20    2.50   1
 -11   8   2   53.50    2.80   1
  11  -8   1    4.70    1.70   1
 -11   8  -1    5.70    1.40   1
  11  -8   4  131.70    4.90   1
 -11   8  -4  140.40    5.10   1
  11  -8   7   -0.40    1.90   1
 -11   8  -7    1.30    1.60   1
  11  -8  10   15.60    1.90   1
 -11   8 -10   16.20    2.10   1
  11  -8  13    0.60    2.50   1
 -11   8 -13    2.60    1.60   1
  11  -8  16   19.10    2.70   1
 -11   8 -16   23.60    2.10   1
  11  -8  19   -2.80    2.00   1
 -11   8 -19    0.00    2.00   1
  11  -8  22    2.20    1.50   1
 -11   8 -22    0.80    2.10   1
  11  -8  25    6.30    2.20   1
 -11   8 -25    3.80    1.90   1
  11  -8  28   26.50    2.80   1
 -11   8 -28   30.60    2.50   1
  11  -8  31   -1.20    2.00   1
 -11   8 -31   -0.20    1.90   1
  11  -8  34  125.70    5.50   1
 -11   8 -34  124.80    5.20   1
  11  -7 -39    6.00    2.30   1
 -11   7  39    8.20    2.70   1
  11  -7 -36   31.20    2.70   1
 -11   7  36   37.00    2.80   1
  11  -7 -33    1.30    1.90   1
 -11   7  33    0.90    1.70   1
  11  -7 -30   68.40    3.40   1
 -11   7  30   64.80    3.50   1
  11  -7 -27   13.20    2.30   1
 -11   7  27   12.90    1.80   1
  11  -7 -24  162.70    6.00   1
 -11   7  24  162.60    5.30   1
  11  -7 -21    5.20    1.60   1
 -11   7  21    7.50    1.80   1
  11  -7 -18   77.50    3.20   1
 -11   7  18   77.80    3.10   1
  11  -7 -15   39.00    2.30   1
 -11   7  15   40.70    2.40   1
  11  -7 -12  349.50    8.90   1
 -11   7  12  344.60    8.70   1
  11  -7  -9   33.80    2.30   1
 -11   7   9   29.60    2.00   1
  11  -7  -6   31.00    2.40   1
 -11   7   6   28.00    2.30   1
  11  -7  -3   12.00    1.90   1
 -11   7   3    9.70    1.50   1
  11  -7   0  133.30    4.40   1
 -11   7   0  145.50    4.20   1
  11  -7   3   14.90    1.80   1
 -11   7  -3   14.00    1.70   1
  11  -7   6   68.90    3.00   1
 -11   7  -6   71.40    2.80   1
  11  -7   9    3.70    1.60   1
 -11   7  -9    4.20    1.40   1
  11  -7  12  445.50   14.30   1
 -11   7 -12  462.60   12.80   1
  11  -7  15   10.90    2.00   1
 -11   7 -15   15.10    2.20   1
  11  -7  18    9.40    2.10   1
 -11   7 -18   13.70    2.10   1
  11  -7  21    3.30    1.70   1
 -11   7 -21    4.00    2.00   1
  11  -7  24    6.00    2.00   1
 -11   7 -24    5.20    2.10   1
  11  -7  27   25.50    2.50   1
 -11   7 -27   23.60    2.40   1
  11  -7  30   -0.20    2.00   1
 -11   7 -30    0.90    2.10   1
  11  -7  33    1.50    2.00   1
 -11   7 -33    1.20    2.00   1
  11  -7  36  375.80   10.30   1
 -11   7 -36  402.60   10.90   1
  11  -7  39    8.70    2.50   1
 -11   7 -39    8.10    2.40   1
  11  -6 -40   18.60    2.70   1
 -11   6  40   17.70    2.70   1
  11  -6 -37   -2.00    1.90   1
 -11   6  37    2.40    2.00   1
  11  -6 -34   65.30    3.30   1
 -11   6  34   63.60    3.10   1
  11  -6 -31   -0.90    2.30   1
 -11   6  31    1.10    1.90   1
  11  -6 -28   44.60    2.60   1
 -11   6  28   49.00    2.70   1
  11  -6 -25   -1.90    1.60   1
 -11   6  25    0.90    1.50   1
  11  -6 -22  517.90   12.50   1
 -11   6  22  510.00   12.10   1
  11  -6 -19    5.30    1.70   1
 -11   6  19    9.00    1.70   1
  11  -6 -16   41.10    2.40   1
 -11   6  16   36.10    2.10   1
  11  -6 -13   -1.90    1.50   1
 -11   6  13    2.70    1.60   1
  11  -6 -10  138.90    4.50   1
 -11   6  10  135.20    3.90   1
  11  -6  -7    9.70    1.90   1
 -11   6   7   12.00    1.70   1
  11  -6  -4   92.80    3.60   1
 -11   6   4   87.70    3.00   1
  11  -6  -1    9.90    1.70   1
 -11   6   1    6.50    1.30   1
  11  -6   2  370.30    8.00   1
 -11   6  -2  384.30    6.70   1
  11  -6   5    1.70    1.60   1
 -11   6  -5    1.90    1.30   1
  11  -6   8  141.10    3.70   1
 -11   6  -8  147.10    3.80   1
  11  -6  11    4.60    1.40   1
 -11   6 -11    3.30    1.50   1
  11  -6  14   67.90    2.80   1
 -11   6 -14   69.60    2.60   1
  11  -6  17   -0.80    1.50   1
 -11   6 -17    1.50    1.50   1
  11  -6  20  269.00    6.40   1
 -11   6 -20  290.40    6.90   1
  11  -6  23    2.70    1.40   1
 -11   6 -23    0.00    1.70   1
  11  -6  26    7.70    1.80   1
 -11   6 -26    2.80    1.60   1
  11  -6  29    3.20    1.60   1
 -11   6 -29    5.30    1.80   1
  11  -6  32  122.00    4.20   1
 -11   6 -32  122.30    4.20   1
  11  -6  35    3.80    2.30   1
 -11   6 -35    0.60    1.90   1
  11  -6  38   10.10    2.30   1
 -11   6 -38    4.20    1.80   1
  11  -5 -38    4.50    2.30   1
 -11   5  38    6.20    2.20   1
  11  -5 -35   -0.30    1.60   1
 -11   5  35    1.90    1.70   1
  11  -5 -32  125.50    4.70   1
 -11   5  32  123.30    4.40   1
  11  -5 -29    1.20    1.90   1
 -11   5  29    1.40    1.70   1
  11  -5 -26    5.90    1.70   1
 -11   5  26    4.80    1.80   1
  11  -5 -23   -2.30    1.80   1
 -11   5  23   -0.80    1.70   1
  11  -5 -20  284.00    7.50   1
 -11   5  20  280.60    7.30   1
  11  -5 -17   -1.30    1.50   1
 -11   5  17    0.30    1.60   1
  11  -5 -14   76.60    2.60   1
 -11   5  14   75.60    2.60   1
  11  -5 -11    5.80    1.40   1
 -11   5  11    7.50    1.30   1
  11  -5  -8  148.50    3.70   1
 -11   5   8  151.20    3.80   1
  11  -5  -5    5.20    1.30   1
 -11   5   5    5.00    1.40   1
  11  -5  -2  381.40    8.10   1
 -11   5   2  379.40    7.00   1
  11  -5   1    5.60    1.30   1
 -11   5  -1    5.90    1.10   1
  11  -5   4   93.50    2.60   1
 -11   5  -4   88.90    2.50   1
  11  -5   7   10.20    1.30   1
 -11   5  -7    9.20    1.20   1
  11  -5  10  134.40    3.30   1
 -11   5 -10  136.60    3.20   1
  11  -5  13   -0.60    1.20   1
 -11   5 -13    3.00    1.10   1
  11  -5  16   34.60    1.80   1
 -11   5 -16   37.50    1.80   1
  11  -5  19    7.30    1.50   1
 -11   5 -19    4.90    1.60   1
  11  -5  22  500.50   11.20   1
 -11   5 -22  528.10   10.60   1
  11  -5  25   -2.20    1.50   1
 -11   5 -25    2.20    1.50   1
  11  -5  28   44.40    2.40   1
 -11   5 -28   48.20    2.60   1
  11  -5  31   -0.40    1.80   1
 -11   5 -31    0.40    1.70   1
  11  -5  34   60.70    3.50   1
 -11   5 -34   64.80    3.00   1
  11  -5  37   -1.10    1.90   1
 -11   5 -37    2.30    1.80   1
  11  -5  40   20.20    2.50   1
 -11   5 -40   21.00    2.40   1
  11  -4 -39    7.70    3.00   1
 -11   4  39    8.70    2.70   1
  11  -4 -36  393.60    9.90   1
 -11   4  36  381.90   10.40   1
  11  -4 -33    0.90    1.70   1
 -11   4  33    2.00    1.80   1
  11  -4 -30    2.10    1.60   1
 -11   4  30   -0.10    1.40   1
  11  -4 -27   26.20    2.20   1
 -11   4  27   24.30    2.00   1
  11  -4 -24    4.40    1.80   1
 -11   4  24    5.20    1.70   1
  11  -4 -21    4.20    1.70   1
 -11   4  21    2.30    1.60   1
  11  -4 -18   13.00    1.80   1
 -11   4  18   12.00    1.40   1
  11  -4 -15   16.60    1.80   1
 -11   4  15   15.50    1.70   1
  11  -4 -12  494.90   10.40   1
 -11   4  12  479.30   10.20   1
  11  -4  -9    2.00    1.20   1
 -11   4   9    2.90    1.30   1
  11  -4  -6   69.00    2.30   1
 -11   4   6   66.00    2.60   1
  11  -4  -3   14.40    1.40   1
 -11   4   3   11.60    1.50   1
  11  -4   0  137.40    3.30   1
 -11   4   0  141.10    3.30   1
  11  -4   3    8.90    1.30   1
 -11   4  -3   12.70    1.30   1
  11  -4   6   25.80    1.60   1
 -11   4  -6   28.10    1.50   1
  11  -4   9   28.40    1.70   1
 -11   4  -9   28.50    1.50   1
  11  -4  12  352.10    7.40   1
 -11   4 -12  352.00    6.90   1
  11  -4  15   40.10    2.10   1
 -11   4 -15   41.70    1.90   1
  11  -4  18   78.00    2.70   1
 -11   4 -18   83.10    2.60   1
  11  -4  21    6.40    1.20   1
 -11   4 -21    6.70    1.30   1
  11  -4  24  155.40    4.60   1
 -11   4 -24  156.10    4.30   1
  11  -4  27   17.80    1.80   1
 -11   4 -27   16.80    1.80   1
  11  -4  30   64.00    3.50   1
 -11   4 -30   67.20    2.80   1
  11  -4  33    6.60    2.10   1
 -11   4 -33    1.80    1.50   1
  11  -4  36   36.50    3.30   1
 -11   4 -36   35.30    3.10   1
  11  -4  39   13.00    2.90   1
 -11   4 -39   11.70    2.10   1
  11  -3 -34  128.90    5.30   1
 -11   3  34  127.80    6.00   1
  11  -3 -31    1.00    1.90   1
 -11   3  31   -1.20    2.00   1
  11  -3 -28   35.20    3.10   1
 -11   3  28   27.20    2.60   1
  11  -3 -25    6.90    2.00   1
 -11   3  25    4.80    1.60   1
  11  -3 -22    1.80    1.40   1
 -11   3  22   -0.60    1.20   1
  11  -3 -19    4.50    1.50   1
 -11   3  19    1.50    1.20   1
  11  -3 -16   25.80    1.80   1
 -11   3  16   24.70    1.80   1
  11  -3 -13    3.00    1.40   1
 -11   3  13    1.20    1.30   1
  11  -3 -10   15.80    1.50   1
 -11   3  10   16.30    1.60   1
  11  -3  -7    0.00    1.30   1
 -11   3   7    0.10    1.30   1
  11  -3  -4  144.60    3.70   1
 -11   3   4  140.20    3.90   1
  11  -3  -1    3.00    1.30   1
 -11   3   1    2.20    1.30   1
  11  -3   2   54.30    2.10   1
 -11   3  -2   53.70    2.20   1
  11  -3   5    4.10    1.30   1
 -11   3  -5    7.00    1.30   1
  11  -3   8   80.40    2.60   1
 -11   3  -8   87.30    2.90   1
  11  -3  11    4.20    1.50   1
 -11   3 -11    0.80    1.20   1
  11  -3  14   12.80    1.80   1
 -11   3 -14   15.60    1.50   1
  11  -3  17    8.60    1.60   1
 -11   3 -17    9.20    1.30   1
  11  -3  20    4.20    1.60   1
 -11   3 -20    6.30    1.40   1
  11  -3  23    0.30    1.50   1
 -11   3 -23    0.00    1.40   1
  11  -3  26   74.70    3.40   1
 -11   3 -26   72.60    2.90   1
  11  -3  29    4.70    2.50   1
 -11   3 -29    6.30    1.60   1
  11  -3  32   23.20    3.10   1
 -11   3 -32   27.40    2.40   1
  11  -3  35    4.70    2.40   1
 -11   3 -35   -1.50    1.80   1
  11  -2 -29   19.40    2.20   1
 -11   2  29   19.10    4.20   1
  11  -2 -26   28.70    2.80   1
 -11   2  26   31.90    3.70   1
  11  -2 -23    7.30    2.20   1
 -11   2  23    7.80    2.20   1
  11  -2 -20   92.20    3.90   1
 -11   2  20   82.40    3.50   1
  11  -2 -17    7.00    1.70   1
 -11   2  17    9.30    1.90   1
  11  -2 -14   58.80    2.70   1
 -11   2  14   67.90    3.30   1
  11  -2 -11   11.70    1.80   1
 -11   2  11   15.60    2.00   1
  11  -2  -8   23.60    2.10   1
 -11   2   8   20.90    2.00   1
  11  -2  -5    0.90    1.80   1
 -11   2   5    4.60    1.40   1
  11  -2  -2  185.50    6.40   1
 -11   2   2  185.50    5.20   1
  11  -2   1    4.70    1.50   1
 -11   2  -1    7.30    1.70   1
[truncated: 13,569 more chars]
