# Supplementary material for: Two new Rb–Ga arsenates: RbGa(HAsO4)2 and RbGa2As(HAsO4)6
Source: Acta Crystallogr E Crystallogr Commun. 2018 Aug 14;74(Pt 9):1244–9. doi: 10.1107/S2056989018011180 (PMC6127722; doi:10.1107/S2056989018011180)
Supplement: Supplementary file 2 [file e-74-01244-RbGa2AsHAsO46sup2.hkl]

data_RbGa2AsHAsO46                                                              
_shelx_title ' RbGaHAs in R-3c = RbGa2As(HAsO4)6'                               
_shelx_refln_list_code          4                                               
_shelx_F_calc_maximum     1006.98                                               
_exptl_crystal_F_000      3168.00                                               
_reflns_d_resolution_high  0.6607                                               
                                                                                
loop_                                                                           
 _space_group_symop_operation_xyz                                               
 'x, y, z'                                                                      
 '-y, x-y, z'                                                                   
 '-x+y, -x, z'                                                                  
 'y, x, -z+1/2'                                                                 
 'x-y, -y, -z+1/2'                                                              
 '-x, -x+y, -z+1/2'                                                             
 'x+2/3, y+1/3, z+1/3'                                                          
 '-y+2/3, x-y+1/3, z+1/3'                                                       
 '-x+y+2/3, -x+1/3, z+1/3'                                                      
 'y+2/3, x+1/3, -z+5/6'                                                         
 'x-y+2/3, -y+1/3, -z+5/6'                                                      
 '-x+2/3, -x+y+1/3, -z+5/6'                                                     
 'x+1/3, y+2/3, z+2/3'                                                          
 '-y+1/3, x-y+2/3, z+2/3'                                                       
 '-x+y+1/3, -x+2/3, z+2/3'                                                      
 'y+1/3, x+2/3, -z+7/6'                                                         
 'x-y+1/3, -y+2/3, -z+7/6'                                                      
 '-x+1/3, -x+y+2/3, -z+7/6'                                                     
 '-x, -y, -z'                                                                   
 'y, -x+y, -z'                                                                  
 'x-y, x, -z'                                                                   
 '-y, -x, z-1/2'                                                                
 '-x+y, y, z-1/2'                                                               
 'x, x-y, z-1/2'                                                                
 '-x+2/3, -y+1/3, -z+1/3'                                                       
 'y+2/3, -x+y+1/3, -z+1/3'                                                      
 'x-y+2/3, x+1/3, -z+1/3'                                                       
 '-y+2/3, -x+1/3, z-1/6'                                                        
 '-x+y+2/3, y+1/3, z-1/6'                                                       
 'x+2/3, x-y+1/3, z-1/6'                                                        
 '-x+1/3, -y+2/3, -z+2/3'                                                       
 'y+1/3, -x+y+2/3, -z+2/3'                                                      
 'x-y+1/3, x+2/3, -z+2/3'                                                       
 '-y+1/3, -x+2/3, z+1/6'                                                        
 '-x+y+1/3, y+2/3, z+1/6'                                                       
 'x+1/3, x-y+2/3, z+1/6'                                                        
                                                                                
_cell_length_a     8.4910                                                       
_cell_length_b     8.4910                                                       
_cell_length_c    50.6970                                                       
_cell_angle_alpha  90.000                                                       
_cell_angle_beta   90.000                                                       
_cell_angle_gamma 120.000                                                       
                                                                                
_shelx_F_squared_multiplier     1.000                                           
                                                                                
loop_                                                                           
 _refln_index_h                                                                 
 _refln_index_k                                                                 
 _refln_index_l                                                                 
 _refln_F_squared_calc                                                          
 _refln_F_squared_meas                                                          
 _refln_F_squared_sigma                                                         
 _refln_observed_status                                                         
  -1   2   0      57928.73      57408.22       383.04 o                         
   0   3   0     273006.62     263685.78      2928.52 o                         
  -2   4   0     376452.97     364423.19      2709.30 o                         
  -1   5   0     259960.56     253752.39      2698.28 o                         
  -3   6   0      60036.36      59189.97       680.02 o                         
   0   6   0       2566.60       2983.35       102.03 o                         
  -2   7   0     461534.44     451767.28      5552.97 o                         
  -4   8   0       8033.32       7365.15       161.34 o                         
  -1   8   0      49412.39      49645.82       446.02 o                         
  -3   9   0      76235.53      75280.86       668.62 o                         
   0   9   0      28922.96      29486.86       962.31 o                         
  -5  10   0      12404.27      12031.16       364.96 o                         
  -2  10   0      36947.63      36803.47       478.37 o                         
  -4  11   0      26031.38      24873.43       476.40 o                         
  -1  11   0      39276.43      40239.07       695.52 o                         
  -6  12   0     110221.84     111843.71      2118.79 o                         
  -3  12   0      77786.37      78272.88      1149.99 o                         
  -2   3   1      43069.09      39958.13       208.08 o                         
  -1   4   1     285166.41     283584.47      1569.53 o                         
  -3   5   1      28599.13      28598.06       249.89 o                         
  -5   6   1     111307.87     108438.80       694.94 o                         
  -2   6   1      99822.32      96583.28       626.63 o                         
  -4   7   1      35890.21      34565.72       271.71 o                         
  -1   7   1      14425.28      14505.29       148.03 o                         
  -6   8   1      13292.66      13286.77       197.71 o                         
  -3   8   1      13962.61      13903.79       163.02 o                         
  -8   9   1        219.60        357.41       113.92 o                         
  -5   9   1       1800.74       1752.38       100.04 o                         
  -2   9   1      54708.45      54916.16       519.15 o                         
  -7  10   1      23238.76      22756.15       739.96 o                         
  -4  10   1       2369.12       2505.11       158.21 o                         
  -1  10   1      37548.59      37210.79       496.52 o                         
  -9  11   1       7322.93       7019.18       273.93 o                         
  -6  11   1      12894.51      12277.93       270.50 o                         
  -3  11   1       1874.65       1928.72       183.94 o                         
  -8  12   1         80.69        126.36       197.02 o                         
  -5  12   1      28527.30      27413.97       518.45 o                         
   0   1   2     490256.16     480741.12      4784.50 o                         
  -2   2   2     194913.20     191290.67      1146.23 o                         
  -1   3   2       1366.68       1278.70        28.25 o                         
  -3   4   2      94265.78      89208.49       606.16 o                         
   0   4   2      41343.75      40385.92       375.53 o                         
  -5   5   2      23980.33      24140.02       829.23 o                         
  -2   5   2       8250.42       8621.81       124.43 o                         
  -4   6   2      80288.88      77451.45       525.31 o                         
  -1   6   2      36989.65      36024.44       409.66 o                         
  -6   7   2      29182.56      28685.78       259.01 o                         
  -3   7   2       2331.33       2299.24        66.99 o                         
   0   7   2      20629.96      20951.90       436.51 o                         
  -8   8   2       5133.03       5483.68       200.15 o                         
  -5   8   2      78154.53      75926.17       572.76 o                         
  -2   8   2     169571.81     171531.94      2290.40 o                         
  -7   9   2       6088.14       5897.48       149.99 o                         
  -4   9   2       6038.72       5559.28       117.06 o                         
  -1   9   2       3403.89       3304.97       148.01 o                         
  -9  10   2      12077.45      11297.18       267.15 o                         
  -6  10   2       5518.60       5809.23       174.30 o                         
  -3  10   2       2800.82       2764.20       172.06 o                         
   0  10   2      44430.73      46379.99       959.81 o                         
 -11  11   2      11907.28      10717.84       961.21 o                         
  -8  11   2      12701.68      12690.58       298.52 o                         
  -5  11   2      42632.75      41957.41       550.47 o                         
  -2  11   2      36244.93      36760.57       609.38 o                         
  -7  12   2      13384.13      12442.57       327.55 o                         
  -4  12   2       2984.35       2877.35       212.57 o                         
  -1   2   3     254583.92     249430.00      1097.97 o                         
  -2   4   3      10997.10      11209.15        75.33 o                         
  -4   5   3      15194.47      15473.07       128.59 o                         
  -1   5   3     151455.84     147991.19      1485.55 o                         
  -3   6   3      58979.07      56740.64       411.18 o                         
  -5   7   3      19078.20      18956.56       184.42 o                         
  -2   7   3      69191.73      67427.84       901.30 o                         
  -7   8   3         53.18        182.57        84.15 o                         
  -4   8   3      18973.63      18609.71       191.37 o                         
  -1   8   3      25831.77      25894.66       284.31 o                         
  -6   9   3      29279.74      28096.06       307.85 o                         
  -3   9   3       1630.63       1555.01       108.18 o                         
  -8  10   3       2687.44       2702.86       170.21 o                         
  -5  10   3      26223.38      26060.37       343.65 o                         
  -2  10   3         15.20        -72.54       154.51 o                         
 -10  11   3       2205.26       2390.73       248.31 o                         
  -7  11   3        498.55        651.63       162.93 o                         
  -4  11   3      45093.94      45773.21       716.45 o                         
  -1  11   3      10536.09      10416.70       467.57 o                         
  -9  12   3       1898.46       1966.22       221.11 o                         
  -6  12   3       1017.65       1121.17       246.36 o                         
  -3  12   3      48801.09      47805.58       834.11 o                         
  -1   1   4       8782.56       8410.50        68.59 o                         
   0   2   4     326622.62     317723.03      1725.94 o                         
  -2   3   4      26192.48      25792.54       135.32 o                         
  -4   4   4     108326.14     105632.82      2596.56 o                         
  -1   4   4         65.19        334.63        30.81 o                         
  -3   5   4     124717.98     120699.35      1094.02 o                         
   0   5   4      60512.85      60406.45       957.61 o                         
  -5   6   4      78089.91      74290.06       762.94 o                         
  -2   6   4      83373.02      81873.05       487.28 o                         
  -7   7   4      14452.88      14367.52       391.78 o                         
  -4   7   4      29608.08      28862.49       254.84 o                         
  -1   7   4      25768.31      25717.87       271.43 o                         
  -6   8   4      36231.78      36502.43       336.48 o                         
  -3   8   4       6327.64       6320.00       161.84 o                         
   0   8   4     190020.33     189953.84      2169.53 o                         
  -8   9   4          5.30        126.28       111.59 o                         
  -5   9   4       9542.67       9340.84       228.67 o                         
  -2   9   4      14883.50      14819.58       217.45 o                         
 -10  10   4        767.86        840.65       290.62 o                         
  -7  10   4      24167.14      23666.19       340.71 o                         
  -4  10   4       4193.47       4040.04       152.60 o                         
  -1  10   4      43300.55      43521.17       564.61 o                         
  -9  11   4        617.86        717.43       223.39 o                         
  -6  11   4      20172.46      18870.39       332.17 o                         
  -3  11   4      18531.14      18120.14       355.47 o                         
   0  11   4      28696.72      29022.22       958.75 o                         
  -8  12   4       8536.53       7821.46       380.07 o                         
  -5  12   4       3675.04       3445.89       248.48 o                         
  -1   3   5     143794.94     142370.31       753.23 o                         
  -3   4   5       6483.91       8014.27        66.32 o                         
  -2   5   5     107813.51     105391.59       779.89 o                         
  -4   6   5       6660.95       6571.83       143.88 o                         
  -1   6   5      33718.49      33625.98       246.72 o                         
  -6   7   5      13755.41      13562.86       176.85 o                         
  -3   7   5     135641.91     133600.28       962.55 o                         
  -5   8   5       6123.31       5887.25       112.49 o                         
  -2   8   5        134.63        251.57       100.14 o                         
  -7   9   5      15999.69      15776.92       220.99 o                         
  -4   9   5      71887.76      72027.37       616.93 o                         
  -1   9   5      18233.07      17774.06       279.29 o                         
  -9  10   5      37693.12      38205.16       534.51 o                         
  -6  10   5       7048.49       6600.94       234.22 o                         
  -3  10   5      82237.81      82489.82       834.72 o                         
  -8  11   5        685.80        574.57       176.34 o                         
  -5  11   5       6683.80       5939.23       222.72 o                         
  -2  11   5       8131.41       7602.06       278.98 o                         
  -7  12   5       4695.72       4256.02       477.69 o                         
  -4  12   5      10917.83      10742.50       325.02 o                         
   0   0   6     304446.41     301283.19      8698.83 o                         
  -1   2   6      87351.62      86902.55       391.07 o                         
  -3   3   6     112359.48     106397.52      1530.42 o                         
   0   3   6      14560.29      15069.09       119.28 o                         
  -2   4   6      56036.94      55412.34       277.30 o                         
  -4   5   6       2433.27       2745.96        52.25 o                         
  -1   5   6     144180.59     140043.22       800.41 o                         
  -6   6   6     264755.81     262551.31      8323.28 o                         
  -3   6   6      21366.95      20671.51       153.74 o                         
   0   6   6      68707.70      68383.31       687.35 o                         
  -5   7   6      17384.17      17026.88       170.68 o                         
  -2   7   6      23757.53      23793.99       218.34 o                         
  -7   8   6      21384.51      21438.55       511.73 o                         
  -4   8   6       3038.58       3184.15        83.31 o                         
  -1   8   6      91369.44      91036.85       758.12 o                         
  -9   9   6       1129.71       1709.84       346.90 o                         
  -6   9   6      38604.46      37951.14       383.69 o                         
  -3   9   6         49.10        106.23       115.54 o                         
   0   9   6       3672.66       3238.18       275.79 o                         
  -8  10   6      67462.40      67311.88       871.41 o                         
  -5  10   6       3192.15       3190.75       163.50 o                         
  -2  10   6      12246.26      11767.05       239.83 o                         
 -10  11   6        871.57        603.99       303.24 o                         
  -7  11   6       3338.93       3242.56       194.99 o                         
  -4  11   6      38388.54      38627.04       515.69 o                         
  -1  11   6       2025.38       1758.55       239.80 o                         
  -9  12   6       3136.08       2734.57       256.80 o                         
  -6  12   6       1318.64       1054.38       246.51 o                         
  -3  12   6      28838.59      29014.38       546.89 o                         
  -2   3   7      56442.96      56084.25       311.85 o                         
  -1   4   7      22292.02      22880.67       128.20 o                         
  -3   5   7      86221.29      84723.98       559.05 o                         
  -5   6   7       7517.12       7696.69       128.47 o                         
  -2   6   7       1122.28       1292.35        45.83 o                         
  -4   7   7     127428.10     124823.12       785.42 o                         
  -1   7   7      17137.83      17079.05       178.88 o                         
  -6   8   7       3691.81       3591.60       125.85 o                         
  -3   8   7       8481.30       8371.14       146.45 o                         
  -8   9   7      12274.95      11986.04       303.21 o                         
  -5   9   7      78936.12      78830.06       655.39 o                         
  -2   9   7      37854.25      38302.82       405.50 o                         
  -7  10   7      42452.10      42506.09       633.29 o                         
  -4  10   7       3711.80       3628.53       152.46 o                         
  -1  10   7      59448.89      61413.80       717.12 o                         
  -9  11   7       1842.49       2076.19       209.61 o                         
  -6  11   7       6394.62       5860.86       277.40 o                         
  -3  11   7         36.11        142.31       184.65 o                         
  -8  12   7       9305.82       9042.47       324.73 o                         
  -5  12   7      10099.57       9985.59       316.57 o                         
   0   1   8      82203.39      81134.73       449.80 o                         
  -2   2   8        748.31       1147.63        25.16 o                         
  -1   3   8     305314.56     300996.56      1345.58 o                         
  -3   4   8       4838.28       4693.85        53.95 o                         
   0   4   8      18036.79      18181.34       171.15 o                         
  -5   5   8       2043.83       1833.31        62.91 o                         
  -2   5   8       2623.40       2439.01        69.35 o                         
  -4   6   8     218065.39     213336.89      1604.00 o                         
  -1   6   8     156958.44     152713.28       858.11 o                         
  -6   7   8        653.91        745.04        63.12 o                         
  -3   7   8       2842.15       2757.45        61.57 o                         
   0   7   8       2130.97       2350.18       123.93 o                         
  -8   8   8     250544.28     257969.08      3409.50 o                         
  -5   8   8         12.43         99.68        63.45 o                         
  -2   8   8      34069.37      33996.44       316.38 o                         
  -7   9   8       6624.43       6969.68       197.79 o                         
  -4   9   8      49159.52      48361.98       440.67 o                         
  -1   9   8      10663.64      10768.23       295.47 o                         
  -9  10   8      17903.68      17655.61       555.34 o                         
  -6  10   8      17454.21      17543.55       262.59 o                         
  -3  10   8      49412.85      49578.30       808.70 o                         
   0  10   8          8.43       -247.42       273.31 o                         
 -11  11   8      50566.75      50784.90      2479.35 o                         
  -8  11   8      27981.92      28362.68       466.98 o                         
  -5  11   8      21409.34      21218.21       358.08 o                         
  -2  11   8       1807.00       1829.37       222.21 o                         
  -7  12   8        101.49        241.69       208.71 o                         
  -4  12   8        720.44        776.58       269.61 o                         
  -1   2   9     143246.08     141518.98       605.65 o                         
  -2   4   9      32778.68      35491.35       186.99 o                         
  -4   5   9     223135.02     215584.73      3281.02 o                         
  -1   5   9       5067.82       5384.41        60.41 o                         
  -3   6   9      45436.75      44964.03       332.68 o                         
  -5   7   9      98934.24      96598.71       665.26 o                         
  -2   7   9       6677.53       7072.40        92.86 o                         
  -7   8   9      21677.69      21575.26       252.07 o                         
  -4   8   9      17877.14      17349.50       179.39 o                         
  -1   8   9       9344.07       9935.95       181.64 o                         
  -6   9   9       4550.61       4289.61       127.16 o                         
  -3   9   9      36136.52      35821.03       358.84 o                         
  -8  10   9       7686.92       7359.47       216.73 o                         
  -5  10   9      28305.76      27872.94       421.84 o                         
  -2  10   9       6053.56       6213.68       212.43 o                         
 -10  11   9      17717.61      17962.45       432.65 o                         
  -7  11   9      52057.88      52720.23       636.45 o                         
  -4  11   9         80.32        -47.92       160.12 o                         
  -1  11   9      11151.49      10740.09       344.16 o                         
  -9  12   9      55354.70      55521.84       871.27 o                         
  -6  12   9         66.65        294.75       204.18 o                         
  -3  12   9      10073.00       9402.40       332.66 o                         
  -1   1  10       4808.45       5028.37        42.75 o                         
   0   2  10     824777.25     835087.81      4422.28 o                         
  -2   3  10       4291.23       3081.68        35.97 o                         
  -4   4  10        871.65       1385.71        97.85 o                         
  -1   4  10      18487.62      20459.88       119.69 o                         
  -3   5  10      87716.66      85498.91       526.33 o                         
   0   5  10     268639.59     261322.02      2108.89 o                         
  -5   6  10     103015.30     100199.94       767.10 o                         
  -2   6  10      27796.49      27482.17       195.62 o                         
  -7   7  10     149723.12     148328.00      3129.80 o                         
  -4   7  10     152632.39     148155.38       879.06 o                         
  -1   7  10       7364.06       7568.06       123.79 o                         
  -6   8  10      14484.97      14702.84       190.88 o                         
  -3   8  10          1.43        136.30        84.73 o                         
   0   8  10      96059.72      98550.68      2336.39 o                         
  -8   9  10      28268.93      28566.36       345.41 o                         
  -5   9  10     117969.41     117588.46       938.85 o                         
  -2   9  10      42465.50      43637.48       454.75 o                         
 -10  10  10        521.29        979.12       311.46 o                         
  -7  10  10      64342.58      64993.91      1069.79 o                         
  -4  10  10      37730.73      37854.22       426.09 o                         
  -1  10  10      14507.66      14038.46       289.36 o                         
  -9  11  10       7458.72       6966.61       261.52 o                         
  -6  11  10         59.38        100.24       164.79 o                         
  -3  11  10      41127.72      42774.39       635.04 o                         
   0  11  10       1151.82       1814.76       622.64 o                         
  -8  12  10      38327.00      38866.63       720.44 o                         
  -5  12  10       5949.25       5399.90       286.15 o                         
  -3   4  11     434435.97     441073.88      4361.04 o                         
  -2   5  11      51417.64      50706.69       348.60 o                         
  -4   6  11      21440.11      21145.82       207.48 o                         
  -1   6  11       4898.53       5231.13        73.65 o                         
  -6   7  11      24231.35      23308.71       219.63 o                         
  -3   7  11      21960.96      22187.37       170.60 o                         
  -5   8  11       1633.02       1557.15        89.50 o                         
  -2   8  11      32531.72      31735.77       309.15 o                         
  -7   9  11      18668.97      19215.64       316.20 o                         
  -4   9  11       8130.06       8083.62       167.51 o                         
  -1   9  11        391.35        587.89       118.84 o                         
  -9  10  11      72579.92      75280.80      1242.85 o                         
  -6  10  11        700.72        718.60       107.97 o                         
  -3  10  11        292.62        231.26       119.40 o                         
  -8  11  11       1838.60       1463.23       172.60 o                         
  -5  11  11      26237.01      26382.29       420.24 o                         
  -2  11  11       6166.79       5719.29       241.54 o                         
  -7  12  11      29589.45      29313.37       524.78 o                         
  -4  12  11       4265.92       4371.19       250.59 o                         
   0   0  12     368123.97     357077.84      9141.90 o                         
  -1   2  12    1014001.00    1022579.38      4397.50 o                         
  -3   3  12      16708.21      13188.82       213.99 o                         
   0   3  12     372325.00     388138.75      2501.53 o                         
  -2   4  12      95775.61      97884.27       826.76 o                         
  -4   5  12      95584.84      95044.12       811.73 o                         
  -1   5  12     251589.83     244883.70      1299.70 o                         
  -6   6  12     658456.56     665135.00     15705.01 o                         
  -3   6  12     419218.81     410681.59      2817.52 o                         
   0   6  12     132008.59     133110.48      1663.71 o                         
  -5   7  12       6381.25       6251.95        97.28 o                         
  -2   7  12       2023.67       1827.08        56.54 o                         
  -7   8  12      18377.10      18200.71       221.20 o                         
  -4   8  12     194996.05     194766.00      1325.89 o                         
  -1   8  12     120300.98     121366.63       941.05 o                         
  -9   9  12      25274.22      23321.44       529.11 o                         
  -6   9  12      54478.63      54565.35       645.66 o                         
  -3   9  12      16055.80      16081.78       215.29 o                         
   0   9  12      57805.86      59972.68       927.72 o                         
  -8  10  12      64422.89      66689.54       732.14 o                         
  -5  10  12      55969.80      56592.93       666.11 o                         
  -2  10  12      53928.75      54843.46       611.70 o                         
 -10  11  12      17953.19      17396.52       462.56 o                         
  -7  11  12      36643.04      36600.36       719.82 o                         
  -4  11  12      59596.56      60699.28       741.53 o                         
  -1  11  12       2665.08       2655.79       226.08 o                         
  -9  12  12        581.93        251.36       242.93 o                         
  -6  12  12       1904.80       1823.89       226.06 o                         
  -3  12  12      10145.02       9439.54       343.23 o                         
  -2   3  13     266054.00     274025.69      2108.65 o                         
  -1   4  13     285580.31     283046.50      1528.61 o                         
  -3   5  13      50683.57      50712.83       329.69 o                         
  -5   6  13      79686.53      78654.79       576.57 o                         
  -2   6  13      13351.52      13190.15       119.07 o                         
  -4   7  13       8607.03       8543.79       102.07 o                         
  -1   7  13       2112.49       2017.44        82.74 o                         
  -6   8  13       2409.43       2461.04        98.27 o                         
  -3   8  13       3882.88       3728.74        94.97 o                         
  -8   9  13      13743.36      13357.76       233.08 o                         
  -5   9  13       5194.10       4841.78       195.20 o                         
  -2   9  13      40498.07      40304.61       489.13 o                         
  -7  10  13      26649.18      26841.20       366.32 o                         
  -4  10  13      14839.64      14989.78       257.00 o                         
  -1  10  13      23905.42      24277.85       396.15 o                         
  -9  11  13      20454.00      20245.73       411.05 o                         
  -6  11  13       4825.65       4446.89       289.77 o                         
  -3  11  13       1509.05       1264.04       190.07 o                         
  -8  12  13          1.13       -203.59       223.66 o                         
  -5  12  13       5146.16       4681.14       256.83 o                         
   0   1  14      62409.46      63052.11       359.28 o                         
  -2   2  14     201288.25     193733.23      1307.54 o                         
  -1   3  14       3596.96       4249.15        38.53 o                         
  -3   4  14      89991.13      90834.45       808.92 o                         
   0   4  14       3905.24       4974.19        75.50 o                         
  -5   5  14     132204.25     133402.97      3539.83 o                         
  -2   5  14      49300.31      47370.93       288.94 o                         
  -4   6  14        503.18        783.87        54.25 o                         
  -1   6  14       2471.80       2613.68        95.55 o                         
  -6   7  14       4948.03       4683.35       118.15 o                         
  -3   7  14      34021.82      33792.82       262.63 o                         
   0   7  14      78510.44      79105.03       848.27 o                         
  -8   8  14        348.57        419.31       170.78 o                         
  -5   8  14       3994.12       3696.67       106.41 o                         
  -2   8  14      45441.76      45677.09       408.30 o                         
  -7   9  14      12775.38      13023.03       346.91 o                         
  -4   9  14      39360.81      38534.40       369.69 o                         
  -1   9  14      18477.62      18052.62       259.43 o                         
  -9  10  14       4977.73       4800.30       219.06 o                         
  -6  10  14       3537.07       3502.57       140.98 o                         
  -3  10  14      16343.71      16246.86       302.12 o                         
   0  10  14       2215.25       2073.14       245.07 o                         
  -8  11  14       3350.14       3284.49       216.09 o                         
  -5  11  14       1254.42       1383.89       223.40 o                         
  -2  11  14        751.74        697.25       282.45 o                         
  -7  12  14       2092.20       2172.32       228.54 o                         
  -4  12  14      15281.79      15229.12       371.90 o                         
  -1   2  15     177127.17     173527.64      1041.18 o                         
  -2   4  15       7388.57       7325.17        61.68 o                         
  -4   5  15      15776.49      15700.25       195.45 o                         
  -1   5  15     126108.98     123665.42       693.99 o                         
  -3   6  15      84210.62      83685.40       540.80 o                         
  -5   7  15        696.93        952.99        61.30 o                         
  -2   7  15      23195.50      23017.11       259.74 o                         
  -7   8  15       3124.35       3116.21       105.03 o                         
  -4   8  15      17812.32      17237.37       191.89 o                         
  -1   8  15      12413.37      12799.55       188.00 o                         
  -6   9  15      20564.11      20617.69       303.39 o                         
  -3   9  15         81.06        264.91        89.87 o                         
  -8  10  15       5236.65       4938.47       200.33 o                         
  -5  10  15      15924.38      16172.65       257.75 o                         
  -2  10  15         55.19        220.04       133.60 o                         
 -10  11  15        310.92        -56.63       247.74 o                         
  -7  11  15       9236.15       9305.57       259.16 o                         
  -4  11  15      39718.26      40427.08       530.89 o                         
  -1  11  15       9740.02       9125.32       306.40 o                         
  -9  12  15         10.68        -90.90       231.81 o                         
  -6  12  15         28.26        -10.23       221.57 o                         
  -3  12  15      37805.48      38037.73       743.54 o                         
  -1   1  16      82037.98      86364.72       804.52 o                         
   0   2  16     341725.50     346991.12      1980.37 o                         
  -2   3  16      51047.10      51420.64       234.61 o                         
  -4   4  16      33520.77      33471.56       607.08 o                         
  -1   4  16      18144.70      18883.19       115.36 o                         
  -3   5  16      87536.07      87543.21       647.76 o                         
   0   5  16      69831.25      69442.88       680.43 o                         
  -5   6  16      50789.36      50823.96       333.34 o                         
  -2   6  16     117426.62     114246.94      1165.06 o                         
  -7   7  16      17213.70      17451.12       308.37 o                         
  -4   7  16      33255.15      32566.72       252.18 o                         
  -1   7  16      29891.87      29612.26       263.63 o                         
  -6   8  16      10511.97      11196.63       362.30 o                         
  -3   8  16          7.49        141.03        73.62 o                         
   0   8  16      93219.00      97003.33      1297.59 o                         
  -8   9  16        159.08        220.88       132.19 o                         
  -5   9  16        339.87        505.24        95.77 o                         
  -2   9  16      18481.89      18726.59       251.55 o                         
 -10  10  16       4665.74       4716.88       418.14 o                         
  -7  10  16       4255.76       3914.56       165.59 o                         
  -4  10  16        828.44        871.95       128.39 o                         
  -1  10  16      36013.30      37891.38       469.21 o                         
  -9  11  16        536.54        436.88       189.34 o                         
  -6  11  16      15773.61      16102.76       402.93 o                         
  -3  11  16       9900.57       9445.59       284.37 o                         
  -8  12  16      15232.36      14718.35       372.79 o                         
  -5  12  16       4395.88       4546.94       336.43 o                         
  -1   3  17     113428.42     112018.11       479.95 o                         
  -3   4  17      27294.49      27408.62       419.86 o                         
  -2   5  17      82316.43      80609.20       994.32 o                         
  -4   6  17      27417.16      27139.93       205.45 o                         
  -1   6  17      31454.14      31655.47       256.39 o                         
  -6   7  17       4335.87       4547.28        95.80 o                         
  -3   7  17      99189.92      97985.62       623.35 o                         
  -5   8  17       6147.95       5863.13       208.07 o                         
  -2   8  17        212.12        329.43        79.80 o                         
  -7   9  17       2494.04       2440.77       198.70 o                         
  -4   9  17     124387.55     125881.64      1018.57 o                         
  -1   9  17      19957.39      20678.46       341.93 o                         
  -9  10  17      20778.46      20381.38       498.71 o                         
  -6  10  17       4375.27       4289.35       161.94 o                         
  -3  10  17      79768.99      83032.48       842.98 o                         
  -8  11  17         31.40         78.56       163.89 o                         
  -5  11  17       4576.46       4635.40       216.85 o                         
  -2  11  17      12486.16      11893.04       315.95 o                         
  -7  12  17         65.36        120.39       223.53 o                         
  -4  12  17      13786.40      12719.77       349.19 o                         
   0   0  18       1429.49       1677.35        88.83 o                         
  -1   2  18      70572.60      70341.78       286.89 o                         
  -3   3  18        116.41        462.51        37.74 o                         
   0   3  18     131538.27     130748.27       780.19 o                         
  -2   4  18      16180.91      16362.05       154.55 o                         
  -4   5  18      83035.77      82591.31      1226.96 o                         
  -1   5  18       6687.58       7187.76        77.57 o                         
  -6   6  18      70040.45      70144.10       778.19 o                         
  -3   6  18      24663.07      24913.18       190.42 o                         
   0   6  18     262251.31     261970.95      2269.88 o                         
  -5   7  18       3644.70       3864.09        95.95 o                         
  -2   7  18       2325.48       2492.72       120.70 o                         
  -7   8  18      50983.40      51319.64       479.26 o                         
  -4   8  18      20001.83      19359.91       213.22 o                         
  -1   8  18       7805.79       7946.28       145.98 o                         
  -9   9  18       2010.76       1898.93       426.98 o                         
  -6   9  18       1781.90       1746.75       108.78 o                         
  -3   9  18       8558.88       8592.43       262.04 o                         
   0   9  18       2177.91       2331.63       212.75 o                         
  -8  10  18      15666.99      15470.84       273.82 o                         
  -5  10  18       2703.11       2569.88       139.89 o                         
  -2  10  18      38645.96      38761.74       486.39 o                         
 -10  11  18       3272.85       3418.38       372.37 o                         
  -7  11  18      22607.35      22532.49       378.74 o                         
  -4  11  18      12701.53      12413.09       296.03 o                         
  -1  11  18        400.91        847.31       205.54 o                         
  -9  12  18       6210.77       5834.42       308.41 o                         
  -6  12  18         81.62        127.34       205.89 o                         
  -3  12  18       8276.49       8435.08       541.85 o                         
  -2   3  19      10265.39      10220.09        66.36 o                         
  -1   4  19      48681.84      48498.41       254.30 o                         
  -3   5  19      64358.21      63836.94       506.50 o                         
  -5   6  19       1374.02       1550.79        57.52 o                         
  -2   6  19          0.49        120.65        46.27 o                         
  -4   7  19     100497.34     100315.80       680.16 o                         
  -1   7  19      14552.15      14692.63       166.91 o                         
  -6   8  19       4672.28       4690.57       112.09 o                         
  -3   8  19       5487.48       5349.08       112.48 o                         
  -8   9  19       4019.27       3803.66       162.79 o                         
  -5   9  19      48913.40      48277.64       452.47 o                         
  -2   9  19      34076.93      35400.82       403.29 o                         
  -7  10  19      24390.92      23818.61       314.99 o                         
  -4  10  19       4473.95       4179.19       174.41 o                         
  -1  10  19      65857.91      68922.09       801.09 o                         
  -9  11  19        159.41        388.97       243.92 o                         
  -6  11  19      19016.35      19239.30       364.82 o                         
  -3  11  19         24.49        388.44       177.76 o                         
  -8  12  19       9334.74       9038.83       295.05 o                         
  -5  12  19       6231.69       5656.97       254.99 o                         
   0   1  20     135957.36     129331.26      1964.02 o                         
  -2   2  20      73166.27      72461.88       620.18 o                         
  -1   3  20      32422.33      34903.74       165.97 o                         
  -3   4  20     156126.25     159100.70      1423.50 o                         
   0   4  20     422717.06     417259.31      3027.98 o                         
  -5   5  20      35276.73      35646.73       669.21 o                         
  -2   5  20     126000.47     124158.82      1068.40 o                         
  -4   6  20       4964.33       5256.54        80.74 o                         
  -1   6  20       4126.62       3939.36        64.45 o                         
  -6   7  20     103250.59     102968.70       772.21 o                         
  -3   7  20      20498.73      20679.72       192.32 o                         
   0   7  20      14640.25      15094.56       276.70 o                         
  -8   8  20      63525.08      66623.66      1268.19 o                         
  -5   8  20      79981.16      80619.30       674.47 o                         
  -2   8  20     196884.30     202853.95      1423.49 o                         
  -7   9  20      50988.97      52052.78       500.58 o                         
  -4   9  20        106.77        133.89        98.13 o                         
  -1   9  20       6410.96       6347.07       169.89 o                         
  -9  10  20      50193.19      52952.47       721.51 o                         
  -6  10  20        282.14        155.22       116.73 o                         
  -3  10  20       4312.74       4190.76       164.41 o                         
   0  10  20      30743.11      30353.83       639.28 o                         
  -8  11  20       2809.44       2737.63       201.65 o                         
  -5  11  20      97156.80     101687.57      1123.46 o                         
  -2  11  20       9021.13       8118.66       268.07 o                         
  -7  12  20      17894.58      17146.76       552.57 o                         
  -4  12  20       6850.01       6620.46       413.53 o                         
  -1   2  21      86247.30      89268.52       359.33 o                         
  -2   4  21        426.45        431.78        30.19 o                         
  -4   5  21     262335.00     261631.20      3248.92 o                         
  -1   5  21      70061.48      69592.85       393.18 o                         
  -3   6  21      10144.38      10648.64       116.30 o                         
  -5   7  21      33060.74      33363.34       272.16 o                         
  -2   7  21      26415.96      26703.30       238.21 o                         
  -7   8  21      39072.84      38546.14       376.40 o                         
  -4   8  21       5148.37       4852.83       111.97 o                         
  -1   8  21       5226.33       5216.38       136.84 o                         
  -6   9  21       7438.10       7285.76       192.02 o                         
  -3   9  21      24981.11      24993.48       297.31 o                         
  -8  10  21      10871.84      11050.73       253.32 o                         
  -5  10  21       2806.61       2706.29       148.71 o                         
  -2  10  21      25503.07      25777.34       366.72 o                         
 -10  11  21      22333.96      22060.82       575.83 o                         
  -7  11  21      34639.39      35337.34       545.98 o                         
  -4  11  21       2378.89       2371.10       177.24 o                         
  -1  11  21      20388.30      20058.43       425.73 o                         
  -6  12  21        790.36       1227.50       196.54 o                         
  -1   1  22      42637.02      36660.79       644.54 o                         
   0   2  22        274.19        598.09        44.47 o                         
  -2   3  22     131059.50     136537.61       636.58 o                         
  -4   4  22     176378.80     175093.75      3711.39 o                         
  -1   4  22     395490.22     402121.78      4022.41 o                         
  -3   5  22      27381.42      26979.76       275.46 o                         
   0   5  22       2553.82       2554.78        88.07 o                         
  -5   6  22      25496.13      25015.24       234.14 o                         
  -2   6  22      15395.65      15688.79       262.24 o                         
  -7   7  22       8195.85       7824.93       201.37 o                         
  -4   7  22       7838.92       8115.78       120.57 o                         
  -1   7  22      95641.73      98303.69       726.49 o                         
  -6   8  22     319436.50     326000.03      2710.15 o                         
  -3   8  22     128923.62     131795.78       916.09 o                         
   0   8  22      12444.19      12388.00       281.36 o                         
  -8   9  22      10685.64      10618.53       208.44 o                         
  -5   9  22       9057.46       9098.47       176.65 o                         
  -2   9  22      42222.57      42531.64       453.10 o                         
 -10  10  22      98183.91     103016.70      2924.29 o                         
  -7  10  22         68.23       -104.61       124.55 o                         
  -4  10  22      14179.76      13865.13       242.32 o                         
  -1  10  22      44483.97      46173.61       613.30 o                         
  -9  11  22      22627.16      22752.94       420.11 o                         
  -6  11  22     129860.85     136574.25      1430.57 o                         
  -3  11  22        453.35        421.83       179.37 o                         
  -8  12  22       2481.01       2252.66       251.05 o                         
  -5  12  22      32198.48      31479.15       588.59 o                         
  -1   3  23      11532.80      11459.61        80.82 o                         
  -3   4  23     211779.47     216799.77      2167.67 o                         
  -2   5  23     125468.62     124573.91       726.24 o                         
  -4   6  23       4480.15       4162.16       105.31 o                         
  -1   6  23        328.30        308.42        50.64 o                         
  -6   7  23        884.68        950.38        84.92 o                         
  -3   7  23      20102.26      19745.41       188.75 o                         
  -5   8  23        663.00        679.37        95.00 o                         
  -2   8  23      11916.65      12198.36       244.12 o                         
  -7   9  23      15426.67      15349.17       243.55 o                         
  -4   9  23       9557.16       9084.21       173.65 o                         
  -1   9  23       2975.12       2864.84       151.23 o                         
  -9  10  23      76629.28      79697.15       909.16 o                         
  -6  10  23       4849.79       4869.81       184.92 o                         
  -3  10  23       4173.72       4160.47       173.29 o                         
  -8  11  23        727.47        895.39       176.26 o                         
  -5  11  23      15450.93      15581.95       407.71 o                         
  -2  11  23       2910.43       2459.05       193.41 o                         
  -7  12  23      13311.76      12494.02       353.80 o                         
  -4  12  23      11100.12      10069.50       332.77 o                         
   0   0  24     791637.56     788654.56     40963.25 o                         
  -1   2  24      14605.09      14731.44        97.76 o                         
  -3   3  24     212039.00     221949.94      1675.08 o                         
   0   3  24     492492.19     497702.22      3010.74 o                         
  -2   4  24     304153.91     311717.31      1540.71 o                         
  -4   5  24     135897.64     132920.80      1395.74 o                         
  -1   5  24      24549.66      24822.44       263.52 o                         
  -6   6  24      40156.18      40849.16       477.47 o                         
  -3   6  24        727.21        763.83        57.31 o                         
   0   6  24      69247.24      71669.66       956.76 o                         
  -5   7  24     224471.70     227653.44      1481.67 o                         
  -2   7  24     159838.14     163098.44      1077.66 o                         
  -7   8  24     102682.32     103859.27       798.41 o                         
  -4   8  24       5419.63       5287.64       115.56 o                         
  -1   8  24      11549.08      11443.76       180.87 o                         
  -9   9  24      22888.15      23967.94       463.99 o                         
  -6   9  24      24340.89      24808.56       293.27 o                         
  -3   9  24      86979.65      89258.66       763.87 o                         
   0   9  24      25385.04      26505.77       899.67 o                         
  -8  10  24        833.32       1083.82       218.25 o                         
  -5  10  24      26028.16      25786.86       334.14 o                         
  -2  10  24      16216.62      16368.62       287.43 o                         
 -10  11  24      27672.01      27428.22       550.07 o                         
  -7  11  24      16285.64      16098.25       322.48 o                         
  -4  11  24         31.24         32.46       159.73 o                         
  -1  11  24      23594.46      22728.95       464.88 o                         
  -6  12  24      80053.48      82073.19      1186.58 o                         
  -2   3  25     180006.42     182628.36      1249.80 o                         
  -1   4  25     295187.47     298446.81      1834.54 o                         
  -3   5  25      11115.11      11609.41       115.64 o                         
  -5   6  25      21198.58      20786.13       196.39 o                         
  -2   6  25       8347.43       8347.65       108.84 o                         
  -4   7  25       4898.45       4847.69       146.85 o                         
  -1   7  25        991.51        933.03        75.63 o                         
  -6   8  25      13013.73      13235.65       200.12 o                         
  -3   8  25        555.46        715.65       100.14 o                         
  -8   9  25      14794.21      14820.59       243.53 o                         
  -5   9  25      40442.38      41400.86       416.83 o                         
  -2   9  25       5570.79       5578.06       213.37 o                         
  -7  10  25      40971.96      41987.71       485.06 o                         
  -4  10  25      12143.19      11957.27       232.01 o                         
  -1  10  25      12608.73      12551.28       298.84 o                         
  -9  11  25      25329.73      25852.67       448.72 o                         
  -6  11  25       1686.82       1866.68       164.34 o                         
  -3  11  25         53.35        194.79       184.33 o                         
  -5  12  25       3888.14       3450.33       261.67 o                         
   0   1  26      14759.71      14370.44       267.35 o                         
  -2   2  26     388137.97     399666.06      2392.97 o                         
  -1   3  26        417.12        715.10        69.33 o                         
  -3   4  26      37386.78      38051.92       230.42 o                         
   0   4  26        389.32        524.94        62.89 o                         
  -5   5  26      86939.82      89017.45      1612.67 o                         
  -2   5  26      53300.38      53288.25       503.10 o                         
  -4   6  26       9756.05       9816.08       138.76 o                         
  -1   6  26       5396.53       5532.41        97.43 o                         
  -6   7  26        118.37        263.19        80.71 o                         
  -3   7  26      31681.21      31512.83       264.31 o                         
   0   7  26      50199.91      52617.70       663.25 o                         
  -8   8  26      17434.39      18533.04       339.99 o                         
  -5   8  26       7855.89       7589.35       192.67 o                         
  -2   8  26      41959.98      42911.75       369.65 o                         
  -7   9  26       5319.75       5430.13       166.69 o                         
  -4   9  26       8965.02       8803.54       238.35 o                         
  -1   9  26       1186.19       1425.65       134.21 o                         
  -9  10  26       3218.86       2911.68       243.96 o                         
  -6  10  26        461.11        436.27       136.79 o                         
  -3  10  26         14.75       -104.33       141.22 o                         
   0  10  26       1737.97       1764.15       243.13 o                         
  -8  11  26        764.59        719.67       183.60 o                         
  -5  11  26       3828.24       3693.33       200.43 o                         
  -2  11  26       6635.00       6094.67       252.81 o                         
  -7  12  26        209.69        110.19       214.99 o                         
  -1   2  27     109869.43     109173.94       539.54 o                         
  -2   4  27      12749.79      13062.36       115.69 o                         
  -4   5  27      47721.36      47505.53       474.36 o                         
  -1   5  27      55908.86      56282.51       366.37 o                         
  -3   6  27      68418.03      68315.31       472.95 o                         
  -5   7  27         13.26         46.57        70.31 o                         
  -2   7  27      15125.26      14911.25       177.96 o                         
  -7   8  27        903.83       1112.21       117.13 o                         
  -4   8  27      26401.72      26142.97       365.25 o                         
  -1   8  27       5670.39       5537.30       144.43 o                         
  -6   9  27      15460.10      14585.39       215.51 o                         
  -3   9  27         22.17        176.46       110.91 o                         
  -8  10  27       2699.62       2337.28       174.88 o                         
  -5  10  27      28767.45      29428.07       368.71 o                         
  -2  10  27         11.08       -139.52       139.52 o                         
  -7  11  27      11454.65      11328.93       276.93 o                         
  -4  11  27      21554.14      21502.46       371.24 o                         
  -6  12  27         88.94        181.12       220.24 o                         
  -1   1  28      30501.25      30782.19       437.45 o                         
   0   2  28     276130.88     279777.41      1888.99 o                         
  -2   3  28      65787.51      67331.70       351.15 o                         
  -4   4  28       1896.28       1970.43        81.05 o                         
  -1   4  28      33583.46      33562.97       204.65 o                         
  -3   5  28      45842.29      46219.59       322.72 o                         
   0   5  28      67261.35      67032.95       626.34 o                         
  -5   6  28      33377.50      34593.92       297.78 o                         
  -2   6  28      91768.82      90944.00       750.02 o                         
  -7   7  28       7329.04       7154.78       201.36 o                         
  -4   7  28       6439.96       6401.82       120.34 o                         
  -1   7  28       1384.60       1548.23        87.31 o                         
  -6   8  28       5930.21       5466.90       130.51 o                         
  -3   8  28      18522.49      18035.05       224.49 o                         
   0   8  28     105051.67     110279.09      1392.65 o                         
  -8   9  28       3477.50       3564.08       218.29 o                         
  -5   9  28       1095.15       1064.24       132.61 o                         
  -2   9  28       6763.36       6870.65       178.58 o                         
 -10  10  28       3168.94       2781.92       345.33 o                         
  -7  10  28       2443.79       2469.84       186.55 o                         
  -4  10  28       3618.58       3571.92       231.13 o                         
  -1  10  28       6932.97       6814.68       244.32 o                         
  -9  11  28       6775.02       6630.53       259.94 o                         
  -6  11  28         74.94        -35.06       163.06 o                         
  -3  11  28       5270.65       5225.74       231.72 o                         
  -1   3  29     127691.06     127998.76       631.53 o                         
  -3   4  29     111396.49     111949.41       742.00 o                         
  -2   5  29      17851.29      17539.97       152.79 o                         
  -4   6  29      13570.59      13565.74       161.66 o                         
  -1   6  29      16115.30      16629.90       194.32 o                         
  -6   7  29       2054.17       2126.02       103.97 o                         
  -3   7  29      65690.59      66293.53       650.12 o                         
  -5   8  29         74.15        345.10        87.62 o                         
  -2   8  29       1758.04       1566.71       107.19 o                         
  -7   9  29       1322.94       1464.28       139.02 o                         
  -4   9  29     104528.62     108742.14       895.77 o                         
  -1   9  29      17725.70      17650.87       352.13 o                         
  -9  10  29       5182.30       4802.28       208.18 o                         
  -6  10  29       9290.72       8825.77       202.34 o                         
  -3  10  29      64091.83      66100.30       710.91 o                         
  -8  11  29          1.04         52.77       176.25 o                         
  -5  11  29        869.77        950.19       167.08 o                         
  -2  11  29       7447.33       7071.96       284.97 o                         
   0   0  30     200327.69     199398.84      3258.75 o                         
  -1   2  30       1575.63       1723.69        35.58 o                         
  -3   3  30      42497.63      42610.48       347.18 o                         
   0   3  30       8000.53       8143.71       106.45 o                         
  -2   4  30       8089.47       8578.67        79.36 o                         
  -4   5  30      20537.70      20111.47       173.57 o                         
  -1   5  30      25453.82      25420.97       190.86 o                         
  -6   6  30      62526.47      63401.11       734.06 o                         
  -3   6  30       3599.73       3903.22       123.28 o                         
   0   6  30     180051.45     185007.84      1756.22 o                         
  -5   7  30       6041.67       6276.74       172.10 o                         
  -2   7  30      34941.39      34947.21       462.22 o                         
  -7   8  30      25796.85      26368.02       349.76 o                         
  -4   8  30       5016.02       5192.17       130.99 o                         
  -1   8  30      15106.83      15479.74       235.37 o                         
  -9   9  30        193.77        123.98       207.26 o                         
  -6   9  30       4211.27       3991.90       142.35 o                         
  -3   9  30       3218.93       3139.64       142.99 o                         
   0   9  30        209.24        -28.57       207.26 o                         
  -8  10  30       7819.60       7673.88       228.03 o                         
  -5  10  30        971.31       1150.82       187.44 o                         
  -2  10  30      29884.66      30462.67       467.68 o                         
  -7  11  30      18094.50      18196.81       542.30 o                         
  -4  11  30       6501.16       5727.19       235.16 o                         
  -2   3  31       4340.28       4607.02        80.28 o                         
  -1   4  31      56860.84      56161.08       513.58 o                         
  -3   5  31      43436.79      43860.65       414.03 o                         
  -5   6  31        550.29        629.84        84.25 o                         
  -2   6  31       5832.14       5670.94       105.28 o                         
  -4   7  31      70882.89      71237.25       619.33 o                         
  -1   7  31      25809.02      26076.27       271.56 o                         
  -6   8  31       5855.57       5668.02       146.61 o                         
  -3   8  31       7672.40       7771.65       153.76 o                         
  -8   9  31       3852.75       3849.80       167.62 o                         
  -5   9  31      23360.91      23619.51       462.83 o                         
  -2   9  31      26120.03      26983.32       357.82 o                         
  -7  10  31       5545.32       5371.85       207.90 o                         
  -4  10  31       1973.24       2040.14       152.57 o                         
  -1  10  31      49084.33      50907.22       740.66 o                         
  -9  11  31        324.24        364.89       219.77 o                         
  -6  11  31      15294.78      15013.07       312.61 o                         
  -3  11  31        354.76        374.86       179.99 o                         
   0   1  32      12709.95      13277.44       164.51 o                         
  -2   2  32     368836.22     375144.84      2532.33 o                         
  -1   3  32     210926.03     211115.66      1045.74 o                         
  -3   4  32      65134.16      65483.12       436.44 o                         
   0   4  32        983.32       1031.83        59.21 o                         
  -5   5  32      99340.80      97649.30       906.25 o                         
  -2   5  32      34970.67      35257.25       256.41 o                         
  -4   6  32     109010.50     111542.63       776.21 o                         
  -1   6  32     171935.25     176101.64      1191.96 o                         
  -6   7  32       5044.74       4928.95       122.15 o                         
  -3   7  32      62548.22      63770.54       515.78 o                         
   0   7  32      80551.07      81578.20      2190.59 o                         
  -8   8  32     259966.14     277623.16      2972.74 o                         
  -5   8  32       1421.31       1470.11       108.81 o                         
  -2   8  32       8603.25       8654.19       333.97 o                         
  -7   9  32       8149.32       7913.27       206.49 o                         
  -4   9  32     112212.08     117388.54       989.24 o                         
  -1   9  32      29582.91      29607.11       409.43 o                         
  -9  10  32        285.74        395.02       180.73 o                         
  -6  10  32      57666.55      59499.23       692.98 o                         
  -3  10  32      70440.66      73027.13       896.62 o                         
   0  10  32       1128.69        560.02       311.47 o                         
  -8  11  32      33998.21      33892.59       530.99 o                         
  -5  11  32       2777.99       2492.16       282.87 o                         
  -1   2  33      23011.18      23476.59       158.09 o                         
  -2   4  33      17135.02      16718.02       122.29 o                         
  -4   5  33      79288.89      79344.70       555.60 o                         
  -1   5  33      40452.66      40387.50       303.73 o                         
  -3   6  33        397.54        528.98        77.03 o                         
  -5   7  33      56043.26      55789.62       492.31 o                         
  -2   7  33     115650.30     116146.66       841.57 o                         
  -7   8  33      45363.91      46528.75       478.63 o                         
  -4   8  33        602.85        654.16       110.41 o                         
  -1   8  33       7651.98       7899.88       240.87 o                         
  -6   9  33      12821.72      12675.50       225.81 o                         
  -3   9  33      33627.78      35021.75       442.31 o                         
  -8  10  33       1436.28       1322.22       171.67 o                         
  -5  10  33       4059.05       3730.22       185.66 o                         
  -2  10  33       9006.66       8340.43       246.85 o                         
  -7  11  33      21568.98      21107.31       384.13 o                         
  -4  11  33       5131.32       5043.34       250.27 o                         
  -1   1  34       6804.02       6860.18       186.91 o                         
   0   2  34     173877.91     172681.62      1142.15 o                         
  -2   3  34     218134.19     219397.30      1150.60 o                         
  -4   4  34      32624.36      32586.25       346.68 o                         
  -1   4  34       2004.77       2035.60        50.66 o                         
  -3   5  34      57524.55      57895.00       487.52 o                         
   0   5  34     180090.83     182313.73      1983.42 o                         
  -5   6  34      64877.62      65366.31       530.02 o                         
  -2   6  34     109015.87     110047.91      1052.99 o                         
  -7   7  34     121458.88     128371.09      1413.42 o                         
  -4   7  34      50814.28      51685.93       438.70 o                         
  -1   7  34      25593.56      25046.51       270.35 o                         
  -6   8  34      18420.08      18536.75       247.76 o                         
  -3   8  34      13310.06      12905.48       228.71 o                         
   0   8  34      89065.70      92821.01      1328.79 o                         
  -8   9  34      82588.48      86352.39      1011.30 o                         
  -5   9  34     101514.64     106558.40      1413.12 o                         
  -2   9  34      10133.32      10066.65       277.47 o                         
  -7  10  34      78904.68      81805.29       913.67 o                         
  -4  10  34      68630.05      71057.17       860.13 o                         
  -1  10  34       2148.61       2368.74       211.31 o                         
  -6  11  34       1655.43       1676.60       349.22 o                         
  -3  11  34      36002.53      35304.92       574.32 o                         
  -1   3  35      14429.24      14567.88       149.12 o                         
  -3   4  35      52931.54      54579.13       307.36 o                         
  -2   5  35      67004.96      66548.22       616.91 o                         
  -4   6  35        603.80        802.49       118.11 o                         
  -1   6  35      11126.27      11090.75       156.43 o                         
  -6   7  35       1466.86       1477.83       103.77 o                         
  -3   7  35      60881.61      62134.15       634.26 o                         
  -5   8  35       1936.34       2295.19       138.67 o                         
  -2   8  35       1037.58       1279.39       130.53 o                         
  -7   9  35      42382.29      42693.86       700.13 o                         
  -4   9  35      32179.15      32782.42       393.01 o                         
  -1   9  35        273.59        261.96       137.65 o                         
  -9  10  35      38689.75      38921.52       598.90 o                         
  -6  10  35       3790.27       3355.45       166.32 o                         
  -3  10  35       3632.00       3323.85       197.83 o                         
  -8  11  35       1418.48       1116.28       227.26 o                         
  -5  11  35      13415.00      12325.71       325.07 o                         
   0   0  36      75478.45      75012.40      1953.49 o                         
  -1   2  36     161804.47     161450.84       883.71 o                         
  -3   3  36     129370.62     130366.01       928.29 o                         
   0   3  36       2125.64       2269.35        62.90 o                         
  -2   4  36       8046.83       8129.08        90.28 o                         
  -4   5  36       6365.38       6496.04       102.75 o                         
  -1   5  36      78992.93      79898.26       552.29 o                         
  -6   6  36     272066.72     283168.25      2779.88 o                         
  -3   6  36      75183.66      75138.35       553.00 o                         
   0   6  36       3649.28       3247.90       148.05 o                         
  -5   7  36      10155.83      10270.17       170.66 o                         
  -2   7  36       1525.67       1594.29        94.81 o                         
  -7   8  36         20.13        160.10       138.65 o                         
  -4   8  36      49156.16      50076.95       470.05 o                         
  -1   8  36      50524.22      51464.14       772.65 o                         
  -9   9  36       8440.98       7671.85       333.31 o                         
  -6   9  36      18574.30      18034.22       273.12 o                         
  -3   9  36         47.47        120.07       142.31 o                         
   0   9  36       2098.07       2030.58       264.18 o                         
  -8  10  36      54408.17      55742.17       751.63 o                         
  -5  10  36      13757.33      12605.37       279.38 o                         
  -2  10  36         64.79        262.07       162.44 o                         
  -7  11  36        449.65        295.24       185.54 o                         
  -4  11  36      30424.55      29574.42       521.83 o                         
  -2   3  37     133747.23     136501.75       724.72 o                         
  -1   4  37     131409.53     132337.08       736.49 o                         
  -3   5  37       2108.00       2225.66        72.20 o                         
  -5   6  37      32111.00      32415.06       317.46 o                         
  -2   6  37      13754.05      13757.69       180.59 o                         
  -4   7  37      12160.02      12235.35       246.69 o                         
  -1   7  37        540.35        729.57        98.76 o                         
  -6   8  37       5094.37       4882.11       146.60 o                         
  -3   8  37        162.76        198.77       102.00 o                         
  -8   9  37       8275.50       8004.20       231.11 o                         
  -5   9  37      59446.32      61252.07       608.32 o                         
  -2   9  37       2421.22       2486.91       200.30 o                         
  -7  10  37      52008.64      53127.75       805.66 o                         
  -4  10  37       7856.89       7375.77       400.72 o                         
  -1  10  37          4.33         -6.55       195.97 o                         
  -6  11  37       2711.41       2317.90       200.47 o                         
   0   1  38     122526.53     122560.94      2428.78 o                         
  -2   2  38     117316.53     119037.99       898.11 o                         
  -1   3  38      24651.74      24963.36       171.09 o                         
  -3   4  38      74251.92      75684.27       468.39 o                         
   0   4  38       2632.16       2411.45        98.31 o                         
  -5   5  38      40282.00      41586.85       508.00 o                         
  -2   5  38       8373.15       8202.04       114.30 o                         
  -4   6  38      52987.51      53414.84       435.38 o                         
  -1   6  38      39877.02      39936.86       360.81 o                         
  -6   7  38        196.05        125.33        96.63 o                         
  -3   7  38       1677.46       1794.36        97.24 o                         
   0   7  38      39690.05      40946.98      1096.72 o                         
  -8   8  38      65533.25      67437.71       993.69 o                         
  -5   8  38       6381.83       6260.56       157.79 o                         
  -2   8  38      26185.48      26845.13       341.81 o                         
  -7   9  38       2322.97       2300.54       151.60 o                         
  -4   9  38        504.51        437.64       135.32 o                         
  -1   9  38         59.08        122.66       144.39 o                         
  -9  10  38       4737.29       4056.98       237.79 o                         
  -6  10  38        178.51        257.42       154.70 o                         
  -3  10  38       3640.18       3332.36       273.72 o                         
  -5  11  38       1344.61        940.35       226.92 o                         
  -1   2  39     111457.97     110420.55       850.46 o                         
  -2   4  39        528.57        692.37        52.24 o                         
  -4   5  39      60132.79      61218.07       488.80 o                         
  -1   5  39      26359.70      26608.96       237.53 o                         
  -3   6  39      45421.33      46172.08       399.19 o                         
  -5   7  39        272.71        309.79        97.23 o                         
  -2   7  39       4919.16       4866.56       135.06 o                         
  -7   8  39       2442.45       2097.44       146.58 o                         
  -4   8  39      10634.26      10754.50       188.09 o                         
  -1   8  39       4943.77       4935.41       173.32 o                         
  -6   9  39      12501.43      12529.44       237.24 o                         
  -3   9  39       4289.68       4304.78       174.55 o                         
  -8  10  39         44.53        248.51       176.33 o                         
  -5  10  39      13554.39      12863.42       295.99 o                         
  -2  10  39       1099.26       1272.42       188.61 o                         
  -1   1  40       9140.79       9262.82       453.98 o                         
   0   2  40     179308.78     181951.12      1424.44 o                         
  -2   3  40      13938.08      14331.35       197.93 o                         
  -4   4  40       2158.96       2369.63       113.23 o                         
  -1   4  40      29966.16      30144.95       324.27 o                         
  -3   5  40      45066.75      45397.10       412.08 o                         
   0   5  40      90557.82      91246.56       988.83 o                         
  -5   6  40       7145.12       6770.16       140.25 o                         
  -2   6  40      10605.91      10733.35       187.57 o                         
  -7   7  40      45053.22      46612.73       692.36 o                         
  -4   7  40      18392.07      18162.78       234.02 o                         
  -1   7  40       3116.70       3075.30       133.60 o                         
  -6   8  40       6756.67       6447.28       168.71 o                         
  -3   8  40       1987.34       1793.68       135.17 o                         
   0   8  40      51391.86      52699.16       911.46 o                         
  -8   9  40       2439.62       2280.42       182.98 o                         
  -5   9  40       2400.27       2060.61       146.28 o                         
  -2   9  40      12059.30      11313.44       298.04 o                         
  -7  10  40        662.34        589.45       172.14 o                         
  -4  10  40        861.88        657.12       179.74 o                         
  -1   3  41     108081.19     109673.27       580.00 o                         
  -3   4  41     125017.66     126924.72       840.10 o                         
  -2   5  41       1822.63       1860.49        76.85 o                         
  -4   6  41       6044.00       6061.69       198.40 o                         
  -1   6  41      19474.15      19447.59       227.59 o                         
  -6   7  41       1931.67       1755.33       118.12 o                         
  -3   7  41      19846.43      19674.38       235.96 o                         
  -5   8  41        324.46        196.48       115.48 o                         
  -2   8  41       4018.73       3755.85       155.07 o                         
  -7   9  41        359.73        346.01       147.61 o                         
  -4   9  41      59066.89      59556.73       788.38 o                         
  -1   9  41      11170.40      10454.41       307.95 o                         
  -6  10  41       6057.39       5360.66       235.15 o                         
  -3  10  41      38744.68      38825.26       638.92 o                         
   0   0  42     297830.72     303170.19      4151.73 o                         
  -1   2  42       7043.09       7318.39       119.90 o                         
  -3   3  42      67803.34      66864.85       643.42 o                         
   0   3  42       3523.78       3726.70        93.74 o                         
  -2   4  42      18089.81      18238.79       177.80 o                         
  -4   5  42       1041.29       1086.75        84.74 o                         
  -1   5  42      22578.17      22816.22       244.38 o                         
  -6   6  42      27915.89      27493.50       641.55 o                         
  -3   6  42       1213.80       1243.77        89.43 o                         
   0   6  42      84719.10      86160.33      3183.68 o                         
  -5   7  42      24019.11      24357.60       408.87 o                         
  -2   7  42      76164.90      78741.85       653.66 o                         
  -7   8  42       3934.62       3637.06       163.68 o                         
  -4   8  42        896.86       1020.27       118.84 o                         
  -1   8  42      26914.89      26901.64       388.68 o                         
  -9   9  42       7696.70       7012.98       444.90 o                         
  -6   9  42      16197.78      15385.26       295.01 o                         
  -3   9  42        555.44        727.77       160.95 o                         
   0   9  42        238.84        594.71       515.88 o                         
  -8  10  42      18106.14      17841.66       453.43 o                         
  -5  10  42        754.67        851.91       203.98 o                         
  -2  10  42       7664.93       6837.04       335.84 o                         
  -2   3  43       2642.76       2670.66        63.13 o                         
  -1   4  43      35089.63      34949.35       326.93 o                         
  -3   5  43      36089.89      36741.90       355.23 o                         
  -5   6  43      13568.04      13307.53       190.62 o                         
  -2   6  43       6883.26       6542.16       136.66 o                         
  -4   7  43      61927.45      63004.79      1041.16 o                         
  -1   7  43       8897.84       8662.97       177.86 o                         
  -6   8  43       1177.26       1370.74       143.62 o                         
  -3   8  43       3959.80       3954.83       154.13 o                         
  -8   9  43        436.70        412.17       213.96 o                         
  -5   9  43      20737.29      20233.10       377.03 o                         
  -2   9  43      38643.02      37569.39       975.23 o                         
  -7  10  43        920.32        877.91       263.70 o                         
  -4  10  43         34.43       -217.14       217.14 o                         
   0   1  44     353395.09     354133.91      2896.08 o                         
  -2   2  44      15696.58      14815.21       347.31 o                         
  -1   3  44      11654.17      11738.90       124.67 o                         
  -3   4  44     178914.31     180704.36      1235.37 o                         
   0   4  44     145878.09     147691.72      1386.98 o                         
  -5   5  44      18641.82      18264.75       391.84 o                         
  -2   5  44      86551.69      87467.45      1012.59 o                         
  -4   6  44      36491.43      35996.51       440.12 o                         
  -1   6  44      32374.45      31886.36       397.47 o                         
  -6   7  44      58006.55      59744.86       614.65 o                         
  -3   7  44      36909.64      37313.20       409.07 o                         
   0   7  44       2343.13       1985.45       205.01 o                         
  -8   8  44       2227.48       2633.01       355.82 o                         
  -5   8  44      70785.62      72472.11       753.03 o                         
  -2   8  44     191823.06     200468.70      1998.99 o                         
  -7   9  44      49255.58      49278.89       823.89 o                         
  -4   9  44         30.03        530.96       168.01 o                         
  -1   9  44       3347.87       3163.22       267.51 o                         
  -6  10  44       2537.74       2148.18       230.50 o                         
  -3  10  44       3623.56       3175.08       304.97 o                         
  -1   2  45       2966.82       3027.06       110.43 o                         
  -2   4  45        103.56        205.26        82.16 o                         
  -4   5  45      15818.19      15387.78       196.64 o                         
  -1   5  45      27096.36      27088.70       271.58 o                         
  -3   6  45        429.78        414.88        88.28 o                         
  -5   7  45      87906.98      90647.38       848.05 o                         
  -2   7  45      87767.95      90306.34       939.66 o                         
  -7   8  45      11818.54      11514.21       302.05 o                         
  -4   8  45          0.40         84.24       141.89 o                         
  -1   8  45      25419.10      25312.20       487.96 o                         
  -6   9  45      25978.93      26595.85       482.01 o                         
  -3   9  45      17623.45      16709.49       443.22 o                         
  -5  10  45         74.56        278.40       226.15 o                         
  -1   1  46     181595.98     181094.34      1546.89 o                         
   0   2  46        882.46        883.94       160.11 o                         
  -2   3  46        721.60        898.78        76.68 o                         
  -4   4  46     129489.54     134100.70      1646.75 o                         
  -1   4  46      68648.38      69436.04       545.31 o                         
  -3   5  46      62523.34      61488.84       565.86 o                         
   0   5  46      12161.37      11867.42       934.66 o                         
  -5   6  46       2894.89       3042.52       151.61 o                         
  -2   6  46       9289.66       8550.07       205.53 o                         
  -7   7  46        703.17        713.02       275.74 o                         
  -4   7  46      25558.32      24855.52       341.98 o                         
  -1   7  46      53063.46      53514.93       641.37 o                         
  -6   8  46     149635.50     156982.45      1924.25 o                         
  -3   8  46      53313.31      52741.02       707.60 o                         
   0   8  46      15009.54      13050.60       738.85 o                         
  -8   9  46       3960.86       4019.85       321.38 o                         
  -5   9  46        627.48        464.60       222.10 o                         
  -2   9  46      31736.01      30545.60       710.04 o                         
  -7  10  46       1352.82        894.91       301.43 o                         
  -4  10  46        560.84        829.43       406.33 o                         
  -1   3  47        419.02        327.37        90.23 o                         
  -3   4  47      32907.27      33404.69       373.50 o                         
  -2   5  47      31397.33      31526.83       373.97 o                         
  -4   6  47       5922.15       5821.15       223.46 o                         
  -1   6  47       2143.91       1981.66       151.60 o                         
  -6   7  47      12845.22      12893.75       319.80 o                         
  -3   7  47      53608.88      53768.75       795.99 o                         
  -5   8  47       3390.10       3319.79       249.10 o                         
  -2   8  47       4431.57       4142.90       252.97 o                         
  -7   9  47      21245.38      20640.62       524.65 o                         
  -4   9  47      16333.63      15512.35       493.43 o                         
  -1   9  47       2528.61       2173.71       312.39 o                         
  -6  10  47         84.08          4.10       338.92 o                         
   0   0  48     165601.88     168112.48      2283.31 o                         
  -1   2  48         15.12        150.86        95.00 o                         
  -3   3  48        834.07       1185.22       149.39 o                         
   0   3  48      31535.02      31402.69       496.89 o                         
  -2   4  48      19507.15      18847.79       263.06 o                         
  -4   5  48      25786.80      25294.11       360.57 o                         
  -1   5  48       3380.73       3098.10       159.02 o                         
  -6   6  48      95836.00      97621.79      1741.03 o                         
  -3   6  48         14.09        162.34       139.52 o                         
   0   6  48      51626.38      51722.18      1258.05 o                         
  -5   7  48      35611.40      36327.92       880.00 o                         
  -2   7  48      17373.67      16925.75       339.74 o                         
  -7   8  48      23311.99      22914.69       534.29 o                         
  -4   8  48        150.21          9.79       184.93 o                         
  -1   8  48       7421.39       6544.88       305.74 o                         
  -6   9  48          6.54        -84.30       231.89 o                         
  -3   9  48       9486.97       8866.84       350.73 o                         
  -5  10  48        143.32        223.26       288.36 o                         
  -2   3  49      96783.71      98058.26       960.52 o                         
  -1   4  49      44664.74      44935.22       477.50 o                         
  -3   5  49       3328.92       3314.06       150.84 o                         
  -5   6  49      15675.10      15315.24       327.58 o                         
  -2   6  49       1953.94       1941.94       183.11 o                         
  -4   7  49      28656.89      27894.64       648.15 o                         
  -1   7  49       4455.12       4048.53       206.11 o                         
  -6   8  49         52.35        544.66       190.05 o                         
  -3   8  49         10.18        105.18       193.62 o                         
  -8   9  49      13506.53      12606.81       542.77 o                         
  -5   9  49      38277.69      38555.54       698.99 o                         
  -2   9  49          2.54          3.08       257.71 o                         
   0   1  50        204.15        316.02       124.52 o                         
  -2   2  50     151836.02     152428.94      1567.17 o                         
  -1   3  50         17.11        113.75        81.38 o                         
  -3   4  50       7184.13       7444.74       188.84 o                         
   0   4  50      39793.52      39169.08       775.85 o                         
  -5   5  50      96865.62      97530.81      1476.61 o                         
  -2   5  50      65236.84      65904.60       707.75 o                         
  -4   6  50       7311.95       7237.88       213.28 o                         
  -1   6  50       6937.33       7037.56       229.38 o                         
  -6   7  50      14606.89      14157.84       345.78 o                         
  -3   7  50      15246.87      15228.61       364.93 o                         
   0   7  50      35758.61      36120.46       899.31 o                         
  -8   8  50      52907.66      52596.87      1748.32 o                         
  -5   8  50        323.96        397.91       202.84 o                         
  -2   8  50         11.50        336.23       216.81 o                         
  -7   9  50      14167.85      12583.62       462.52 o                         
  -4   9  50       1364.03       1319.41       278.64 o                         
  -1   2  51      79220.99      80456.08       686.70 o                         
  -2   4  51         59.84         90.75       111.85 o                         
  -4   5  51      33376.57      32964.63       536.78 o                         
  -1   5  51      21644.03      21580.90       358.90 o                         
  -3   6  51      29870.43      29831.70       424.59 o                         
  -5   7  51       1244.86       1122.39       183.41 o                         
  -2   7  51        484.74        608.74       418.53 o                         
  -7   8  51       8465.38       7167.37       334.59 o                         
  -4   8  51       8711.25       7989.02       302.90 o                         
  -1   8  51       2713.42       2189.47       259.38 o                         
  -6   9  51       1114.84       1179.80       250.40 o                         
  -3   9  51      10544.14       9942.96       402.67 o                         
  -1   1  52       7757.98       7945.26       182.16 o                         
   0   2  52     122722.88     126421.23      1452.45 o                         
  -2   3  52        833.31        974.25       101.01 o                         
  -4   4  52        406.99        518.27       400.26 o                         
  -1   4  52      29026.62      28963.76       439.33 o                         
  -3   5  52      20181.09      19990.82       312.56 o                         
   0   5  52      47530.65      47928.48       847.15 o                         
  -5   6  52       5491.01       4933.16       234.54 o                         
  -2   6  52       4305.97       4460.62       238.85 o                         
  -7   7  52      28309.17      27776.69       899.60 o                         
  -4   7  52      12725.37      12181.73       328.90 o                         
  -1   7  52        974.55       1123.92       188.11 o                         
  -6   8  52      18705.47      18577.29       453.83 o                         
  -3   8  52       2582.42       2020.05       242.20 o                         
   0   8  52      21659.00      20046.27       923.51 o                         
  -5   9  52       3526.97       3110.75       280.90 o                         
  -2   9  52       1747.28       1259.81       410.85 o                         
  -1   3  53      59117.11      59352.36       536.21 o                         
  -3   4  53     104830.13     104720.38      1011.89 o                         
  -2   5  53       1499.05       1375.40       146.45 o                         
  -4   6  53       3596.23       3365.29       310.02 o                         
  -1   6  53      10778.14      10905.82       377.68 o                         
  -6   7  53        799.35        871.57       221.53 o                         
  -3   7  53       4510.79       4307.12       219.52 o                         
  -5   8  53        369.00        671.89       278.69 o                         
  -2   8  53       7319.58       6939.95       321.58 o                         
  -4   9  53      24070.63      23584.61       629.57 o                         
   0   0  54      53844.33      56988.66      1052.76 o                         
  -1   2  54      86334.39      88423.46       713.56 o                         
  -3   3  54       7830.03       7410.95       235.17 o                         
   0   3  54      22983.17      23076.66       409.27 o                         
  -2   4  54        541.31        530.38       121.66 o                         
  -4   5  54      36301.03      35736.99       482.99 o                         
  -1   5  54       5810.89       5658.29       269.69 o                         
  -6   6  54      12188.39      12342.10       496.13 o                         
  -3   6  54      71946.52      72488.23       884.72 o                         
   0   6  54     147098.70     148442.56      2417.46 o                         
  -5   7  54        409.93        403.12       174.35 o                         
  -2   7  54       7175.98       7100.09       434.10 o                         
  -7   8  54      19331.74      17900.29       518.48 o                         
  -4   8  54      37482.70      37109.02       701.26 o                         
  -1   8  54        399.66        308.70       247.48 o                         
  -2   3  55      14101.25      13818.06       218.29 o                         
  -1   4  55      44694.36      44971.89       553.45 o                         
  -3   5  55      42619.52      42768.00       559.82 o                         
  -5   6  55       4294.09       3842.22       264.53 o                         
  -2   6  55        138.81        198.59       189.11 o                         
  -4   7  55      22136.60      21813.81       433.38 o                         
  -1   7  55        127.25        234.84       201.83 o                         
  -6   8  55       1675.25       1067.53       248.65 o                         
  -3   8  55       1336.02       1658.47       257.50 o                         
   0   1  56      31588.64      32074.78       472.56 o                         
  -2   2  56     149299.31     151496.09      1688.00 o                         
  -1   3  56     101432.08     104067.77       930.80 o                         
  -3   4  56        600.82        787.90       136.79 o                         
   0   4  56      27416.19      27428.86       599.94 o                         
  -5   5  56     118064.12     120437.98      2418.27 o                         
  -2   5  56      59222.29      58586.47       739.21 o                         
  -4   6  56      72468.51      71778.69       855.90 o                         
  -1   6  56      41223.71      40959.63       608.68 o                         
  -6   7  56      18554.55      17377.21       461.26 o                         
  -3   7  56      54259.24      54665.89      1102.95 o                         
   0   7  56      71321.22      70622.76      1731.52 o                         
  -5   8  56      10245.85       9881.89       343.72 o                         
  -2   8  56       6694.46       6349.52       337.06 o                         
  -1   2  57      17191.68      17400.07       234.96 o                         
  -2   4  57       1606.94       1470.74       139.03 o                         
  -4   5  57      13658.37      12852.79       289.66 o                         
  -1   5  57      53379.77      55284.67       721.95 o                         
  -3   6  57       1820.36       1823.50       192.42 o                         
  -5   7  57      28593.65      28595.33       568.86 o                         
  -2   7  57      18342.82      17855.98       460.07 o                         
  -4   8  57        257.82        -41.11       244.89 o                         
  -1   1  58       4419.35       4126.99       213.53 o                         
   0   2  58      24929.33      25278.82       423.37 o                         
  -2   3  58      37299.35      37759.95       452.27 o                         
  -4   4  58       7687.33       7869.96       371.90 o                         
  -1   4  58       4962.42       4769.47       236.29 o                         
  -3   5  58       1535.26       1544.17       158.26 o                         
   0   5  58      10178.46       9895.57       418.12 o                         
  -5   6  58      57988.16      57334.16       896.06 o                         
  -2   6  58      57029.77      58067.04       932.36 o                         
  -7   7  58      13974.96      13018.91       934.61 o                         
  -4   7  58      13765.91      13276.62       363.44 o                         
  -1   7  58         46.44       -249.51       310.68 o                         
  -6   8  58       9293.09       8405.82       406.07 o                         
  -3   8  58         68.71        171.51       235.58 o                         
  -1   3  59       2760.34       2629.63       142.65 o                         
  -3   4  59      14731.52      14852.40       290.26 o                         
  -2   5  59      27276.81      27938.96       457.94 o                         
  -4   6  59        118.24         66.27       186.98 o                         
  -1   6  59        667.58        402.18       214.58 o                         
  -6   7  59       4738.06       5126.86       364.00 o                         
  -3   7  59      34640.66      33846.93       633.33 o                         
  -5   8  59       1150.74       1167.45       276.43 o                         
   0   0  60       4263.02       4225.44       294.95 o                         
  -1   2  60       4078.14       4067.30       156.63 o                         
  -3   3  60       3314.95       2931.96       217.17 o                         
   0   3  60      17987.28      17331.12       470.14 o                         
  -2   4  60       1770.91       1762.47       180.01 o                         
  -4   5  60       6946.67       6237.19       251.53 o                         
  -1   5  60      13244.43      13268.61       327.97 o                         
  -6   6  60      68195.70      71648.44      1670.15 o                         
  -3   6  60       5467.47       4924.56       252.04 o                         
   0   6  60      35178.66      35936.78      1038.46 o                         
  -5   7  60       8202.10       7624.47       341.83 o                         
  -2   7  60        109.45        366.47       230.10 o                         
  -4   8  60        998.94       1145.43       273.33 o                         
  -2   3  61      31499.64      30931.86       421.05 o                         
  -1   4  61      17994.31      17711.58       356.63 o                         
  -3   5  61       6784.38       6291.37       244.57 o                         
  -5   6  61       1876.74       1750.89       216.80 o                         
  -2   6  61        276.23        242.79       218.25 o                         
  -4   7  61      37780.35      37388.18       977.70 o                         
  -1   7  61       3280.11       2643.57       281.14 o                         
   0   1  62       6373.80       5948.06       207.30 o                         
  -2   2  62      23130.92      23623.03       457.31 o                         
  -1   3  62      38212.07      38398.98       508.19 o                         
  -3   4  62      21506.09      21518.89       403.62 o                         
   0   4  62       1533.75       1400.37       284.64 o                         
  -5   5  62       9514.08       9033.85       415.31 o                         
  -2   5  62      10225.87       9747.12       298.15 o                         
  -4   6  62      35177.16      34440.36       598.12 o                         
  -1   6  62      23881.61      22215.82       498.64 o                         
  -6   7  62        771.84        912.36       300.50 o                         
  -3   7  62       2399.55       1956.92       272.66 o                         
  -1   2  63      40487.59      41033.25       443.16 o                         
  -2   4  63        799.70        725.67       207.98 o                         
  -4   5  63      23226.37      22999.80       483.39 o                         
  -1   5  63       7197.29       7147.60       298.10 o                         
  -3   6  63      21602.78      21017.35       466.95 o                         
  -5   7  63       9662.34       8603.94       402.79 o                         
  -2   7  63       2322.10       2080.62       297.66 o                         
  -1   1  64      31104.19      30749.24       579.22 o                         
   0   2  64      32632.24      33289.54      1060.49 o                         
  -2   3  64       5038.04       4431.31       272.42 o                         
  -4   4  64       2101.94       1509.30       311.34 o                         
  -1   4  64      45123.99      45514.22       726.76 o                         
  -3   5  64       1262.48       1427.89       210.69 o                         
   0   5  64      12317.17      12578.57      1068.05 o                         
  -5   6  64       9044.91       8500.09       341.49 o                         
  -2   6  64       9756.77       9074.87       335.96 o                         
  -4   7  64        718.30        311.18       281.48 o                         
  -1   3  65      37174.46      37329.95       517.30 o                         
  -3   4  65      62523.84      62884.01       897.20 o                         
  -2   5  65       8583.13       8289.33       303.52 o                         
  -4   6  65        711.21        887.34       546.92 o                         
  -1   6  65       8391.92       6837.48       554.85 o                         
   0   0  66     211127.89     219564.39      4612.94 o                         
  -1   2  66         69.48        101.60       130.02 o                         
  -3   3  66      53951.54      55769.32      1159.84 o                         
   0   3  66      62325.44      65410.57      1172.14 o                         
  -2   4  66      57324.47      58149.71       888.84 o                         
  -4   5  66       6907.25       6472.13       308.09 o                         
  -1   5  66      24196.56      23251.20       509.91 o                         
  -3   6  66        139.06         -1.66       247.22 o                         
  -2   3  67       5148.94       4532.78       222.23 o                         
  -1   4  67      65695.15      65902.33       997.61 o                         
  -3   5  67      20075.17      18587.74       445.65 o                         
  -2   6  67         69.05        530.70       250.20 o                         
   0   1  68      53569.59      52773.68      1489.95 o                         
  -2   2  68        172.73        592.65       215.12 o                         
  -1   3  68      39410.41      38223.83       614.86 o                         
  -3   4  68      77044.49      76144.77      1166.00 o                         
   0   4  68      59512.60      59459.71      1361.54 o                         
  -5   5  68        137.97        593.21       391.35 o                         
  -2   5  68      13046.98      12442.67       413.53 o                         
  -1   2  69      13015.18      12160.91       286.81 o                         
  -2   4  69        821.25        632.50       216.49 o                         
  -4   5  69       3751.00       3095.11       388.00 o                         
  -1   5  69      39945.96      39452.98       756.77 o                         
  -1   1  70       3544.01       3160.87       862.93 o                         
   0   2  70      15347.64      14426.10       443.61 o                         
  -2   3  70       3161.50       3130.62       256.80 o                         
  -4   4  70      23507.73      21770.72      1513.97 o                         
  -1   4  70       8825.22       8845.51       309.71 o                         
  -3   5  70      15696.43      14601.45       928.37 o                         
  -1   3  71       3641.71       3423.75       226.87 o                         
  -3   4  71        367.52        652.83       220.39 o                         
   0   0  72       2084.74       2152.68       444.77 o                         
  -1   2  72       2191.92       2409.92       256.52 o                         
  -3   3  72      20911.77      20375.37       765.78 o                         
   0   3  72       9479.73       9199.72       703.02 o                         
  -2   4  72        268.12        764.14       241.45 o                         
  -2   3  73       8858.66       8468.56       390.46 o                         
   0   1  74        124.94        -34.78       604.82 o                         
  -2   2  74      28521.64      26426.34       834.38 o                         
  -1   3  74       7548.35       5924.43       382.26 o                         
  -1   2  75      19205.23      16993.60       695.41 o                         
  -1   1  76        784.49        622.63       391.37 o                         
                                                                                
