# Supplementary material for: Two new Rb–Ga arsenates: RbGa(HAsO4)2 and RbGa2As(HAsO4)6
Source: Acta Crystallogr E Crystallogr Commun. 2018 Aug 14;74(Pt 9):1244–9. doi: 10.1107/S2056989018011180 (PMC6127722; doi:10.1107/S2056989018011180)
Supplement: Supplementary file 3 [file e-74-01244-RbGaHAsO42sup3.hkl]

data_RbGaHAsO42                                                                 
_shelx_title ' rbgahas in R-3c = RbGa(HAsO4)2'                                  
_shelx_refln_list_code          4                                               
_shelx_F_calc_maximum     1393.42                                               
_exptl_crystal_F_000      3600.00                                               
_reflns_d_resolution_high  0.7101                                               
                                                                                
loop_                                                                           
 _space_group_symop_operation_xyz                                               
 'x, y, z'                                                                      
 '-y, x-y, z'                                                                   
 '-x+y, -x, z'                                                                  
 'y, x, -z+1/2'                                                                 
 'x-y, -y, -z+1/2'                                                              
 '-x, -x+y, -z+1/2'                                                             
 'x+2/3, y+1/3, z+1/3'                                                          
 '-y+2/3, x-y+1/3, z+1/3'                                                       
 '-x+y+2/3, -x+1/3, z+1/3'                                                      
 'y+2/3, x+1/3, -z+5/6'                                                         
 'x-y+2/3, -y+1/3, -z+5/6'                                                      
 '-x+2/3, -x+y+1/3, -z+5/6'                                                     
 'x+1/3, y+2/3, z+2/3'                                                          
 '-y+1/3, x-y+2/3, z+2/3'                                                       
 '-x+y+1/3, -x+2/3, z+2/3'                                                      
 'y+1/3, x+2/3, -z+7/6'                                                         
 'x-y+1/3, -y+2/3, -z+7/6'                                                      
 '-x+1/3, -x+y+2/3, -z+7/6'                                                     
 '-x, -y, -z'                                                                   
 'y, -x+y, -z'                                                                  
 'x-y, x, -z'                                                                   
 '-y, -x, z-1/2'                                                                
 '-x+y, y, z-1/2'                                                               
 'x, x-y, z-1/2'                                                                
 '-x+2/3, -y+1/3, -z+1/3'                                                       
 'y+2/3, -x+y+1/3, -z+1/3'                                                      
 'x-y+2/3, x+1/3, -z+1/3'                                                       
 '-y+2/3, -x+1/3, z-1/6'                                                        
 '-x+y+2/3, y+1/3, z-1/6'                                                       
 'x+2/3, x-y+1/3, z-1/6'                                                        
 '-x+1/3, -y+2/3, -z+2/3'                                                       
 'y+1/3, -x+y+2/3, -z+2/3'                                                      
 'x-y+1/3, x+2/3, -z+2/3'                                                       
 '-y+1/3, -x+2/3, z+1/6'                                                        
 '-x+y+1/3, y+2/3, z+1/6'                                                       
 'x+1/3, x-y+2/3, z+1/6'                                                        
                                                                                
_cell_length_a     8.3850                                                       
_cell_length_b     8.3850                                                       
_cell_length_c    53.8800                                                       
_cell_angle_alpha  90.000                                                       
_cell_angle_beta   90.000                                                       
_cell_angle_gamma 120.000                                                       
                                                                                
_shelx_F_squared_multiplier     1.000                                           
                                                                                
loop_                                                                           
 _refln_index_h                                                                 
 _refln_index_k                                                                 
 _refln_index_l                                                                 
 _refln_F_squared_calc                                                          
 _refln_F_squared_meas                                                          
 _refln_F_squared_sigma                                                         
 _refln_observed_status                                                         
  -1   2   0     319899.91     322144.66      1817.93 o                         
   0   3   0     788774.38     770608.00      3912.54 o                         
  -2   4   0     787503.94     791344.06      4402.01 o                         
  -1   5   0     501881.53     506820.88      2365.05 o                         
  -3   6   0     366942.31     358273.75      2572.32 o                         
   0   6   0      23267.36      23684.22       371.14 o                         
  -2   7   0     608007.56     619136.25      5450.00 o                         
  -4   8   0      66668.19      67049.11      1114.58 o                         
  -1   8   0     163760.86     168774.22      1133.93 o                         
  -3   9   0      73571.38      74968.52       576.77 o                         
   0   9   0      44914.33      45636.54       664.31 o                         
  -5  10   0      93861.72      98193.59      1252.52 o                         
  -2  10   0     110691.91     115619.35      1111.97 o                         
  -4  11   0      33917.38      34521.91       567.83 o                         
  -2   3   1      62068.53      59084.67       251.18 o                         
  -1   4   1     303245.06     307802.91      1492.70 o                         
  -3   5   1      15176.64      16175.47       260.68 o                         
  -5   6   1      12169.93      12806.49       226.66 o                         
  -2   6   1     110186.91     110875.66       585.81 o                         
  -4   7   1      80005.75      78999.32       445.25 o                         
  -1   7   1       3527.67       3544.79       121.35 o                         
  -6   8   1      27212.10      27421.25       243.16 o                         
  -3   8   1      26382.28      26888.49       237.46 o                         
  -8   9   1       3317.71       3288.80       137.28 o                         
  -5   9   1       5802.25       5882.44       132.57 o                         
  -2   9   1      36160.58      35903.69       378.61 o                         
  -7  10   1       8922.01       9362.72       195.80 o                         
  -4  10   1       1266.26       1357.98       128.48 o                         
  -1  10   1      25766.20      25347.99       393.50 o                         
  -9  11   1       1313.57       1444.35       219.18 o                         
  -6  11   1       1099.62       1698.99       201.37 o                         
  -3  11   1        920.40        981.53       185.58 o                         
   0   1   2     186095.31     189328.88      1250.91 o                         
  -2   2   2     339145.59     343735.94      1831.16 o                         
  -1   3   2      29840.37      32055.12       144.50 o                         
  -3   4   2      43380.11      42221.04       197.63 o                         
   0   4   2      56130.02      55667.86       368.04 o                         
  -5   5   2     177149.09     174842.78      1169.72 o                         
  -2   5   2      20717.59      20974.80       121.88 o                         
  -4   6   2      60642.33      59753.72       336.46 o                         
  -1   6   2         51.85        261.35        36.31 o                         
  -6   7   2       5911.52       5832.05       146.35 o                         
  -3   7   2       4367.19       4801.74       119.04 o                         
   0   7   2      23581.72      23821.99       630.89 o                         
  -8   8   2       1030.40       1212.37       148.36 o                         
  -5   8   2       3626.27       3696.05       128.49 o                         
  -2   8   2      38160.08      39163.36       322.29 o                         
  -7   9   2       2681.24       2658.76       121.79 o                         
  -4   9   2       6206.57       6289.68       173.77 o                         
  -1   9   2       8442.16       8832.56       180.53 o                         
  -9  10   2       1904.24       1958.95       262.14 o                         
  -6  10   2       5107.01       4898.83       224.86 o                         
  -3  10   2       8890.55       9409.77       321.26 o                         
   0  10   2        350.00        403.63       306.44 o                         
  -8  11   2      12733.32      13292.30       291.28 o                         
  -5  11   2      88522.20      93983.73       913.32 o                         
  -2  11   2      44606.69      45227.29       734.79 o                         
  -1   2   3     322857.81     321044.47      1548.07 o                         
  -2   4   3      17271.24      16881.91       147.79 o                         
  -4   5   3       1265.36       1454.51        76.21 o                         
  -1   5   3     109723.11     113432.75       789.97 o                         
  -3   6   3      36596.72      36465.08       230.26 o                         
  -5   7   3       3616.12       4792.24       159.16 o                         
  -2   7   3      50457.29      52688.69       728.25 o                         
  -7   8   3        820.06       2163.34       196.23 o                         
  -4   8   3      22275.72      22296.39       226.61 o                         
  -1   8   3     109122.54     113030.38       822.28 o                         
  -6   9   3      16891.08      16949.89       215.11 o                         
  -3   9   3       3201.75       3401.64       153.47 o                         
  -8  10   3      11971.26      12698.35       356.56 o                         
  -5  10   3      12978.89      13607.79       227.52 o                         
  -2  10   3      19530.43      20194.44       346.32 o                         
  -7  11   3       2586.14       2713.13       217.71 o                         
  -4  11   3       3549.09       3402.17       194.92 o                         
  -1   1   4       9409.38       9582.51        87.54 o                         
   0   2   4     126159.65     125794.05       679.88 o                         
  -2   3   4      84803.81      87395.37       459.25 o                         
  -4   4   4      49429.66      49904.91       331.51 o                         
  -1   4   4       7070.42       7841.10        57.90 o                         
  -3   5   4      84533.93      86124.41       802.08 o                         
   0   5   4      47639.79      46607.43       743.00 o                         
  -5   6   4     109748.05     109463.66       988.39 o                         
  -2   6   4     153859.98     156726.36      1072.48 o                         
  -7   7   4       9639.09       9639.67       457.54 o                         
  -4   7   4      15861.02      15984.11       131.84 o                         
  -1   7   4       4797.15       4859.86       114.40 o                         
  -6   8   4      15578.34      16362.96       207.07 o                         
  -3   8   4       6740.61       6836.35       112.91 o                         
   0   8   4      75775.09      79059.10       933.94 o                         
  -8   9   4        848.71        843.48       116.67 o                         
  -5   9   4      44851.24      45385.96       394.86 o                         
  -2   9   4         20.06        180.19       132.05 o                         
 -10  10   4        732.51        553.86       302.61 o                         
  -7  10   4      10219.72      10309.69       211.53 o                         
  -4  10   4         39.35         57.22       101.60 o                         
  -1  10   4      28006.45      28043.14       492.78 o                         
  -9  11   4        288.81        478.00       194.91 o                         
  -6  11   4      21614.96      22430.02       351.16 o                         
  -3  11   4      33032.16      34695.35       528.83 o                         
  -1   3   5     165251.45     166715.11       825.92 o                         
  -3   4   5       5143.06       7042.26       126.75 o                         
  -2   5   5     153994.47     154914.80       775.52 o                         
  -4   6   5      47081.74      46805.13       282.37 o                         
  -1   6   5       6470.82       6935.28        78.62 o                         
  -6   7   5      15446.43      14980.45       210.65 o                         
  -3   7   5      49044.99      49104.09       316.93 o                         
  -5   8   5       4148.91       4024.81        89.61 o                         
  -2   8   5       4414.65       4511.30       103.17 o                         
  -7   9   5        118.02         69.17       100.34 o                         
  -4   9   5      42162.95      42886.51       471.55 o                         
  -1   9   5      24001.46      24579.66       596.31 o                         
  -9  10   5      41085.14      41989.59       694.20 o                         
  -6  10   5      28239.48      27990.99       338.76 o                         
  -3  10   5      84651.67      86934.43      1023.92 o                         
  -8  11   5       1336.31       1550.14       190.36 o                         
  -5  11   5        419.74        915.56       235.55 o                         
  -2  11   5        231.07        388.09       254.79 o                         
   0   0   6      96680.12      86115.84      1176.63 o                         
  -1   2   6       5395.36       5999.75        37.11 o                         
  -3   3   6        132.68        370.89        34.97 o                         
   0   3   6        573.54        408.36        34.97 o                         
  -2   4   6       1644.89       1929.87        37.09 o                         
  -4   5   6      12384.24      12714.01        96.65 o                         
  -1   5   6      24163.04      24898.89       164.31 o                         
  -6   6   6     150906.64     152600.09      1185.25 o                         
  -3   6   6         54.80        165.93        47.06 o                         
   0   6   6     187746.53     190462.92      1802.43 o                         
  -5   7   6        130.01        367.55        54.61 o                         
  -2   7   6      19630.77      20570.11       169.69 o                         
  -7   8   6      46554.37      46909.54       402.18 o                         
  -4   8   6         62.47        239.67        81.70 o                         
  -1   8   6      55336.73      56666.33       480.55 o                         
  -9   9   6      28161.50      28573.58       556.66 o                         
  -6   9   6      42925.76      43924.91       413.38 o                         
  -3   9   6      33266.93      34770.69       339.39 o                         
   0   9   6      37406.11      39325.25       708.48 o                         
  -8  10   6       3664.68       3994.01       173.86 o                         
  -5  10   6         75.95        217.46       128.48 o                         
  -2  10   6       3285.39       3733.99       249.79 o                         
  -7  11   6       6415.51       6888.54       225.96 o                         
  -4  11   6      17443.96      17015.39       326.01 o                         
  -2   3   7      98966.85     101702.45       743.18 o                         
  -1   4   7      27892.35      29287.65       228.70 o                         
  -3   5   7     100960.23      99634.48      1318.48 o                         
  -5   6   7       5963.57       6182.79        81.72 o                         
  -2   6   7        703.99       1136.69       139.19 o                         
  -4   7   7     103666.84     102700.23      1052.37 o                         
  -1   7   7      12137.68      11618.73       131.81 o                         
  -6   8   7      19612.79      19194.70       196.75 o                         
  -3   8   7      22719.25      22592.25       228.54 o                         
  -8   9   7      42877.30      43124.49       429.66 o                         
  -5   9   7      26250.48      26757.84       339.25 o                         
  -2   9   7      15647.61      15537.63       344.01 o                         
  -7  10   7      54761.11      56888.42       539.81 o                         
  -4  10   7      20750.76      21175.43       453.44 o                         
  -1  10   7      44805.10      46103.44       628.55 o                         
  -9  11   7          5.88         92.57       205.68 o                         
  -6  11   7       2351.44       2518.83       178.96 o                         
  -3  11   7        113.07         62.41       181.74 o                         
   0   1   8        709.33       1083.16        22.12 o                         
  -2   2   8      36456.39      38971.24       243.57 o                         
  -1   3   8     126967.66     130699.09       672.42 o                         
  -3   4   8       3887.98       4552.39        67.23 o                         
   0   4   8      94536.76      95947.55      1898.95 o                         
  -5   5   8       3744.89       4220.66       136.01 o                         
  -2   5   8      20706.96      21324.81       300.02 o                         
  -4   6   8     140538.27     142788.42      1550.45 o                         
  -1   6   8      74975.65      76568.13       440.15 o                         
  -6   7   8       7497.66       7975.44       110.25 o                         
  -3   7   8       5454.68       5861.39        92.80 o                         
   0   7   8       1343.51       1242.25       112.64 o                         
  -8   8   8     112570.01     114472.88      1363.40 o                         
  -5   8   8      22365.85      22548.30       211.61 o                         
  -2   8   8      36845.12      37812.26       403.65 o                         
  -7   9   8       2117.63       2000.15       122.70 o                         
  -4   9   8      70694.15      71082.77       761.41 o                         
  -1   9   8       3200.64       3113.21       144.24 o                         
  -9  10   8      18358.96      18667.53       546.23 o                         
  -6  10   8        259.27        129.79       125.41 o                         
  -3  10   8      15114.09      15676.03       258.82 o                         
   0  10   8       1557.05       1581.96       323.10 o                         
  -8  11   8      21468.84      21141.85       459.16 o                         
  -5  11   8      35316.39      36375.09       463.81 o                         
  -2  11   8       5605.08       5424.39       281.97 o                         
  -1   2   9     150623.61     153168.81       830.71 o                         
  -2   4   9       8028.11       8372.42        71.40 o                         
  -4   5   9     111081.88     110493.52       578.14 o                         
  -1   5   9       4570.08       4544.40        64.74 o                         
  -3   6   9      20555.67      20394.77       262.74 o                         
  -5   7   9      74530.41      74152.97       514.98 o                         
  -2   7   9      20711.59      21152.90       260.68 o                         
  -7   8   9     112312.07     113971.73       793.53 o                         
  -4   8   9      11529.09      11114.85       143.26 o                         
  -1   8   9      27071.86      28114.90       285.81 o                         
  -6   9   9         43.72        219.71       101.60 o                         
  -3   9   9      15076.20      15229.75       215.10 o                         
  -8  10   9      27395.42      26384.55       378.51 o                         
  -5  10   9       7777.51       7518.37       228.59 o                         
  -2  10   9      18933.94      19266.30       378.44 o                         
  -7  11   9       7526.87       7327.46       234.19 o                         
  -4  11   9        602.21        774.09       167.20 o                         
  -1   1  10      12876.05      12911.24       105.04 o                         
   0   2  10     346740.50     362212.75      4469.62 o                         
  -2   3  10       9609.67      13479.35       185.68 o                         
  -4   4  10     154041.09     158410.41      2127.34 o                         
  -1   4  10       3975.20       3775.80        78.53 o                         
  -3   5  10      80637.43      80715.70       945.06 o                         
   0   5  10      85262.69      85581.73      1450.61 o                         
  -5   6  10      70382.76      70143.53       726.04 o                         
  -2   6  10       3113.63       3344.54        89.23 o                         
  -7   7  10      48937.95      49716.92       568.72 o                         
  -4   7  10       5741.49       5698.91        90.51 o                         
  -1   7  10       3203.11       2990.60        96.37 o                         
  -6   8  10      35490.23      35785.63       304.66 o                         
  -3   8  10        945.03       1015.71        82.88 o                         
   0   8  10      41957.55      40603.98      1225.09 o                         
  -8   9  10       5509.77       5726.45       167.22 o                         
  -5   9  10      36871.40      38349.79       391.57 o                         
  -2   9  10      16412.18      16057.26       249.79 o                         
 -10  10  10      21430.63      21295.37       523.85 o                         
  -7  10  10      52159.11      53598.32       530.72 o                         
  -4  10  10      36306.36      37373.72       399.68 o                         
  -1  10  10       1633.73       1741.97       195.92 o                         
  -6  11  10      32488.19      33654.90       448.29 o                         
  -3  11  10       4474.09       3950.81       213.71 o                         
  -1   3  11        624.11        390.52        24.73 o                         
  -3   4  11     335204.81     336700.62      2603.72 o                         
  -2   5  11      57887.16      57273.11       320.35 o                         
  -4   6  11      46018.46      45552.11       288.37 o                         
  -1   6  11        344.90        310.35        45.25 o                         
  -6   7  11        547.43        689.07        65.99 o                         
  -3   7  11     102455.14     102855.65       825.59 o                         
  -5   8  11      22915.23      22275.14       360.66 o                         
  -2   8  11      48949.34      48799.93       439.50 o                         
  -7   9  11      16905.58      16967.94       232.54 o                         
  -4   9  11       4686.33       4865.72       133.75 o                         
  -1   9  11        210.52        137.71       125.41 o                         
  -9  10  11      55874.58      56924.34       882.48 o                         
  -6  10  11       1335.62       1441.73       144.49 o                         
  -3  10  11       1096.55       1037.67       152.68 o                         
  -8  11  11        316.33        511.04       183.96 o                         
  -5  11  11       1214.55       1428.40       192.72 o                         
   0   0  12      42962.68      38023.46       530.27 o                         
  -1   2  12    1941605.62    1911442.62      8313.50 o                         
  -3   3  12      79588.17      71761.34       437.79 o                         
   0   3  12     822647.12     878493.88     18961.88 o                         
  -2   4  12     474025.97     481995.09      4517.76 o                         
  -4   5  12     352428.91     350664.47      4043.63 o                         
  -1   5  12     506500.72     516545.09      2384.14 o                         
  -6   6  12    1114544.00    1147671.38      9906.94 o                         
  -3   6  12     636117.06     635672.56      7125.95 o                         
   0   6  12     216571.88     222342.83      3731.72 o                         
  -5   7  12      49899.18      49922.84       343.08 o                         
  -2   7  12      42138.42      43581.06       728.89 o                         
  -7   8  12      45110.01      45575.40       394.10 o                         
  -4   8  12     287250.22     289070.88      4709.10 o                         
  -1   8  12     194934.06     199078.92      1393.11 o                         
  -9   9  12     166342.41     171194.34      2051.72 o                         
  -6   9  12     138425.28     141038.44      1015.74 o                         
  -3   9  12     133052.14     135368.38      1028.72 o                         
   0   9  12     109103.72     114019.43      3642.87 o                         
  -8  10  12      57886.28      58542.50       997.70 o                         
  -5  10  12      60910.33      61363.49       592.84 o                         
  -2  10  12      51452.68      52034.27       701.98 o                         
  -7  11  12      82564.58      86696.82       970.64 o                         
  -4  11  12     111757.38     117907.61      2364.19 o                         
  -2   3  13     194872.73     199194.77      1110.70 o                         
  -1   4  13     269841.81     276415.62      1310.86 o                         
  -3   5  13       6701.45       7131.11        93.97 o                         
  -5   6  13       6201.67       6206.75        85.22 o                         
  -2   6  13      54305.82      53715.98       316.88 o                         
  -4   7  13      24159.93      24238.70       196.04 o                         
  -1   7  13      13616.18      13570.62       257.05 o                         
  -6   8  13       6228.45       5977.56       125.42 o                         
  -3   8  13       9866.24       9304.50       172.89 o                         
  -8   9  13      27638.84      27678.45       341.02 o                         
  -5   9  13      10288.60      10398.10       178.48 o                         
  -2   9  13      20431.88      21065.24       443.25 o                         
  -7  10  13      28529.21      28200.79       376.04 o                         
  -4  10  13       8015.99       7926.72       242.49 o                         
  -1  10  13       9998.76       9389.59       285.68 o                         
  -6  11  13        138.29        215.80       292.65 o                         
  -3  11  13        558.14        486.03       192.34 o                         
   0   1  14     108207.49     107441.74       634.08 o                         
  -2   2  14      22105.54      19351.82       297.11 o                         
  -1   3  14        973.42       1078.61        28.55 o                         
  -3   4  14     183499.72     186494.47      1970.88 o                         
   0   4  14      30239.80      29256.65       235.82 o                         
  -5   5  14     201280.83     196955.52      1558.88 o                         
  -2   5  14      69187.29      66459.73       404.30 o                         
  -4   6  14      52478.33      52346.21       361.82 o                         
  -1   6  14      32605.81      32393.75       214.94 o                         
  -6   7  14        975.33        968.98        76.77 o                         
  -3   7  14       2099.50       2323.46        67.63 o                         
   0   7  14      25683.22      26623.18       556.68 o                         
  -8   8  14        646.41        556.34       157.36 o                         
  -5   8  14       1565.67       1557.88        89.22 o                         
  -2   8  14       8248.55       8524.54       135.17 o                         
  -7   9  14        520.77        554.14       116.17 o                         
  -4   9  14        981.90       1219.64       120.10 o                         
  -1   9  14        285.60        258.86       167.96 o                         
  -9  10  14      10382.60      10321.64       299.84 o                         
  -6  10  14      12882.37      11959.62       235.61 o                         
  -3  10  14      20341.51      21161.49       382.03 o                         
   0  10  14       1199.72       1434.12       355.55 o                         
  -8  11  14       3920.41       3433.78       219.57 o                         
  -5  11  14      17333.34      18000.45       524.80 o                         
  -1   2  15     299015.56     298437.28      1947.21 o                         
  -2   4  15      43664.40      45118.25       522.03 o                         
  -4   5  15      14153.36      13608.24       109.27 o                         
  -1   5  15      53441.11      54009.40       445.43 o                         
  -3   6  15      47068.62      46122.28       482.51 o                         
  -5   7  15       5052.33       4883.18        99.59 o                         
  -2   7  15      40373.21      41167.49       332.27 o                         
  -7   8  15       3007.24       2852.83       120.44 o                         
  -4   8  15      51041.91      50734.57       661.08 o                         
  -1   8  15      53385.57      54374.90       489.54 o                         
  -6   9  15      15869.70      16005.88       222.60 o                         
  -3   9  15      10130.70       9777.96       260.59 o                         
  -8  10  15       2598.68       2752.93       224.85 o                         
  -5  10  15      21785.02      21497.00       521.29 o                         
  -2  10  15       9656.11       9146.68       274.86 o                         
  -7  11  15      10029.73      10019.96       265.69 o                         
  -4  11  15       3817.33       3709.42       234.57 o                         
  -1   1  16      16900.70      17978.82       148.53 o                         
   0   2  16     397159.03     410804.44      2495.30 o                         
  -2   3  16      20247.45      21763.52       148.65 o                         
  -4   4  16      27655.32      27789.30       243.16 o                         
  -1   4  16       4308.38       4877.34        74.96 o                         
  -3   5  16     128943.56     132737.77       716.55 o                         
   0   5  16     199728.52     202769.95      5263.02 o                         
  -5   6  16      29933.53      30065.80       378.63 o                         
  -2   6  16     116580.33     116045.12       627.55 o                         
  -7   7  16      30450.74      30760.43       391.06 o                         
  -4   7  16      44840.07      44149.02       557.43 o                         
  -1   7  16      14279.99      14368.03       157.40 o                         
  -6   8  16      16071.69      16021.19       202.66 o                         
  -3   8  16       5664.81       5795.13       116.98 o                         
   0   8  16      24786.64      24221.16       977.21 o                         
  -8   9  16         36.36        -34.40       153.46 o                         
  -5   9  16       3168.34       3267.51       125.41 o                         
  -2   9  16       3579.81       3742.33       210.58 o                         
  -7  10  16        379.39        320.78       144.49 o                         
  -4  10  16       5317.98       5412.33       173.15 o                         
  -1  10  16      36757.01      38635.34      1214.29 o                         
  -6  11  16       9013.15       9163.60       281.99 o                         
  -3  11  16       6582.18       5984.17       278.41 o                         
  -1   3  17      77616.42      74638.07       335.71 o                         
  -3   4  17      53152.28      52673.27       289.14 o                         
  -2   5  17     104365.90     103963.25       579.37 o                         
  -4   6  17      92418.58      90245.06      1227.57 o                         
  -1   6  17         23.28         98.90        41.96 o                         
  -6   7  17       3253.80       3268.86        92.56 o                         
  -3   7  17      18717.11      18360.02       199.96 o                         
  -5   8  17       1559.73       1504.72        99.93 o                         
  -2   8  17       4981.00       4915.02       129.02 o                         
  -7   9  17        631.45        612.40       148.23 o                         
  -4   9  17     117589.03     118602.71      1188.01 o                         
  -1   9  17      15750.17      15985.50       560.50 o                         
  -9  10  17      16093.29      16034.96       319.34 o                         
  -6  10  17       9603.48       9574.33       209.85 o                         
  -3  10  17      78312.43      81700.47      1272.21 o                         
  -8  11  17       2179.26       2147.22       191.09 o                         
  -5  11  17         83.56        -20.02       188.32 o                         
   0   0  18     355929.22     332563.84      3470.98 o                         
  -1   2  18      11113.40      11297.63        70.45 o                         
  -3   3  18      53266.33      53425.36       446.12 o                         
   0   3  18         64.92        190.74        98.90 o                         
  -2   4  18        296.90        407.69        30.13 o                         
  -4   5  18       6113.01       6002.71        78.62 o                         
  -1   5  18      13341.11      13524.50       224.94 o                         
  -6   6  18      54590.93      56128.34       854.32 o                         
  -3   6  18       4073.62       4308.12        72.62 o                         
   0   6  18     198187.22     204452.64      1715.36 o                         
  -5   7  18         47.68         42.24        71.14 o                         
  -2   7  18      57965.00      57843.36       496.84 o                         
  -7   8  18      28796.47      28720.83       330.73 o                         
  -4   8  18       3156.44       2993.15       101.61 o                         
  -1   8  18      23203.27      23558.63       396.35 o                         
  -9   9  18       7712.56       7554.21       618.24 o                         
  -6   9  18       7539.51       7626.80       239.83 o                         
  -3   9  18      32468.26      32504.17       356.40 o                         
   0   9  18      64312.54      66475.40      1199.11 o                         
  -8  10  18       3259.71       3238.03       183.12 o                         
  -5  10  18         44.93         52.58       142.78 o                         
  -2  10  18         13.42        -61.85       242.68 o                         
  -7  11  18      19765.98      19660.05       354.51 o                         
  -4  11  18       2770.95       3027.59       219.21 o                         
  -2   3  19        533.16        423.84        29.10 o                         
  -1   4  19      61885.97      60384.68       389.95 o                         
  -3   5  19     100365.55      99870.64       591.86 o                         
  -5   6  19      26749.92      26478.49       314.30 o                         
  -2   6  19       2451.28       2854.02       138.62 o                         
  -4   7  19     106108.95     104537.39       687.37 o                         
  -1   7  19        174.12        293.48        64.32 o                         
  -6   8  19       9623.50       9699.33       171.31 o                         
  -3   8  19      38572.86      38116.25       335.01 o                         
  -8   9  19      12582.06      12139.72       225.84 o                         
  -5   9  19      31063.00      31085.86       647.47 o                         
  -2   9  19      34337.88      33641.18       410.81 o                         
  -7  10  19      30684.15      30716.56       449.96 o                         
  -4  10  19      10296.07       9858.82       227.51 o                         
  -1  10  19      58957.44      61716.50      1168.36 o                         
  -6  11  19       1756.52       1732.44       217.71 o                         
  -3  11  19        268.55        281.87       314.06 o                         
   0   1  20      36696.35      34019.20       243.43 o                         
  -2   2  20        712.09        890.16        41.15 o                         
  -1   3  20       2046.06       2025.58        39.30 o                         
  -3   4  20      53191.02      54005.39       432.71 o                         
   0   4  20     259306.30     262382.91      3256.74 o                         
  -5   5  20       9028.33       9264.37       139.91 o                         
  -2   5  20      10091.12      10891.22       139.23 o                         
  -4   6  20      40093.15      40246.52       428.77 o                         
  -1   6  20      25806.29      25365.36       181.65 o                         
  -6   7  20      44047.79      43077.18       371.29 o                         
  -3   7  20      12847.97      13349.24       151.66 o                         
   0   7  20        751.43        628.34       147.84 o                         
  -8   8  20      65398.10      66529.45       817.12 o                         
  -5   8  20      38858.91      38176.89       700.15 o                         
  -2   8  20     124429.48     126139.57      1918.54 o                         
  -7   9  20       6865.05       6654.62       232.01 o                         
  -4   9  20      23890.42      23938.40       510.62 o                         
  -1   9  20        593.31        621.02       159.08 o                         
  -9  10  20      21181.14      21772.04       384.38 o                         
  -6  10  20         76.14        455.63       135.15 o                         
  -3  10  20       6879.57       7333.19       221.66 o                         
  -8  11  20       1577.82       1511.21       206.93 o                         
  -5  11  20      66493.53      69478.43       886.22 o                         
  -1   2  21      35145.12      36157.50       172.73 o                         
  -2   4  21        105.88        113.74        39.30 o                         
  -4   5  21     112302.45     108317.68       798.76 o                         
  -1   5  21      35685.82      35308.62       311.87 o                         
  -3   6  21       3786.05       3832.64       114.22 o                         
  -5   7  21      48998.69      47804.12       761.14 o                         
  -2   7  21      45163.07      44947.88       628.86 o                         
  -7   8  21      80243.73      79008.35       655.59 o                         
  -4   8  21        950.94        850.03       114.21 o                         
  -1   8  21      40989.89      41181.75       510.91 o                         
  -6   9  21       1973.90       1990.23       189.24 o                         
  -3   9  21       8163.29       8267.98       243.95 o                         
  -8  10  21      32206.98      32061.34       896.36 o                         
  -5  10  21       1262.83       1073.36       151.44 o                         
  -2  10  21      35160.56      36367.25       790.72 o                         
  -7  11  21       1760.43       1607.66       175.48 o                         
  -4  11  21        514.61        843.29       214.19 o                         
  -1   1  22       3599.38       6028.81        86.56 o                         
   0   2  22       5485.00       6000.74       259.69 o                         
  -2   3  22      12030.79      14290.76        97.78 o                         
  -4   4  22     212348.14     213148.36      1855.70 o                         
  -1   4  22     181123.36     176391.16       982.16 o                         
  -3   5  22      11812.51      12172.89       122.74 o                         
   0   5  22       1439.59       1225.10        69.94 o                         
  -5   6  22        588.68        558.26        67.81 o                         
  -2   6  22      10603.59       9949.81       107.78 o                         
  -7   7  22       6534.83       6343.76       207.66 o                         
  -4   7  22      14728.69      14873.26       266.31 o                         
  -1   7  22      54968.66      53714.65       611.61 o                         
  -6   8  22     137311.19     140261.31       991.05 o                         
  -3   8  22      60120.72      59354.17       568.26 o                         
   0   8  22       1159.44       1212.78       172.23 o                         
  -8   9  22        639.20        906.15       144.49 o                         
  -5   9  22        725.55        903.51       127.77 o                         
  -2   9  22      13340.30      12127.21       268.96 o                         
  -7  10  22       4643.36       4742.41       228.43 o                         
  -4  10  22       2768.62       2612.70       210.57 o                         
  -1  10  22      20816.71      20537.42       447.19 o                         
  -6  11  22     120257.54     127568.67      1428.44 o                         
  -1   3  23        159.49         87.36        39.50 o                         
  -3   4  23     156573.77     156100.45      1345.68 o                         
  -2   5  23     120922.28     121456.90       740.26 o                         
  -4   6  23        727.73        852.46        50.33 o                         
  -1   6  23        949.95        840.84        56.32 o                         
  -6   7  23       5749.94       5568.78       136.42 o                         
  -3   7  23      95780.76      94332.28       711.90 o                         
  -5   8  23      23353.61      22462.71       276.60 o                         
  -2   8  23      26061.09      25582.56       407.10 o                         
  -7   9  23      12431.54      11625.28       228.65 o                         
  -4   9  23       8297.60       7674.20       191.36 o                         
  -1   9  23        452.53        437.38       156.67 o                         
  -9  10  23      75966.20      78561.27       947.93 o                         
  -6  10  23        897.89        482.71       144.49 o                         
  -3  10  23      19859.30      19465.25       333.79 o                         
  -5  11  23        132.89         18.21       212.25 o                         
   0   0  24    1569890.12    1514671.00     19267.52 o                         
  -1   2  24     240541.27     238235.92      1725.61 o                         
  -3   3  24     778379.62     805775.75     12632.97 o                         
   0   3  24    1308782.38    1370143.38     21758.25 o                         
  -2   4  24     550379.62     548853.12      5769.65 o                         
  -4   5  24     409506.53     404769.78      3350.51 o                         
  -1   5  24     161519.41     162720.36      1481.38 o                         
  -6   6  24        149.60        383.25       104.90 o                         
  -3   6  24      33046.68      34120.20       358.16 o                         
   0   6  24     296474.34     300568.06      6030.11 o                         
  -5   7  24     431348.94     431513.28      4971.49 o                         
  -2   7  24     303571.72     305392.38      3157.70 o                         
  -7   8  24     242716.55     244472.02      1722.02 o                         
  -4   8  24      83174.48      82635.45       651.58 o                         
  -1   8  24      54712.90      54033.22       542.70 o                         
  -9   9  24       1802.31       1262.42       237.38 o                         
  -6   9  24      34772.87      33325.36       603.59 o                         
  -3   9  24     172883.14     173981.02      1948.73 o                         
   0   9  24      40817.23      41952.77       847.44 o                         
  -8  10  24      32859.18      31783.85       436.78 o                         
  -5  10  24      97310.40      99616.66       940.72 o                         
  -2  10  24      56846.61      57753.38       793.17 o                         
  -7  11  24      38974.23      39216.54       609.68 o                         
  -4  11  24       1364.86       1280.61       232.46 o                         
  -2   3  25     164347.55     166198.81      1343.57 o                         
  -1   4  25     195019.23     193390.52      2644.69 o                         
  -3   5  25        297.98        393.25        82.08 o                         
  -5   6  25         14.32         73.17        60.67 o                         
  -2   6  25      34129.12      33632.94       264.63 o                         
  -4   7  25        145.37        334.62        92.11 o                         
  -1   7  25       7799.33       7494.57       278.07 o                         
  -6   8  25       3722.23       3369.41       125.42 o                         
  -3   8  25        512.07        430.73        99.76 o                         
  -8   9  25      33286.26      32955.25       409.12 o                         
  -5   9  25      31917.34      30627.37       404.83 o                         
  -2   9  25       3012.50       2506.12       169.78 o                         
  -7  10  25      49495.89      50682.82       793.07 o                         
  -4  10  25      13768.64      13493.32       406.48 o                         
  -1  10  25        412.16        528.55       222.02 o                         
  -6  11  25          5.12        -55.34       256.96 o                         
   0   1  26      12562.62      13471.22       139.95 o                         
  -2   2  26     265522.09     264785.62      1771.60 o                         
  -1   3  26       1944.94       2234.63        56.32 o                         
  -3   4  26       7477.99       7967.09       114.23 o                         
   0   4  26       1998.48       2537.51       104.91 o                         
  -5   5  26     195899.22     197967.06      2026.57 o                         
  -2   5  26     190550.17     189920.03      1468.37 o                         
  -4   6  26      19296.22      19360.76       432.06 o                         
  -1   6  26       5267.69       5100.82       108.59 o                         
  -6   7  26        630.36        795.91       122.69 o                         
  -3   7  26      30609.28      30052.10       417.88 o                         
   0   7  26      47447.67      49113.62      1460.43 o                         
  -8   8  26       1769.77       1904.27       209.81 o                         
  -5   8  26       7834.52       7986.26       170.92 o                         
  -2   8  26       1051.65       1163.40       136.83 o                         
  -7   9  26        725.94        698.44       132.05 o                         
  -4   9  26       3476.32       3498.82       174.89 o                         
  -1   9  26        710.51        895.32       221.27 o                         
  -9  10  26      14435.50      13719.47       317.20 o                         
  -6  10  26      13707.64      13502.44       264.52 o                         
  -3  10  26       4669.98       4708.90       246.27 o                         
  -5  11  26       1417.93       1354.23       214.14 o                         
  -1   2  27     252960.25     252060.19      2543.12 o                         
  -2   4  27      25460.90      25943.20       271.47 o                         
  -4   5  27      68681.77      65564.42       432.65 o                         
  -1   5  27       3020.39       2967.72        71.14 o                         
  -3   6  27      36103.40      35710.01       430.74 o                         
  -5   7  27       6710.01       6277.69       146.29 o                         
  -2   7  27      21001.79      20545.07       232.58 o                         
  -7   8  27      14164.92      13600.03       378.42 o                         
  -4   8  27      48665.66      47807.95       732.45 o                         
  -1   8  27      35180.36      35063.45       432.51 o                         
  -6   9  27      12453.51      12142.13       220.51 o                         
  -3   9  27      12637.37      11807.30       261.34 o                         
  -8  10  27       1598.51       1616.81       175.99 o                         
  -5  10  27      17069.65      16683.98       374.86 o                         
  -2  10  27        176.69       -175.27       221.90 o                         
  -1   1  28      51299.68      50595.45       607.15 o                         
   0   2  28     220064.50     212599.75      1649.15 o                         
  -2   3  28      88900.14      89611.53       565.76 o                         
  -4   4  28      10415.68      10898.17       165.46 o                         
  -1   4  28      86856.76      87393.54       527.31 o                         
  -3   5  28      43305.05      44137.85       311.60 o                         
   0   5  28     114181.27     112502.91      1525.54 o                         
  -5   6  28      33615.39      32945.89       309.41 o                         
  -2   6  28     129422.44     128060.68       863.94 o                         
  -7   7  28       4135.85       4567.25       333.83 o                         
  -4   7  28       4038.69       3948.45       129.38 o                         
  -1   7  28       2390.93       2699.48       121.35 o                         
  -6   8  28      11052.02      10808.12       205.97 o                         
  -3   8  28       2530.25       2461.42       203.74 o                         
   0   8  28      58742.22      58878.87      1324.47 o                         
  -8   9  28       7051.62       6649.91       190.15 o                         
  -5   9  28      16531.86      15517.05       243.66 o                         
  -2   9  28        419.42        554.17       180.43 o                         
  -7  10  28        379.75        504.07       163.40 o                         
  -4  10  28         61.67        277.71       158.34 o                         
  -1   3  29     109069.20     107381.29       920.87 o                         
  -3   4  29     160751.11     159419.42      1337.03 o                         
  -2   5  29      11316.77      11063.28       257.04 o                         
  -4   6  29      24128.89      24023.86       228.97 o                         
  -1   6  29       3260.90       2998.21       102.34 o                         
  -6   7  29      14306.84      14302.31       201.77 o                         
  -3   7  29       9654.67       9531.77       203.47 o                         
  -5   8  29         95.75        192.40       142.75 o                         
  -2   8  29       8940.31       8774.40       209.66 o                         
  -7   9  29       2607.55       2250.35       146.82 o                         
  -4   9  29      73682.25      74080.96       686.32 o                         
  -1   9  29      32758.15      32792.07       699.96 o                         
  -6  10  29       5118.87       4796.26       206.36 o                         
  -3  10  29      40343.39      39667.56      1110.80 o                         
   0   0  30     216376.81     213807.55      2394.47 o                         
  -1   2  30      71400.00      72561.99       751.56 o                         
  -3   3  30      38245.42      39177.32       358.57 o                         
   0   3  30       1104.39       1024.62       100.60 o                         
  -2   4  30       1174.60       1201.97        89.22 o                         
  -4   5  30      12721.33      12699.87       203.50 o                         
  -1   5  30         41.38         91.96        57.10 o                         
  -6   6  30       2007.82       1915.16       154.47 o                         
  -3   6  30      18363.99      18497.97       253.51 o                         
   0   6  30     177898.75     179902.52      4395.85 o                         
  -5   7  30       1970.70       1929.10       119.85 o                         
  -2   7  30      49294.35      48650.32       453.28 o                         
  -7   8  30       7650.24       6933.62       202.56 o                         
  -4   8  30       5207.15       5006.22       140.79 o                         
  -1   8  30      17904.43      17954.97       438.31 o                         
  -9   9  30       7109.98       6862.73       344.51 o                         
  -6   9  30        143.48        375.98       133.74 o                         
  -3   9  30      23405.07      23373.45       374.91 o                         
   0   9  30      32173.69      32392.47       885.67 o                         
  -8  10  30       1799.34       2247.74       223.94 o                         
  -5  10  30       4166.41       3966.66       194.50 o                         
  -2  10  30         31.80        140.61       213.61 o                         
  -2   3  31      10116.97      10379.04       104.58 o                         
  -1   4  31     127855.98     126536.46      1498.42 o                         
  -3   5  31      80666.21      78521.15       597.40 o                         
  -5   6  31       9090.51       8734.06       144.26 o                         
  -2   6  31       4053.27       3825.77       153.48 o                         
  -4   7  31      70536.39      71285.52       646.90 o                         
  -1   7  31       2368.51       2410.44       136.00 o                         
  -6   8  31      12861.31      11889.81       219.00 o                         
  -3   8  31      30154.47      29683.18       380.01 o                         
  -8   9  31        302.22        171.56       182.95 o                         
  -5   9  31       7008.81       6622.56       205.20 o                         
  -2   9  31      17914.10      17388.77       322.46 o                         
  -7  10  31       7335.71       6871.75       256.29 o                         
  -4  10  31       4105.20       3791.30       210.58 o                         
   0   1  32      17210.83      17420.87       247.42 o                         
  -2   2  32     236889.80     235093.78      2867.98 o                         
  -1   3  32      79085.25      77706.70       512.37 o                         
  -3   4  32        104.12        208.73        46.40 o                         
   0   4  32      47220.50      46329.90       490.24 o                         
  -5   5  32      52155.15      52398.08      1213.27 o                         
  -2   5  32      12494.23      12908.96       146.19 o                         
  -4   6  32      34437.20      34443.42       320.29 o                         
  -1   6  32      94032.42      92079.09       766.84 o                         
  -6   7  32        295.25        590.24       105.34 o                         
  -3   7  32       2384.76       2471.37       117.22 o                         
   0   7  32      39537.66      40611.36       594.20 o                         
  -8   8  32      77624.26      76344.58      1547.85 o                         
  -5   8  32        252.19        343.01       112.89 o                         
  -2   8  32      39474.88      38852.27       478.12 o                         
  -7   9  32       4088.13       3826.95       176.42 o                         
  -4   9  32      71036.17      71403.25       857.80 o                         
  -1   9  32      10003.27       9193.32       289.60 o                         
  -6  10  32      25643.41      25358.09       391.47 o                         
  -3  10  32      34042.98      35071.84       559.93 o                         
  -1   2  33        259.43        407.41        49.45 o                         
  -2   4  33       7813.88       7445.97       160.64 o                         
  -4   5  33      44275.69      43987.45       337.21 o                         
  -1   5  33      28853.28      28214.85       245.87 o                         
  -3   6  33         36.37        -95.92        95.92 o                         
  -5   7  33      38280.54      35887.15       384.31 o                         
  -2   7  33      89099.61      89396.09      1100.63 o                         
  -7   8  33      56213.91      56324.51       589.24 o                         
  -4   8  33       6393.37       6160.02       177.49 o                         
  -1   8  33      48508.77      48960.16       575.23 o                         
  -6   9  33       8256.61       7767.57       207.48 o                         
  -3   9  33       5469.02       5314.32       201.18 o                         
  -8  10  33      17430.53      16682.18       380.93 o                         
  -5  10  33       1257.86        953.31       210.18 o                         
  -2  10  33      22438.80      22147.04       481.67 o                         
  -1   1  34        822.81       1072.44        98.91 o                         
   0   2  34       3563.57       3393.22        94.99 o                         
  -2   3  34     170876.31     166944.98      1256.14 o                         
  -4   4  34        601.56        687.40       123.63 o                         
  -1   4  34       9705.17       9319.40       129.94 o                         
  -3   5  34      13535.19      13885.01       161.29 o                         
   0   5  34      49052.01      47223.84       634.50 o                         
  -5   6  34      41284.77      40973.69       371.42 o                         
  -2   6  34      96206.66      93864.49      1338.05 o                         
  -7   7  34      17670.46      16593.04       401.14 o                         
  -4   7  34         87.15        353.48       102.33 o                         
  -1   7  34      11657.39      10928.75       217.70 o                         
  -6   8  34       2385.49       2379.69       192.73 o                         
  -3   8  34        378.99        519.97       125.41 o                         
   0   8  34      50411.93      49894.02       958.31 o                         
  -8   9  34      29823.52      29611.80       517.79 o                         
  -5   9  34     115723.21     116153.59      1273.57 o                         
  -2   9  34       3522.75       2909.74       182.33 o                         
  -7  10  34      56696.98      57236.87       793.94 o                         
  -4  10  34      15983.44      15485.69       421.26 o                         
  -1   3  35       2817.62       2859.93        85.21 o                         
  -3   4  35      20371.62      20572.03       235.69 o                         
  -2   5  35      86031.12      83639.66       581.86 o                         
  -4   6  35        171.14        256.68        89.91 o                         
  -1   6  35       4405.08       4003.47       144.24 o                         
  -6   7  35       3578.86       3263.27       135.16 o                         
  -3   7  35     101954.80      98799.91       899.84 o                         
  -5   8  35      20050.74      18994.80       273.65 o                         
  -2   8  35       9020.29       8468.14       213.74 o                         
  -7   9  35      24914.72      24216.16       380.47 o                         
  -4   9  35      35875.37      35139.57       436.59 o                         
  -1   9  35       2229.06       2115.38       248.26 o                         
  -6  10  35        975.14        872.58       183.11 o                         
  -3  10  35      34973.96      35512.10       740.87 o                         
   0   0  36      16180.06      16568.08       348.57 o                         
  -1   2  36     586041.56     579247.12      3263.71 o                         
  -3   3  36     525662.69     521617.25      7738.06 o                         
   0   3  36      26962.44      26503.30       355.84 o                         
  -2   4  36     198318.33     195528.50      2703.09 o                         
  -4   5  36      94136.75      92273.96       664.58 o                         
  -1   5  36     318208.38     311929.25      1995.49 o                         
  -6   6  36     548967.56     546523.12      5183.56 o                         
  -3   6  36     214718.56     210394.11      1504.81 o                         
   0   6  36      53628.72      51188.78       732.75 o                         
  -5   7  36      16067.14      14847.68       249.40 o                         
  -2   7  36      98186.28      95204.67       841.08 o                         
  -7   8  36       7418.08       7318.24       335.52 o                         
  -4   8  36     129222.16     127765.78      1059.84 o                         
  -1   8  36     133240.48     133971.81      1392.16 o                         
  -9   9  36     110790.75     112668.91      3605.19 o                         
  -6   9  36     169293.30     168607.67      1663.91 o                         
  -3   9  36       8342.23       8005.22       233.36 o                         
   0   9  36      10664.41      10210.98       534.18 o                         
  -5  10  36      31048.45      30099.33       652.83 o                         
  -2   3  37     115041.25     111658.04       709.16 o                         
  -1   4  37      79133.74      76970.88       545.42 o                         
  -3   5  37      12575.57      12146.05       171.64 o                         
  -5   6  37          2.11          6.51       103.68 o                         
  -2   6  37      18218.82      17625.65       260.64 o                         
  -4   7  37       8507.54       7746.49       188.26 o                         
  -1   7  37       4858.84       4488.92       177.68 o                         
  -6   8  37         62.35        -13.95       136.82 o                         
  -3   8  37        882.22        831.41       142.03 o                         
  -8   9  37      25996.63      25034.03       778.40 o                         
  -5   9  37      36735.82      36380.72       480.11 o                         
  -2   9  37        330.38        233.73       176.72 o                         
  -7  10  37      52698.22      51404.53       761.39 o                         
  -4  10  37      13885.12      12652.09       321.16 o                         
   0   1  38      91676.42      93941.20       843.25 o                         
  -2   2  38       7589.05       7768.73       147.88 o                         
  -1   3  38      76980.34      76320.43       625.63 o                         
  -3   4  38      78135.07      76496.52       531.36 o                         
   0   4  38       7267.51       6818.70       207.67 o                         
  -5   5  38      31458.60      31011.72       436.39 o                         
  -2   5  38       3031.32       3048.02       164.18 o                         
  -4   6  38     138201.44     135771.47      1136.13 o                         
  -1   6  38      63186.88      62097.40       588.73 o                         
  -6   7  38       4987.91       4519.43       178.18 o                         
  -3   7  38        256.68        260.10       127.59 o                         
   0   7  38       6890.29       7085.51       314.75 o                         
  -8   8  38      50339.61      52003.96       872.97 o                         
  -5   8  38       1194.79        999.41       152.53 o                         
  -2   8  38       3867.34       4039.45       185.49 o                         
  -7   9  38       1509.84       1511.75       201.40 o                         
  -4   9  38      35409.99      35176.77       514.28 o                         
  -1   9  38       5908.88       5461.81       385.48 o                         
  -6  10  38       1745.30       1314.80       200.63 o                         
  -1   2  39     193175.11     189197.16      2165.17 o                         
  -2   4  39       1960.95       2256.09       101.64 o                         
  -4   5  39      62857.88      59284.70       506.57 o                         
  -1   5  39        302.01        348.68        92.55 o                         
  -3   6  39      20384.76      19643.82       264.86 o                         
  -5   7  39      11578.77      11165.03       224.42 o                         
  -2   7  39        526.23        442.24       157.03 o                         
  -7   8  39      52990.41      52392.02       610.29 o                         
  -4   8  39      13661.92      12798.10       265.04 o                         
  -1   8  39      16858.90      16477.18       520.04 o                         
  -6   9  39       6207.57       5422.38       225.81 o                         
  -3   9  39      19943.45      19022.67       340.67 o                         
  -5  10  39       1484.02       1203.36       202.13 o                         
  -1   1  40       2026.21       2185.74       104.84 o                         
   0   2  40     258670.41     250564.06      2087.67 o                         
  -2   3  40         16.47        288.93        56.31 o                         
  -4   4  40         66.06         83.69       104.84 o                         
  -1   4  40      37956.17      36511.81       421.56 o                         
  -3   5  40     111228.30     110373.09       817.73 o                         
   0   5  40     176378.50     170785.09      1693.88 o                         
  -5   6  40         87.03        128.98       112.89 o                         
  -2   6  40       5863.75       5720.10       170.43 o                         
  -7   7  40      44116.11      42866.88       750.06 o                         
  -4   7  40      20455.42      19932.55       303.36 o                         
  -1   7  40       3236.13       3048.69       160.01 o                         
  -6   8  40       7382.56       7066.25       200.33 o                         
  -3   8  40       4862.25       4663.21       202.82 o                         
   0   8  40       4926.85       4211.27       333.83 o                         
  -8   9  40       7858.70       7419.90       300.81 o                         
  -5   9  40       1447.01       1141.68       187.70 o                         
  -2   9  40       3008.75       2462.44       201.17 o                         
  -1   3  41     121840.32     118809.63       774.39 o                         
  -3   4  41     119414.80     118161.74       873.61 o                         
  -2   5  41         12.68        134.33       114.20 o                         
  -4   6  41      15030.21      14946.31       226.74 o                         
  -1   6  41       2795.46       2466.96       216.05 o                         
  -6   7  41      33724.61      32300.40       427.99 o                         
  -3   7  41        173.39        333.80       141.77 o                         
  -5   8  41       4937.83       4594.70       192.98 o                         
  -2   8  41       5333.21       5029.03       203.32 o                         
  -7   9  41       3875.96       3239.27       367.61 o                         
  -4   9  41      14727.78      14016.88       421.25 o                         
  -1   9  41      22960.85      21858.47       477.21 o                         
   0   0  42     420558.78     426175.94      6189.75 o                         
  -1   2  42      15570.61      15479.19       150.43 o                         
  -3   3  42      94683.11      94486.27       995.05 o                         
   0   3  42      40474.21      40660.41       990.14 o                         
  -2   4  42       9253.16       9078.45       275.41 o                         
  -4   5  42        286.36        226.36       178.44 o                         
  -1   5  42       6550.20       6354.38       152.70 o                         
  -6   6  42       1864.18       1496.13       296.72 o                         
  -3   6  42       2801.85       2863.79       154.64 o                         
   0   6  42      51119.22      50740.51       767.78 o                         
  -5   7  42      33378.55      32380.59       407.15 o                         
  -2   7  42      58422.10      57355.62       617.08 o                         
  -7   8  42         83.70       -117.34       155.76 o                         
  -4   8  42        663.27        812.21       176.72 o                         
  -1   8  42      17323.18      16622.30       396.51 o                         
  -6   9  42        789.82        593.53       199.83 o                         
  -3   9  42       9497.74       8670.82       266.08 o                         
  -2   3  43      27256.04      26333.90       228.58 o                         
  -1   4  43     125570.88     122731.03      1117.15 o                         
  -3   5  43      29741.52      29274.71       364.29 o                         
  -5   6  43       6916.50       6488.17       360.51 o                         
  -2   6  43      14504.52      13508.84       234.17 o                         
  -4   7  43      42164.99      41408.80       508.46 o                         
  -1   7  43       4939.61       4747.87       264.12 o                         
  -6   8  43      14397.85      14249.54       417.68 o                         
  -3   8  43      18427.85      18443.22       346.73 o                         
  -5   9  43        273.76        -44.49       168.44 o                         
  -2   9  43      16369.71      14840.00       333.93 o                         
   0   1  44     200302.97     196835.44      1642.57 o                         
  -2   2  44      10390.72      10685.47       200.55 o                         
  -1   3  44        762.19        790.13        71.38 o                         
  -3   4  44     151233.34     150584.92      1397.29 o                         
   0   4  44      99333.86      97984.18      1231.18 o                         
  -5   5  44      18916.12      17850.80       436.24 o                         
  -2   5  44       8408.39       8147.82       170.92 o                         
  -4   6  44      20506.39      19493.30       265.76 o                         
  -1   6  44       5753.34       5444.01       229.49 o                         
  -6   7  44      20055.18      19392.74       346.33 o                         
  -3   7  44      22018.92      21955.95       325.09 o                         
   0   7  44        972.17        860.17       219.33 o                         
  -8   8  44        103.23        455.24       295.68 o                         
  -5   8  44      27401.72      26582.23       398.08 o                         
  -2   8  44      90590.06      91852.00      1172.74 o                         
  -7   9  44      19422.10      17919.48       394.57 o                         
  -4   9  44       5398.95       5179.74       251.59 o                         
  -1   2  45      24559.73      24421.17       209.77 o                         
  -2   4  45       1849.90       1751.94       116.67 o                         
  -4   5  45       6987.71       6335.70       165.04 o                         
  -1   5  45      20258.20      19723.57       342.78 o                         
  -3   6  45       2179.33       2151.83       147.59 o                         
  -5   7  45      36433.84      34542.77       682.18 o                         
  -2   7  45      68551.75      65935.36       700.52 o                         
  -7   8  45      15179.28      14585.07       347.50 o                         
  -4   8  45       6653.71       5988.13       219.26 o                         
  -1   8  45      69248.01      67138.23       799.55 o                         
  -6   9  45      16601.52      15210.65       366.03 o                         
  -3   9  45        541.82        478.29       214.13 o                         
  -1   1  46      89288.21      88702.34      1958.26 o                         
   0   2  46      10140.59      10427.39       200.55 o                         
  -2   3  46       1341.99       1348.92        79.65 o                         
  -4   4  46      80463.14      80012.42      2700.43 o                         
  -1   4  46       9535.87       9499.95       235.60 o                         
  -3   5  46      68756.38      66937.51      1036.67 o                         
   0   5  46      51514.59      49199.00      1633.83 o                         
  -5   6  46       3786.27       3451.27       175.26 o                         
  -2   6  46        408.83        584.31       128.30 o                         
  -7   7  46      10533.32      10889.67       383.33 o                         
  -4   7  46      70108.51      68801.39       703.36 o                         
  -1   7  46      21110.77      19278.60       341.92 o                         
  -6   8  46      60856.36      58481.87       721.89 o                         
  -3   8  46      26940.36      25450.43       396.98 o                         
   0   8  46       2342.83       2443.32       618.17 o                         
  -5   9  46       9728.80       9630.60       396.22 o                         
  -1   3  47      29950.74      29071.89       264.42 o                         
  -3   4  47        141.45        198.55       106.80 o                         
  -2   5  47      43826.65      42674.70       433.22 o                         
  -4   6  47        392.18        460.52       167.74 o                         
  -1   6  47       2796.51       2792.12       168.94 o                         
  -6   7  47        868.59       1111.85       238.88 o                         
  -3   7  47      68237.73      68046.13       705.76 o                         
  -5   8  47      10570.07       9845.61       314.90 o                         
  -2   8  47       6614.52       6199.70       321.24 o                         
  -4   9  47      26944.70      25299.71       504.24 o                         
   0   0  48     520500.12     524460.38     14871.09 o                         
  -1   2  48     128339.09     126580.73       884.52 o                         
  -3   3  48      71414.34      68260.21      2006.40 o                         
   0   3  48     210088.75     207815.89      4598.50 o                         
  -2   4  48     145772.94     142537.72      1197.20 o                         
  -4   5  48     182706.30     181732.06      1487.32 o                         
  -1   5  48      44225.84      41378.92       424.00 o                         
  -6   6  48      27114.37      27258.42       556.53 o                         
  -3   6  48     100770.09      98240.20       870.26 o                         
   0   6  48     264337.53     266492.09      4649.60 o                         
  -5   7  48     133732.27     130394.90      1928.99 o                         
  -2   7  48      38205.02      36705.36       542.90 o                         
  -7   8  48     126059.98     126662.31      1663.58 o                         
  -4   8  48      31063.04      29279.06       539.23 o                         
  -1   8  48       1290.53        865.33       201.99 o                         
  -2   3  49      55779.18      54360.53       432.96 o                         
  -1   4  49      21652.92      20945.85       353.50 o                         
  -3   5  49      19370.98      19056.11       439.17 o                         
  -5   6  49       1452.80       1359.53       168.27 o                         
  -2   6  49       3240.57       2890.66       171.28 o                         
  -4   7  49      28787.75      27333.89       406.81 o                         
  -1   7  49       1201.68        914.47       182.74 o                         
  -6   8  49       1142.44        853.37       223.29 o                         
  -3   8  49       4401.76       3995.50       212.51 o                         
   0   1  50      46497.24      46190.04       965.48 o                         
  -2   2  50      95279.34      97158.47      1189.73 o                         
  -1   3  50       7346.94       7169.50       149.92 o                         
  -3   4  50       7517.74       7111.71       178.47 o                         
   0   4  50      82004.69      81377.29       996.64 o                         
  -5   5  50     135770.19     141736.12      1736.86 o                         
  -2   5  50      78491.95      77969.62       818.73 o                         
  -4   6  50       6318.22       6587.94       202.61 o                         
  -1   6  50       1501.96       1805.28       221.28 o                         
  -6   7  50      17979.98      17792.84       464.12 o                         
  -3   7  50      38499.43      37614.19       495.34 o                         
   0   7  50      23608.47      22607.38       574.06 o                         
  -5   8  50      22751.44      21538.97       412.48 o                         
  -2   8  50      31032.50      29665.98       527.97 o                         
  -1   2  51      76568.36      77888.03       569.17 o                         
  -2   4  51       2742.39       2708.29       144.92 o                         
  -4   5  51      24148.71      24099.45       461.67 o                         
  -1   5  51        235.28        215.63       126.40 o                         
  -3   6  51       9917.19       9069.39       251.86 o                         
  -5   7  51      42857.94      41972.08       792.98 o                         
  -2   7  51      16086.12      15254.89       319.16 o                         
  -7   8  51      60570.84      59267.38       841.86 o                         
  -4   8  51      11571.08      10691.76       316.89 o                         
  -1   8  51        102.43        136.38       254.80 o                         
  -1   1  52      58432.63      61085.48       672.59 o                         
   0   2  52      69120.55      69499.95       744.18 o                         
  -2   3  52       1219.07       1305.83       167.74 o                         
  -4   4  52      30275.03      28846.26      1274.25 o                         
  -1   4  52      82099.44      83249.95       819.05 o                         
  -3   5  52      13657.45      13272.67       247.62 o                         
   0   5  52      38767.76      37596.27       619.53 o                         
  -5   6  52       8107.36       7795.77       264.77 o                         
  -2   6  52      19081.53      18151.39       299.78 o                         
  -7   7  52       6946.75       7121.97       474.93 o                         
  -4   7  52        313.92        280.41       200.30 o                         
  -1   7  52       4087.96       3951.27       215.01 o                         
  -6   8  52      45847.42      43603.28       828.71 o                         
  -3   8  52       6625.80       6078.01       268.35 o                         
  -1   3  53      49210.70      50002.84       878.44 o                         
  -3   4  53      80437.43      81866.56      1065.48 o                         
  -2   5  53       2225.48       2001.39       159.30 o                         
  -4   6  53      26940.98      26667.48       459.92 o                         
  -1   6  53       8862.61       8071.27       223.98 o                         
  -6   7  53      12812.23      11364.99       406.77 o                         
  -3   7  53      11795.44      10792.10       279.27 o                         
  -5   8  53       9355.89       9074.50       350.21 o                         
  -2   8  53      11370.00      10254.33       403.37 o                         
   0   0  54      97194.38     103233.11      3978.05 o                         
  -1   2  54      88021.80      92350.70       969.22 o                         
  -3   3  54       8826.59       8598.37       506.98 o                         
   0   3  54       3583.26       3873.10       227.31 o                         
  -2   4  54       7002.94       6672.66       317.68 o                         
  -4   5  54       9858.20       9603.51       251.01 o                         
  -1   5  54       9712.47       9217.52       235.82 o                         
  -6   6  54      50251.25      50823.89      3588.87 o                         
  -3   6  54      49346.39      49424.98      1106.49 o                         
   0   6  54      41465.96      41969.04      1002.23 o                         
  -5   7  54       8011.76       8169.51       297.95 o                         
  -2   7  54       8142.40       7655.73       261.19 o                         
  -4   8  54      12956.19      11944.66       346.12 o                         
  -2   3  55      45305.93      45277.06       639.50 o                         
  -1   4  55      96961.80      98437.65      1012.63 o                         
  -3   5  55       8910.64       8353.10       241.40 o                         
  -5   6  55       3615.10       3397.19       234.90 o                         
  -2   6  55      10551.86      10446.48       599.70 o                         
  -4   7  55      10562.82      10203.87       336.24 o                         
  -1   7  55      10720.71      10123.10       288.59 o                         
  -3   8  55      10982.17      10115.61       414.07 o                         
   0   1  56       6007.37       5701.12       200.52 o                         
  -2   2  56     136275.94     143469.73      2765.70 o                         
  -1   3  56      42360.98      43088.23       432.67 o                         
  -3   4  56      14274.60      13694.56       349.86 o                         
   0   4  56       1045.50        799.82       200.50 o                         
  -5   5  56     162312.91     170581.73      3088.74 o                         
  -2   5  56      96937.95      98373.13      1119.37 o                         
  -4   6  56      15972.76      16890.13       392.70 o                         
  -1   6  56       7805.68       7448.81       278.41 o                         
  -6   7  56       7007.19       6670.84       307.26 o                         
  -3   7  56      27697.10      26463.69       532.05 o                         
  -1   2  57      52371.55      54942.78       482.27 o                         
  -2   4  57        798.23       1100.07       231.91 o                         
  -4   5  57       3270.03       3077.68       210.00 o                         
  -1   5  57      29994.93      30053.86       509.06 o                         
  -3   6  57       4711.96       4595.86       285.54 o                         
  -5   7  57       8901.47       8497.75       327.69 o                         
  -2   7  57      18626.32      17460.48       395.77 o                         
  -1   1  58      19066.80      20326.66       333.94 o                         
   0   2  58       1445.87       1309.61       284.36 o                         
  -2   3  58      15742.75      16362.05       269.12 o                         
  -4   4  58       3710.40       4043.92       297.25 o                         
  -1   4  58      38065.89      37660.03       449.14 o                         
  -3   5  58        660.53        713.44       178.41 o                         
   0   5  58       9002.32       8709.29       544.07 o                         
  -5   6  58      73824.30      75910.15       932.17 o                         
  -2   6  58      82860.01      81769.81      1690.89 o                         
  -4   7  58       1040.97        882.69       223.64 o                         
  -1   7  58        520.27        450.85       321.20 o                         
  -1   3  59      42637.11      44259.96       471.44 o                         
  -3   4  59       3970.91       4102.04       206.21 o                         
  -2   5  59      22297.29      23203.71       399.90 o                         
  -4   6  59       2049.06       2246.63       392.59 o                         
  -1   6  59         35.26        167.36       180.75 o                         
  -3   7  59      26642.78      25983.69       657.01 o                         
   0   0  60     131516.62     140972.70      3161.95 o                         
  -1   2  60      67762.23      69641.02       660.43 o                         
  -3   3  60     108604.31     115592.23      1809.21 o                         
   0   3  60      39481.12      38881.45       627.04 o                         
  -2   4  60      60318.02      60993.59       832.61 o                         
  -4   5  60      13149.06      12728.56       296.40 o                         
  -1   5  60      92258.12      93222.28       916.49 o                         
  -6   6  60     191179.12     196122.62      3667.42 o                         
  -3   6  60      44115.39      43076.89       753.69 o                         
   0   6  60      24409.44      24120.00       623.18 o                         
  -5   7  60      11274.00      11101.96       534.78 o                         
  -2   7  60      58286.57      56848.77      1589.91 o                         
  -2   3  61      12139.42      12375.15       517.62 o                         
  -1   4  61        912.69        899.06       181.52 o                         
  -3   5  61      26627.00      26937.81       440.13 o                         
  -5   6  61       1957.57       2375.86       301.67 o                         
  -2   6  61       1574.54       1535.19       208.39 o                         
  -4   7  61      30053.25      28778.21       701.54 o                         
   0   1  62      16819.50      16629.83       374.17 o                         
  -2   2  62      16844.20      17186.95       397.52 o                         
  -1   3  62      79474.56      82779.63       807.11 o                         
  -3   4  62      17415.10      17967.27       358.33 o                         
   0   4  62       1215.92       1260.11       249.48 o                         
  -5   5  62        947.97        296.71       314.71 o                         
  -2   5  62       2086.62       1886.99       231.98 o                         
  -4   6  62      71225.90      72751.73      1343.75 o                         
  -1   6  62      56241.34      57684.86       764.18 o                         
  -1   2  63      14544.87      15211.07       296.31 o                         
  -2   4  63       5969.62       5878.87       267.70 o                         
  -4   5  63      22066.12      22423.34       430.56 o                         
  -1   5  63       5086.77       4989.12       237.33 o                         
  -3   6  63       4218.93       4642.03       536.98 o                         
  -1   1  64      13106.96      13806.51       350.59 o                         
   0   2  64      74062.72      80009.37      1040.89 o                         
  -2   3  64       6925.76       7429.19       245.99 o                         
  -4   4  64      11290.73      11124.72       428.18 o                         
  -1   4  64      12940.39      13110.70       274.17 o                         
  -3   5  64      15776.93      15581.30       359.07 o                         
   0   5  64      41607.97      41789.41      1101.18 o                         
  -2   6  64         73.38        229.55       303.35 o                         
  -1   3  65      11519.72      11600.65       280.88 o                         
  -3   4  65      57505.72      60628.43       749.14 o                         
  -2   5  65       8770.00       8491.29       298.11 o                         
   0   0  66     203992.25     233010.31      5748.59 o                         
  -1   2  66        544.24        474.06       299.79 o                         
  -3   3  66      29828.21      32545.09      1175.18 o                         
   0   3  66     101387.66     111615.48      1491.77 o                         
  -2   4  66      14132.53      14138.99       317.72 o                         
  -4   5  66      12535.85      12985.37       678.25 o                         
  -1   5  66       3543.85       3187.02       249.62 o                         
  -2   3  67      33078.08      34744.90       526.93 o                         
  -1   4  67      71096.01      75577.66      1516.34 o                         
  -3   5  67        594.12        245.49       219.96 o                         
   0   1  68      42909.16      46723.22       784.59 o                         
  -2   2  68      14644.34      16179.04       461.23 o                         
  -1   3  68      49752.36      52081.75       624.96 o                         
  -3   4  68      77133.83      83979.95      1145.40 o                         
   0   4  68      61933.32      63303.94      1179.14 o                         
  -2   5  68       1043.96       1054.94       335.48 o                         
  -1   2  69      43304.88      45907.86       582.58 o                         
  -2   4  69       4883.90       4788.57       283.23 o                         
  -1   1  70        282.81        285.47       395.61 o                         
   0   2  70      76283.82      84454.80      1308.80 o                         
  -2   3  70       1219.04       1088.23       229.99 o                         
  -1   4  70       2257.09       2168.40       260.59 o                         
  -1   3  71      34843.10      37489.88       585.08 o                         
  -3   4  71      14859.56      14533.34       441.84 o                         
   0   0  72        791.83       1608.40       642.52 o                         
  -1   2  72      56339.97      60826.40       939.64 o                         
  -3   3  72        293.94        325.34       319.95 o                         
   0   3  72      42643.21      42757.84      1007.66 o                         
  -2   3  73       2571.96       2775.44       263.71 o                         
   0   1  74      30184.00      33738.87       901.00 o                         
  -2   2  74      18910.40      18996.23       570.22 o                         
                                                                                
